# Supplementary material for: Efficacy of autologous mesenchymal stromal cell treatment for chronic degenerative musculoskeletal conditions in dogs: A retrospective study
Source: Front Vet Sci. 2023 Jan 13;9:1014687. doi: 10.3389/fvets.2022.1014687 (PMC9880336; doi:10.3389/fvets.2022.1014687)
Supplement: Supplementary file 1 [file Table_1.xlsx]

## Sheet: Sheet1
Grade	Clinical findings	Joint pathology and Imaging findings (Radiographic and MSK US)
1	History of trauma (including surgical) or dysplasia	Radiographs: No changes MSK US: Mild joint effusion, early synovitis, cartilage thinning
2	Mild or intermittent lameness Discomfort on ROM Palpable joint effusion (carpus, elbow, hock, stifle and digits only)	Radiographs: Subchondral sclerosis Osteophytes visible MSK US: Joint effusion, cartilage fissures, synovitis, joint capsule hypertrophy
3	Lameness and stiffness particularly after rest Reduced ROM Pain on flexion/ extension Crepitus on ROM testing palpable	Radiographs: Subchondral sclerosis Osteophytes obvious MSK US: Joint effusion, cartilage errosion, synovitis, joint capsule hypertrophy with fibrosis
4	Palpable exostosis Reduced ROM Crepitus palpable Pain on articulation	Radiographs: Subchondral sclerosis Osteophytes obvious and generalised Possible Morgan's line in hips MSK US: Joint effusion may or may not be present depending on the chronicity, cartilage erosion, synovitis, joint capsule hypertrophy with fibrosis and potential mineralisation
5	Palpable extensive exostosis Markedly educed ROM Crepitus palpable Pain on articulation Limited control with analgesic medication	Radiographs: Extensive subchondral sclerosis and bone remodelling Osteophytes obvious and generalised Possible Morgan's line in hips MSK US: Joint effusion may or may not be present depending on the chronicity, cartilage loss, chronic synovitis, and severe joint capsule hypertrophy with extensive fibrotic infiltration and potential mineralisation
