# Supplementary material for: Efficacy of autologous mesenchymal stromal cell treatment for chronic degenerative musculoskeletal conditions in dogs: A retrospective study
Source: Front Vet Sci. 2023 Jan 13;9:1014687. doi: 10.3389/fvets.2022.1014687 (PMC9880336; doi:10.3389/fvets.2022.1014687)
Supplement: Supplementary file 3 [file Table_3.XLSX]

## Sheet: Sheet1
Joint	Position of goniometer
Carpus	The proximal arm is positioned from the lateral epicondyle of the humerus to the ulnar styloid process and the distal arm positioned from the ulnar styloid process to the long axis of metacarpal bones III &IV The Goniometer pivot point is positioned at the intersection of the two lines over the axis of joint rotation
Elbow	The proximal arm is positioned from the greater tubercle of the humerus to the lateral epicondyle of the humerus and the distal arm positioned from the lateral epicondyle of the humerus to the ulnar styloid process The Goniometer pivot point is positioned at the intersection of the two lines over the axis of joint rotation.
Shoulder	The proximal arm is positioned along the spine of the scapula to the greater tubercle of the humerus and the distal arm from the greater tubercle of the humerus to the lateral epicondyle of the humerus. The Goniometer pivot point is positioned at the intersection of the two lines over the axis of joint rotation.
Hock	The proximal arm is positioned from the lateral femoral epicondyle to the lateral malleolus and the distal arm positioned from the lateral malleolus to the axis of the metatarsal bones III & IV The Goniometer pivot point is positioned at the intersection of the two lines over the axis of joint rotation.
Stifle	The proximal arm is positioned from the Greater trochanter of the femur to the lateral femoral epicondyle and the distal arm positioned from the lateral femoral epicondyle to the lateral malleolus The Goniometer pivot point is positioned at the intersection of the two lines over the axis of joint rotation.
Hip	The proximal arm is positioned parallel to a line joining the tuber sacrale and tuber ischium of the pelvis to the greater trochanter and the distal arm positioned from the Greater trochanter of the femur to the lateral femoral epicondyle The Goniometer pivot point is positioned at the intersection of the two lines over the axis of joint rotation.
