# Supplementary material for: Efficacy of autologous mesenchymal stromal cell treatment for chronic degenerative musculoskeletal conditions in dogs: A retrospective study
Source: Front Vet Sci. 2023 Jan 13;9:1014687. doi: 10.3389/fvets.2022.1014687 (PMC9880336; doi:10.3389/fvets.2022.1014687)
Supplement: Supplementary file 5 [file Table_5.XLSX]

## Sheet: goniometry
Dog	Assess Date	L Carp F	L Carp E	R Carp F	R Carp E	L Elb F	L Elb E	R Elb F	R Elb E	L Sho F	L Sho E	R Sho F	R Sho E	L Hoc F	L Hoc E	R Hoc F	R Hoc E	L Sti F	L Sti E	R Sti F	R Sti E	L Hip F	L Hip E	R Hip F	R Hip E
1	2017-05-30	48		48		82	140	50	140														145		130
3	2017-09-27																	42	141	39	170	44	161	45	170
5	2017-10-02	54	185	61	185	55	145	52	134	66	160	67	158
8	2017-09-19																					45		43
10	2017-10-16					38	149	40	151
11	2017-10-04					45	150	39	160	60	155	57	160
13	2017-10-18									64	164	65	155
14	2017-11-13									40	165	45	155
15	2017-11-20									55	145	50	147
16	2017-11-14	65	188	40	188	44	150	60	150	70	145	60	150	70	185	58	170	40	160	40	165	16	100	70	150
18	2017-11-27					62	145	64	160	65	145	65	154					30	145	40	155	45	145	45	145
20	2017-10-31									50	160	50	148
21	2017-12-05	50	170	40	185	50	140	74	140	60	160	65	150					40	130	65	150	60	145	65	150
22	2017-05-29									60	138	66	138
24	2017-12-07										165		140					30	158	29	164	40	157	40	145
25	2018-01-22																					50	145	48	117
27	2017-12-11									55	160	50	140
28	2017-12-12									47	155	55	146
29	2017-11-14									40	165	40	160
30	2018-01-24	35	190	35	190	35	150	30	165	50	165	40	155	45	170	45	160	40	142	25	130	40	125	50	110
31	2016-11-14																	30	145	45	150	45	150	50	165
33	2018-02-19	25	190	30	190	72	138	86	130	62	150	55	145	70	155	35	155	40	158	56	165	50	160	45	150
34	2018-02-27					35	160	34	165	45	165	46	141
35	2018-04-17	50	170	42	185	35	160	45	145	60	140	50	150	45	185	42	170	45	155	40	140
41	2018-03-28									45	165	45	155
42	2017-08-14					70	155	65	160
43	2017-07-04									60	165	72	150
44	2017-09-05									60	144	50	160					30	160	45	140
45	2018-01-29					35	150	35	140													50	150	50	160
46	2017-07-07					33	161	37	155
48	2018-03-26	31	165	20	167	16	88	40	100	25	104	28	110	50	150	45	161	25	110	30	134	50	110	56	130
51	2018-04-04									45	165	50	135
52	2017-07-05					74	155	70	149		155		155
53	2017-02-27					54	150	51	128														121		141
56	2018-02-14					30	165	30	165	50	150	50	155					35	150	30	150
57	2018-04-16					80	150	65	150	60	130	54	138	30	185	31	185	40	150	30	140	60	140	60	150
58	2018-04-09					30	149	30	160	52	160	45	140					30	150	30	150
61	2018-05-16	55	180	25	185	45	140	37	157	60	150	55	155	50	190	35	196	45	165	45	165	53	160	40	155
62	2018-04-25					46	140	49	150	55	150	55	150
63	2018-05-08					45	155	50	140	57	158	50	158
64	2018-05-07					55	156	28	145	50	146	52	166					30	155	28	145	65	145	45	134
65	2018-05-21					34	160	30	150	48	160	55	148									55	150	45	150
67	2018-04-24					36	146	37	164	59	158	58	144
68	2018-06-12					62	144	67	155	60	140	65	145	45	165	50	165	55	135	45	135	60	140	45	140
69	2018-07-03	40	185	40	190	78	134	74	145	50	135	40	148	40	165	45	165	46	145	45	165	48	135	4	140
70	2018-07-02					30	145	35	145	55	155	50	150					35	150	30	145	55	145	45	160
74	2018-05-30	30	195	25	195					48	160	50	150
76	2018-07-11									55	165	45	155	51	167	50	165	30	165	35	156
79	2018-05-28									50	165	50	155
82	2018-06-29																	45	160	30	165	60	165	30	163
83	2018-08-22					49	155	46	145	55	155	55	144					34	165	35	160	53	130	50	150
86	2018-08-28					34	160	28	145	55	160	55	155	35	170	35	170					50	145	50	155
88	2018-09-03									45	155	45	155
90	2018-06-20									45	165	45	150
91	2018-07-23									55	145	46	155
93	2018-04-30					52	154	60	155	54	158	60	155					55	158	60	165
94	2018-10-08	50		35		34	155	35	150	50	145	50	145									60	150	60	160
95	2018-10-09					35	139	45	146	55	150	55	146
97	2017-05-09					40	132	45	139
100	2018-10-03									50	150	50	165									57	170	50	151
101	2018-09-07					25	166	31	160	50	165	55	155
102	2018-09-04									52	148	53	135									45	140	40	150
103	2018-10-16	50	215	60	186	25	150	40	142	50	165	50	137	50	155	32	178	25	148	25	154	50	146	35	150
104	2018-10-29	51	190	45	182	30	165	34	145	55	148	55	138					35	165	35	165	55	150	35	124
109	2018-10-31	28	195	35	195	41	144	45	150	55	150	55	150	40	170	35	175	35	165	32	165	55	130	44	126
110	2018-12-19					34	140	38	158	50	130	55	160					35	165	35	165	50	130	50	130
111	2018-11-21									50	165	40	154					35	165	33	165	60	154	60	165
113	2018-12-04									50	148	48	140									55	134	45	145
115	2018-11-05					25	165	25	165	50	164	50	150									50	148	50	155
116	2018-11-27					94	138	91	145	50	160	50	155					35	165	30	156	48	149	35	120
118	2018-11-12	30	197	44	183	50	142	25	152	50	150	44	144									45	160	45	142
119	2018-12-06	34	185	38	190	28	160	25	160	50	150	45	158	45	185	45	180	30	165	25	160	55	144	49	145
120	2018-12-17
121	2018-12-11	30	195	35	195	59	151	50	160	55	149	45	144	40	170	40	175	35	150	30	155	65	151	50	160
122	2017-03-15					22	126	34	141
123	2019-03-01																	28	154	28	160
124	2018-11-23					35	160	34	155													45	140	40	140
127	2019-02-06					44	150	45	145	60	160	50	155									55	165	60	150
128	2019-01-28					84	140	80	145	55	141	45	146									49		55	148
134	2019-02-20					27	152	24	150	48	146	50	155									49	140	45	160
137	2019-02-26					58	154	60	131	54	144	65	144									62	154	60	154
138	2019-01-30									60	144	50	155									50	144	50	140
139	2019-02-01					26	166	26	164	45	150	55	163					31	160	31	160	35	165	35	149
140	2019-03-08	25	195	25	197					55	151	51	158					30	165	34	156
141	2019-02-18																					45	149	44	135
143	2019-03-20	24	198	58	195	55	148	24	164	47	145	48	158									49	144	49	149
144	2019-03-19									53	164	52	158									40	150	36	151
145	2019-03-25	34	220	39	184	60	136	54	136	54	145	51	160	40	195	46	198	30	146	36	151	50	144	42	146
146	2019-04-01																	25	148	27	160
147	2019-04-02					34	152	44	154	54	165	50	149									50	155	49	164
149	2019-03-22									39	164	50	156					25	163	26	164	45	160	45	155
152	2019-06-04					28	155	26	158	44	164	44	165									50	160	40	165
155	2019-04-16	41	192	40	195	36	150	28	155	44	154	45	150	46	164	44	155	28	160	25	160	45	155	45	165
158	2019-05-20	40	180	38	178	38	164	34	145	50	155	45	150	29	172	27	170	26	160	24	165	47	150	40	150
164	2019-05-24									55	162	48	150
165	2019-05-15	31	194	34	194	35	154	42	139	49	157	49	156
1	2017-09-04	38		25		45	165	50	150
2	2017-12-08																	50	165	50	165
9	2017-03-20																	33	150	22	150
11	2017-12-29					30	165	29	165	50	165	50	155
13	2017-12-29									45	165	45	165
14	2018-01-19									55	165	55	165
15	2018-03-19	34	185							50	165	50	160
16	2018-01-23	60	183	40	182	32	165	45	160	50	160	55	160
17	2018-02-16													35	185	35	185	30	165	30	165	35	165	35	165
18	2018-03-23					49	165	45	165	45	165	50	165
19	2018-01-22									55	153	57	160
20	2018-01-31									50	155	50	155
21	2018-02-21					40	165	60	165
24	2018-04-24											50	160					25	165			45	160
25	2018-03-30																						165		150
27	2018-03-19									55	165	55	160
28	2018-02-27									50	160	50	160
29	2018-02-06	35	90	30	190					50	155	55	150
30	2018-05-15									55	165	55	160	34	168	30	175	50	155	40	160	55	154	30	150
33	2018-06-08					45	145	55	160	50	155	55	165	60	165	55	165
36	2018-10-24									55	165	55	165
42	2017-10-10					45	160	45	165	60	160	58	165
43	2017-10-10									50	160	45	160
44	2017-12-11									50	165	50	165					30	150	40	160
45	2018-05-08					30	165	28	155														165		155
48	2018-05-07	24	178	20	165	14	108	15	115	28	155	24	124	42	172	30	166	20	129	16	125	26	147	34	140
52	2017-10-03					45	165	48	160	60	160	57	160
53	2017-05-02					42	155	32	159
57	2018-10-16					55	165	60	165	60	165	60	150	40	180	30	180	40	160	50	160	60	140	60	150
58	2018-07-02					30	165	30	165
61	2018-07-20	25	185	25	185	30	165	32	166	56	165	50	160
62	2018-07-03					30	165	30	165	45	165	48	155
64	2018-08-17					34	155	30	160	55	155	30	160					30	160	35	165	45	148	40	160
65	2018-09-28					28	166	28	165	50	164	50	165
67	2018-07-20					35	160	35	160	55	165	55	165
68	2018-09-07					35	165	35	165	55	165	54	165					45	165	45	158
69	2018-09-24	30	190	30	180	70	158	56	155	50	160	50	160	35	165	30	165	38	145	40	160	50	160	50	158
70	2018-11-23					30	165	30	165	50	165	50	165					30	165	30	165	50	165	30	165
71	2018-12-04																					55	160	55	160
72	2018-09-07																	50	155	50	160
76	2018-11-23											55	160	55	175	32	174	35	160	40	165
79	2018-10-01									55	165	55	165
80	2017-06-26					30	172	26	170
83	2019-01-04					40	165	35	157	50	165	55	160									40	163	40	161
86	2018-11-16					30	163	28	165	59	165	60	165										158		160
88	2018-12-03									50	165	50	165
90	2018-10-17									55	165	55	165
91	2019-01-14									55	165	55	165
93	2019-01-28					45	160	40	160	60	165	50	165					35	160	45	165	60	160	60	155
94	2018-12-14	35	195	29	195	25	165	28	165	55	165	50	165									50	165	50	165
95	2018-12-18					28	165	28	165	55	165	55	165
97	2017-07-11					35	166	30	165
100	2018-12-10									55	165	55	165									45	170	45	170
101	2018-11-21											45	150
102	2018-12-04									55	165	55	165									45	165	45	160
103	2019-05-08	40	205	30	190	28	158	40	145	45	165	45	164					25	164			40	155	40	150
104	2019-01-07	25	185	28	190	28	160	30	165	55	165	60	165										140		150
107	2019-01-23	20	195	20	195	28	165	28	165	60	165	60	165					45	162	40	165	45	165	45	165
108	2019-03-01	25	190	25	186	28	160	30	164	50	165	50	165	38	180	25	175	35	165	35	165	50	165	50	160
109	2019-01-16	26		28		35	160	32	160	50	150	55	160									50	140	50	155
111	2019-01-28									50	165	50	165					25	165	25	165	50	160	50	165
113	2019-03-18									45	165	45	160
115	2019-02-22									60	165	60	165									50	162	50	150
116	2019-04-02					74	164	70	159	55	165	55	155									40	150	40	150
118	2019-02-27	25	195	27	195	25	164	30	165	55	165	55	163									55	165	50	165
119	2019-04-19	21	195	20	185	24	165	24	165	50	165	50	165									45	165	44	164
120	2019-04-08									55	160	50	165					35	155	38	164	50	162	50	165
121	2019-03-22	29	195	26	195	30	165	32	165	55	165	55	165									45	165	45	165
122	2017-05-26					20	158	20	159
125	2019-04-15	25	195	28	180	35	155	35	155	55	160	54	165
128	2019-06-03					60	154	88	141	48	165	58	165									45	164	48	164
134	2019-04-19					25	165	25	165	55	165	55	165									45	158	45	165
135	2019-02-11									50	149	50	164
137	2019-05-10					38	165	36	165	55	165	55	164									46	155	40	160
138	2019-05-10									55	165	55	165									50	160	55	165
139	2019-04-15									55	165	55	165									44	165	40	165
140	2019-04-17	26		26						55	165	55	163							35	163
141	2019-05-20																					45	162	55	160
143	2019-06-26					32	165	25	165	50	165	50	158									42	163	45	163
144	2019-05-28									45	164	45	165									38	163	45	160
146	2019-05-22																	25	165	25	163
147	2019-05-31					32	165	32	164			55	154
149	2019-06-28									45	165	45	165									45	165	45	165
152	2019-08-26					20	165	20	163													32	165	32	165
155	2019-08-20	25	190	25	185	22	165	30	165	55	165	55	165	40	175	40	162	30	165	30	165	40	175	40	175
158	2019-08-19	25	194	34	180	28	165	34	162	54	165	50	164									45	164	44	165
164	2019-08-21					30	164	28	165	53	160	54	164									45	165	44	165
165	2019-07-29	27	193	22	195	27	160	27	164	55	165	55	163
1	2017-11-08	20	180	30	178	40	155	48	148
5	2018-01-17					45	155	45	140	60	155	60	155
11	2018-02-16					30	164	29	155	50	165	50	165
13	2018-01-29									45	160	45	160
14	2018-02-23									45	165	45	165
15	2018-05-01									50	166	52	165
18	2018-04-20					40	165	50	160	50	164	50	165					30	165	30	165
20	2018-03-23									50	165	50	165
21	2018-03-27					38	157	42	142
25	2018-05-11																	25	155	25	155	55	150	55	150
27	2018-05-21									45	165	45	165
28	2018-04-04									55	160	50	164
29	2018-03-21									40	165	40	165
30	2018-08-15									55	160	55	165	35	170	35	170	40	158	40	148	40	140	50	155
33	2018-07-13	28	165	38	180	55	165	50	160	52	161	64	166	86	145	71	157	52	146	62	157	48	149	47	131
34	2018-06-22											58	165
43	2018-01-16									49	160	50	165
44	2018-01-22									55	165	55	150					40	145	30	155	60	155	60	145
45	2018-07-11									55	165	55	160
46	2017-10-02					28	168	29	168
48	2018-06-19	25	165	30	160	20	115	20	100	30	135	35	120	45	165	40	165	28	135	22	130	40	155	25	150
51	2018-07-17									55	164	55	163
52	2017-11-20							45	165	45	155	45	165
53	2017-06-27					43	145	45	140														160		160
54	2018-08-14					30	158	30	165	55	163	55	163									50	155	50	160
57	2018-11-27					50	145	66	154	64	165	55	164					35	162	34	162	50	151	45	140
58	2018-08-20					31	160	30	160	50	160	50	150					35	150	35	156
61	2018-08-24	25		25		35	160	30	160	60	165	50	165									60	165	50	163
62	2018-08-31					30	165	30	160	45	165	45	165
63	2018-08-31					55	165	50	142	55	165	55	156
64	2018-09-28					30	165	30	160	50	165	50	165					30	160	30	160	50	160	60	165
68	2018-10-19					35	165	37	165	60	163	60	165					34	154	35	158
69	2018-11-05					85	155	80	150	60	150	57	160					40	164	37	150	65	150	40	135
70	2019-01-11					28	165	28	165	45	165	50	165					60	158	45	162	58	165	60	160
76	2019-01-11									45	165	45	158	50	174	60	180	50	165	50	165
79	2018-11-26									55	165	58	164
86	2019-01-29					28	165	28	165	60	165	60	165	30	175	30	175					60	160	60	160
88	2019-01-21									55	163	55	165
89	2019-01-21					36	160	55	150	55	155	55	162									50	150	55	155
91	2019-02-18									55	165	53	164
93	2019-03-18					55	145	50	162	55	165	54	163					41	162	34	163	45	163	45	165
94	2019-01-28	45	200	30	190	25	165	25	165	50	165	50	165					25	165	25	165	45	158	45	165
99	2019-03-01																					35	165	35	165
101	2019-01-04					25	165	25	165	50	165	55	165
102	2019-01-15									55	165	55	165									45	145	45	160
103	2019-08-28	40	200	40	190	30	150	65	150	54	154	54	155	30	164	25	170	40	165	32	165	44	158	40	160
104	2019-02-25					30	165	29	165	52	165	52	165									45	160	48	165
107	2019-03-06	16	197	17	195	30	165	30	163	55	165	55	165					40	165	40	163	40	165	50	160
108	2019-04-12					26	158	36	154	54	165	55	164	36	174	35	175
110	2019-09-03					25	155	27	165	55	165	60	165									45	145	35	135
111	2019-03-11									48	167	50	166					30	166	30	165	46	162	46	165
113	2019-05-06									45	165	45	165									45	165	45	165
115	2019-04-02											55	165									45	165	50	165
116	2019-05-14					84	155	70	152	48	165	52	163									45	155	45	157
118	2019-04-10	24	195	29	192	39	150	29	164	44	163	51	164									45	165	40	150
119	2019-05-29	21	190	26	184	26	164	25	165	45	163	50	164									50	160	50	165
120	2019-06-10																	40	165	40	165	45	165	45	165
121	2019-05-06	19	195	22	195	37	159	30	150	55	165	50	165									45	165	45	165
122	2019-01-14					34	158	34	135	55	167	55	154
123	2019-05-27																	25	160	26	165	44	164	45	164
125	2019-06-07	30	184	25	186	39	150	35	164	49	164	51	164									48	150	45	160
127	2019-06-25					32	165	30	165	55	165	55	165									50	165	45	160
128	2019-07-31					70	165	59	160	50	165	45	165									53	162	50	165
134	2019-06-03					25	160	25	165	55	165	55	165									44	150	45	165
135	2019-05-06	20	195	20	193					54	165
137	2019-06-17					40	164	35	155	50	150	45	164									45	165	50	164
138	2019-06-25	48	190	38	195					56	164	55	164									50	160	55	165
139	2019-06-07									45	166	45	164									45	165	44	164
140	2019-06-03									55	165	54	165							40	165
141	2019-06-25																					45	165	46	160
143	2019-07-30	20	192	28	192	40	155	24	164	54	165	55	165									55	160	50	165
144	2019-07-24									45	166	40	166									50	165	45	165
145	2019-08-20	28	195	28	185	59	150	40	158	50	165	50	154	40	180	40	180	35	160	34	165	50	160	45	165
147	2019-07-12					25	165	30	162	55	165	50	163
149	2019-08-21									55	165	55	165									43	162	40	165
5	2018-03-26					50	158	50	155	55	160	50	160
10	2019-03-26					29	155	28	166	55	165	40	164									55	163	60	160
13	2018-03-28					34	140	36	152	50	150	50	154
22	2017-11-29									75	162	72	158
27	2019-04-08									55	166	54	159					28	158	27	160	41	154	44	165
28	2018-05-16									45	165	45	165
29	2018-05-04									50	160	50	160
34	2018-09-07									65	165	65	165
35	2019-03-27					42	140	40	140	45	160	47	155					30	142	32	150	50	160	50	130
40	2018-05-21	52		52
44	2018-04-02									55	165	55	165							45	155
45	2018-08-29											50	165
46	2018-02-06									55	165	55	155
48	2018-08-28	20	160	20	170	15	115	20	117	30	140	40	120	40	150	40	165	18	135	15	125	35	160	35	160
51	2018-08-21
53	2018-01-31					55	143	51	140	50	150	50	140	40	175	35	180					54	130	55	160
57	2019-01-15					58	165	68	158	58	165	55	165										150		150
61	2018-10-02	25		25		35	165	34	165	55	165	55	165
62	2019-01-04					25	150	35	155	55	165	50	160									70	152	65	135
63	2018-10-12					40	165	42	165	60	165	60	165
64	2018-11-28					30	165	30	165	45	160	45	155
67	2018-09-25					30	164	30	156	50	160	50	150
68	2018-11-30					35	160	30	165	60	165	60	165					50	165	50	160
69	2018-12-17					60	160	50	155
72	2019-07-24																	30	140	40	152	60	165	55	165
76	2019-02-22									50	165	50	165	40	168	40	175	30	165	30	165
79	2019-01-14									55	165	55	165
81	2019-01-04											55	165
84	2018-12-05	28	200	44	194	30	158	20	164	40	164	40	164	30	185	40	185	25	165	24	144	48	160	44	150
89	2019-03-04					45	160	35	155	57	163	55	160									45	155	45	150
90	2019-01-09									45	165	45	165
93	2019-06-19					30	165	35	165	55	165	55	165					40	160	40	160
94	2019-03-11	29	192	26	190	30	165	29	164	51	165	49	164									50	164	50	162
95	2019-03-12					29	163	33	166	49	164	47	167
97	2018-10-02					79	141	74	145	50	152	55	155					30	155	39	149	39	141	30	142
100	2019-03-04																					50	160	55	165
101	2019-04-09									35	158	37	165
102	2019-02-26									55	165	55	165									55	165	50	150
104	2019-04-08					30	165	29	165	60	165	60	165										150		149
116	2019-06-25					80	165	83	165	60	165	60	165									50	160	55	163
118	2019-05-22	20	190	24	190	25	165	25	165	48	165	51	165									48	165	44	165
119	2019-07-10	26	165	28	185	26	165	26	165	55	165	55	165									45	164	45	165
120	2019-07-22									55	165	55	165					45	156	45	164	45	165	45	165
121	2019-06-18	25	195	25	195		165		165	55	165	55	165									45	165	45	165
124	2019-05-31					33	145	26	166	55	164	50	165									45	150	45	165
134	2019-08-27																					45	160	45	165
137	2019-11-11					41	147	40	162	45	165	45	150
141	2019-07-30																					45	165	45	165
144	2019-09-04									55	165	55	165									40	165	40	165
147	2019-08-23					25	165	38	158
10	2019-05-07					24	165	26	165													45	165	45	165
13	2018-05-08					28	165	28	165	55	165	55	165
14	2018-11-09									46	165	45	165
22	2018-01-26									50	165	50	165
27	2019-05-28											49	160									50	165	50	165
28	2018-09-07									60	164	60	164
29	2019-01-16									55	165	55	165
42	2018-02-07					60	145	60	145	45	155	50	140
46	2018-11-30	25	195	35	195	30	165	35	150	55	165	60	155									55	150	55	150
52	2018-02-13					63	140	70	150	55	150	54	164
53	2018-04-03
62	2019-04-02					25	165	35	164	55	165	55	165									40	165	50	165
68	2019-02-05					40	160	40	160	50	165	50	160					45	150	45	148
76	2019-06-28													48	175	40	184	40	165	45	165
81	2019-08-23	22	190	36	190							54	166
101	2019-07-05									45	165	45	165
102	2019-08-26									54	165	54	165									50	166	50	165
124	2019-07-26					25	164	25	165	56	165	55	165									55	165	50	164
13	2018-06-18					35	165	35	165	50	155	50	165
14	2019-01-23									55	165	55	165
22	2018-03-21									55	165	55	165
25	2019-06-25																					45	165	45	165
37	2019-01-16									50	165	50	165
42	2018-05-02					34	165	38	158	55	165	60	156
45	2019-08-21					23	160	25	165	52	164	45	167									51	166	51	165
46	2018-12-14			25	195			30	165			60	165
52	2018-04-02					55	160	46	149	58	160	58	160
61	2019-03-06					35	157	35	163	35	157	49	167									40	165	44	165
62	2019-05-14					25	165	38	160	53	165	50	165									50	156	50	165
68	2019-05-07					60	157	54	144	55	164	50	168	35	170	40	180	54	150	47	150	50	163	45	160
77	2019-03-05																					40	165	40	160
79	2019-07-01	27	195	26	196					55	166	55	165
80	2018-10-02	20		20		30	165	30	165	50	165	50	165
97	2019-01-30					74	150	74	165	50	165	50	165					30	165	30	165	50	169	30	165
101	2019-08-30									45	165	45	165
5	2019-07-05	35	195	35	190	60	165	50	153	45	160	60	165									45	160	60	165
22	2019-01-25					28	165	28	165	55	165	55	160
37	2019-04-10																						164		165
42	2018-11-05					38	165	40	160	55	165	55	160										158		150
46	2019-02-26	28	190	26	190	28	163	29	165	55	165	55	165									57	164	50	163
62	2019-08-27					25	165	30	163	54	164	55	164
63	2019-07-31									55	165	55	165
68	2019-06-18					43	165	50	165	53	165	55	164	25	180	45	180	25	180	45	180
97	2019-03-13
22	2019-03-08					31	166	28	165	60	160	60	163									55	158	55	164
42	2019-05-15					57	164	49	165	55	165	56	165									40	164	40	165
46	2019-05-06	26	190	25	194	28	164	28	164	55	165	53	165									50	160	55	158
1	2017-06-13	48		48		82	140	50	140														145		130
2	2020-06-26									53	153	53	164					30	165	33	160	46	165	40	165
6	2017-11-07	50	170	40	165	50	154	35	165	65	150	74	165	40	180	45	175
6	2017-12-11	28	185	28	185	28	163	28	165	50	160	60	165	28	185	45	175
6	2018-04-27	25	185	25	185	25	160	25	160	50	160	55	165	45	185	25	185
7	2019-09-06	50	190	50	179	30	147	38	138	50	150	48	155					35	150	35	145
7	2019-10-23	32	185	30	183	28	165	28	162	55	165	45	165					38	164	35	160
12	2017-11-21					50	140	34	150	55	135	50	140									50	160	50	160
12	2018-01-09					32	162	28	165	42	167	50	162
12	2018-02-20					26	165	28	165	50	165	49	165
12	2018-10-11					34	165	30	165	55	165	55	165
12	2019-03-06					50	158	31	165	42	157	45	164									45	165	42	165
12	2020-09-02					58	146	30	161	54	165	56	164					25	165	22	165	47	162	40	160
265	2020-09-14									43	163	49	158									51	158	52	165
101	2019-12-11					20	165	32	164	49	165	32	165
101	2020-03-04					23	165	22	165	48	165	52	165
101	2020-09-07					20	165	24	165	45	168	44	165
102	2020-02-26									48	162	47	163									46	158	49	150
103	2019-10-09	40	195	29	190	40	165	44	160	50	160	50	163	25	165	25	170	30	160	30	165	40	160	40	160
103	2020-07-29	44	205	45	199	40	159	65	150	50	160	49	164	34	165	30	164	24	160	19	164	42	158	52	159
104	2019-11-08	36	192	40	190	38	164	44	164	54	165	55	165									50	164	55	165
104	2020-06-12	70	192	30	193	45	151	50	156	45	164	48	145									46	156	48	145
104	2020-07-21	31	163	35	193	34	163	26	165	55	165	55	165									47	158	45	165
105	2017-05-10					39	148	30	142
105	2017-04-18					38	156	27	152
105	2017-08-16					25	162	32	155
105	2018-11-30					28	165	28	165
105	2019-12-12					55	160	38	172
105	2020-01-27					54	144	34	160	52	164	50	164
105	2020-03-06					44	163	23	164	48	165	48	165
106	2018-11-30																					55	145	55	145
107	2019-09-04	25	185	25	185	26	165	26	165	50	164	50	165					40	165	40	165	45	165	45	165
107	2020-03-09	19	193	20	196	22	166	23	164	50	166	50	165					28	164	28	165	38	165	39	166
107	2020-09-09	21	195	20	195	28	165	26	165	52	165	54	165					31	165	30	164	41	165	46	165
108	2019-10-08					32	165	34	160	55	165	55	160	34	160
111	2020-05-11	64	192	60	190					45	166	44	167					24	164	22	163	48	156	48	160
111	2020-06-17	41	194	36	193					41	165	46	165					29	165	31	164	46	165	44	166
111	2020-08-26	29	190	26	186					50	166	51	165									46	165	44	165
113	2020-03-23									50	160	48	160					30	165	22	160	45	148	51	160
116	2020-01-21					85	156	80	158	52	164	51	162									45	155	47	140
116	2020-09-15	25	195	24	193	110	150	96	146	56	165	57	163	45	155	31	166	26	164	24	163	48	150	54	148
117	2018-12-04					25	165	25	164	50	160	49	146									50	148	45	146
117	2019-02-19											50	150									50	160	55	165
118	2020-07-01	26	189	31	192	30	164	22	164	52	165	50	165									35	165	35	165
119	2019-01-29	34	185	38	190	28	160	25	160	50	150	45	158	45	185	45	180	30	165	25	160	55	144	49	145
119	2020-01-03	16	195	18	190	24	166	24	165	45	165	45	165									36	164	35	164
119	2020-07-13	36	190	20	190	25	165	22	165	50	166	47	163									41	154	44	162
120	2020-01-15									48	165	49	165					34	162	32	165	35	165	36	165
121	2020-03-06	22	196	26	194	50	150	52	160	45	165	49	164	38	167	34	168	25	162	27	162	42	158	44	164
123	2018-12-10																	35	160	30	160	40	155	30	150
123	2020-01-14																	28	150	30	164	30	158	30	162
124	2018-12-19					35	160	34	155													45	140	40	140
125	2018-12-18	35	200	33	190	34	145	38	165	60	150	60	150
126	2019-06-27																					50	160	45	165
126	2019-03-27											54	165									37	166	35	164
127	2019-09-11					35	164	59	140	49	165	54	164									50	165	51	164
127	2020-11-04					38	154	60	160	53	166	54	166									47	166	44	165
128	2020-02-04					60	164	48	157	52	164	50	163									46	158	47	160
128	2020-03-17					80	164	65	164	52	165	52	165									40	164	44	165
130	2019-03-01					55	130	48	136									90	148	75	138	50	140	51	139
130	2019-04-15					45	164	30	155									54	150	53	155	45	165	32	140
130	2019-05-31					53	165	31	160	53	165	54	164					80	150	75	155	50	160	44	165
130	2019-07-12																	65	162	56	160
130	2020-01-24					45	155	35	155	48	165	45	164					65	160	65	160	45	155	45	164
130	2020-07-17					30	150	29	145									50	160	60	162	45	160	45	165
130	2020-09-28					61	148	40	136	45	165	53	165					80	145	62	145	41	154	41	140
130	2020-11-09					32	159	30	165	50	166	48	168					46	160	48	162	35	164	40	164
132	2019-01-30	50	210	30	140	30	155	30	158	60	155	45	150					30	165	26	165	55	144	35	140
132	2019-06-17	29	192	25	195	28	165	28	165	55	165	55	165									45	160	45	165
134	2019-10-08																					45	160	55	150
138	2019-03-04																					50	144	50	140
138	2019-09-10	25	190	30	190					55	165	55	165									55	165	55	165
138	2020-03-10	29	195	29	195					48	165	50	165									48	165	46	166
138	2020-09-07	36	190	31	188					55	165	55	166					27	165	27	166	47	153	45	150
138	2020-10-22																					52	164	49	165
139	2019-10-29									50	165	50	165									35	165	35	165
142	2017-04-12					36	135	34	148										169		179
142	2017-06-19					23	165	20	165
142	2019-03-13	25	195	25	195	45	146	35	145	45	146	50	154	44	164	50	148	35	154	27	148	43	162	45	150
142	2019-09-04	24	190	25	185	31	149	24	164	44	148	49	163	36	164	37	162	30	164	28	162	50	165	45	165
143	2019-09-17	25	190	40	180	30	164	30	165	50	165	50	165									50	165	50	165
144	2020-01-31									45	165	45	165									35	162	37	165
144	2020-09-18									45	165	45	165					40	160	35	164	44	165	41	164
146	2020-05-11									45	165	41	151					21	164	24	164
146	2020-07-31									53	165	54	165					27	163	25	165
146	2020-08-26									55	165	56	166					25	165	22	165
147	2019-10-25					25	165	32	165	55	165	55	165
147	2020-01-24					28	163	36	163	50	166	52	163
148	2019-03-26																	38	148	45	155	60	158	50	147
149	2019-04-10									39	164	50	156					25	163	26	164	45	160	45	155
149	2019-10-09									55	165	55	165									45	150	45	160
149	2020-02-07									47	161	45	155									46	144	46	141
149	2020-05-18									44	165	42	166					19	164	18	165	30	166	30	167
149	2020-06-20									48	165	47	166									47	165	48	165
149	2020-11-02									40	166	39	165									45	166	46	166
150	2019-04-01																					50	150	45	147
150	2019-07-22																					55	165	55	165
151	2019-05-10									44	165	55	155									35	165	30	153
151	2019-10-04									47	165	45	165									46	165	40	165
151	2019-11-15									45	166	44	166									41	164	44	165
152	2019-10-01					22	165	22	165													44	165	45	165
152	2019-11-27	22	195	22	194	23	166	24	165													45	166	44	166
152	2020-09-02					20	165	22	165													44	165	45	165
153	2019-05-29					66	149	66	140	44	155	50	159									50	164	50	146
153	2019-12-03					42	164	40	158	50	166	50	164									46	158	46	165
154	2019-05-27					44	150	57	154	44	156	52	155									44	156	52	155
154	2019-09-17					34	165	35	165	50	165	51	165									45	160	45	165
154	2019-11-04					34	160	36	158	50	165	50	165									46	165	45	162
154	2020-01-17					34	165	34	165	55	163	55	165									44	163	45	165
154	2020-07-17					40	162	54	164	45	165	47	165									45	164	45	165
155	2019-10-30	24	195	28	193	27	160	31	165	55	165	53	162	45	164	45	166	34	165	35	163	54	165	52	164
155	2019-12-17	22	195	22	195	25	165	26	165	45	164	45	165	38	163	30	164	30	165	30	165	40	160	43	160
155	2019-11-03	25	193	20	190	21	164	24	164	55	166	53	167	29	164	30	164	31	163	30	155	42	163	40	163
156	2019-06-18																	30	160	25	164	40	160	30	158
156	2019-07-30																			30	165	45	163	50	157
156	2019-09-09																			35	165	50	165	50	165
156	2019-12-11																	31	165	35	163	45	165	45	165
156	2020-09-07									48	161	49	166					18	165	18	164	43	163	45	160
156	2020-10-22									47	166	44	165					20	166	20	164	45	166	43	167
157	2019-06-24					64	145	55	136	55	160	40	135					35	155	32	164	45	155	45	150
157	2019-12-16					59	147	50	131	49	149	42	134					35	149	42	160	49	149	45	159
157	2020-03-23					41	150	39	160	44	166	44	165					26	162	20	158	50	165	37	165
158	2019-10-04	32	180	21	185	30	164	29	165	45	165	45	165	22	168	35	168	25	165	27	166	45	164	44	165
158	2019-11-22	28	193	30	193	26	165	26	165	45	165	55	165	34	165	26	165	25	165	25	165	43	165	45	165
159	2019-05-31	18	204	44	190	24	162	24	166	38	150	50	148					23	164	25	164	45	131	45	153
159	2019-11-01	25	195	28	190					45	165	47	165									50	165	47	165
159	2019-12-06	25	195	29	194	22	163	25	165	40	163	25	165					23	166	24	165	40	165	40	165
159	2020-01-17	18	198	27	197	25	166	25	165	44	164	46	166					24	165	24	163	30	166	32	165
159	2020-07-03	20	190	24	194	27	164	26	166	48	165	48	165									43	165	45	165
160	2019-07-22	30	180	70	185	45	165	30	165	55	155	55	155									60	160	60	155
160	2019-09-30	30	185	88	175	40	165	35	155	45	150	55	157	30	165	40	162	38	155	35	160	50	140	45	150
161	2019-06-11	40	190	40	185	26	160	30	165	45	150	50	148	38	160	40	160	32	140	30	144	40	140	35	130
161	2019-11-04	26	180	33	190	30	165	26	166	54	164	54	165	36	166	35	166	35	160	34	142	35	150	40	163
161	2019-12-03	30	190	35	190	25	165	25	165	45	164	48	160	44	165	35	165	30	150	35	154	36	154	34	154
162	2019-09-24											55	165									49	160	50	162
162	2019-12-04									45	165	45	165									50	165	47	163
163	2019-06-07																					47	145	45	135
163	2019-11-11																					50	162	50	150
163	2019-12-17																					43	160	47	163
163	2020-11-25																					44	165	45	165
165	2019-09-09	29	195	22	195	29	150	31	165	55	150	55	164
165	2019-11-06	24	190	22	190	28	165	28	165	55	165	54	165
166	2019-07-09					34	158	42	143	49	150	52	144									50	159	52	150
166	2019-10-11					29	165	31	164	55	160	54	160									40	165	40	165
166	2019-11-25					35	160	35	160	45	161	45	158									45	164	46	160
166	2020-01-20																					45	165	45	165
166	2020-07-01					24	165	34	165	55	164	54	163									40	165	40	165
167	2019-06-19	47	195	47	190	60	154	34	158	50	170	50	156									45	163	40	150
167	2019-11-13	30	192	34	190	29	165	28	165	54	164	47	165									45	162	45	159
167	2020-01-07	30	195	25	195	45	152	35	165	46	166	45	165									40	162	38	155
167	2020-02-14	29	190	29	194	36	165	28	164	50	165	50	165									39	160	44	164
168	2019-06-26					34	146	38	154	54	158	54	148	47	170	35	170					48	150	55	149
168	2019-09-16					26	165	22	165	54	160	55	160	25	165	25	160					40	165	40	165
168	2019-11-18					25	155	23	160	50	165	51	160	26	165	25	165					50	165	48	165
168	2020-08-18					35	158	25	154	50	164	51	165									44	165	43	165
169	2019-07-08					49	156	44	148	45	140	46	154									50	154	45	154
169	2019-10-28					34	160	43	160	55	164	54	165									48	164	49	165
170	2019-06-18	45	190	45	190	30	155	35	150	50	150	60	149									60	135	45	150
170	2019-07-31	25	187	29	180	35	165	34	162	55	165	54	165									50	165	50	165
170	2019-10-25	29	195	32	193	34	165	29	165	55	164	54	164					50	165	44	165	50	163	54	165
171	2019-07-29	24	193	18	187	24	149	26	149	40	148	40	144					21	165	24	167	44	147	50	154
171	2019-11-08	22	194	20	195	23	160	25	160	50	164	49	163					25	165	25	161	40	165	49	163
171	2020-02-03					23	158	28	161	44	166	44	166
172	2019-07-12									40	165	44	164
172	2019-11-19									50	170	48	165
173	2019-06-23	18	185	42	190	34	140	22	164	40	146	44	147	23	171	30	169	18	164	24	160	45	165	40	142
173	2019-10-29			25	190	35	165
173	2019-12-16	19	196	30	196	20	164	34	160	35	165	40	158									38	167	42	165
173	2020-09-18	20	195	20	195	25	165	28	160	45	165	45	165	25	165	25	165	20	165	18	165	35	165	35	165
174	2019-07-03					28	164	28	164	55	159	55	149									46	136	41	126
174	2019-11-15									55	163	55	165									45	163	45	160
174	2020-01-08									50	165	50	164									35	161	42	165
174	2020-02-19									50	165	50	165									42	163	44	164
175	2019-08-23	44	190	44	192	35	150	37	149	55	155	55	159									45	164	44	159
175	2019-12-06	26	195	26	195	28	162	32	161	45	165	45	165									40	165	40	165
176	2019-09-09	48	194	44	189	43	146	41	159	45	148	55	144					35	160	30	160	56	164	55	149
176	2019-11-22	33	195	28	195	28	165	29	165	55	165	55	165									45	165	45	165
176	2020-01-03	28	195	31	195	35	165	31	165	45	165	46	160									37	164	35	165
176	2020-04-09	30	195	30	195	28	164	29	165	47	165	48	165					28	165	30	165	47	160	46	165
177	2019-08-19					34	147	40	154	45	140	55	144									45	150	50	135
177	2019-11-12					28	165	28	162	55	165	54	163									40	163	40	163
177	2020-02-28					28	166	29	164	47	166	50	164									48	158	42	158
178	2019-09-16	25	160	25	185	30	155	25	164	45	160	50	145					25	160	25	144	45	148	45	155
178	2019-11-04					25	165	24	165	50	165	50	163					40	165	30	162	45	160	45	162
178	2020-03-27	24	193	25	195	28	165	19	165	50	165	45	163					20	166	28	155	49	160	45	159
178	2020-10-04	21	185	22	194	25	165	25	165	54	165	52	162					25	165	35	165	40	160	40	165
179	2019-08-26	31	187	30	175	44	156	36	149	55	163	50	150					28	154	35	158	51	150	45	150
179	2019-11-29					36	165	34	165	55	165	50	165					32	165	33	164	45	165	43	161
179	2020-01-20	32	190	30	186	29	160	35	164	49	165	50	164					28	168	25	163	45	163	46	164
179	2020-03-13	23	196	20	194	35	166	28	164	50	164	50	165					34	165	35	165	42	160	40	160
180	2019-06-11					25	148	24	154	50	158	43	154
180	2019-10-23					25	165	24	165	54	151	51	165
180	2019-11-29					20	161	20	160	48	165	54	160
180	2020-01-17					25	165	24	160	45	165	45	164
181	2019-09-25					55	160	45	140	56	151	45	148	80	165	84	145	50	130	55	145	54	144	42	136
181	2019-12-06					30	164	32	165	50	165	50	165	65	165	55	165	44	164	48	150	47	160	45	165
181	2020-01-17					38	160	35	160	54	163	55	164	62	167	58	168	44	160	41	160
181	2020-03-27					30	165	33	163	50	164	50	165	55	164	58	167	47	160	50	150	48	165	47	165
181	2020-11-24					34	162	40	160	50	165	47	165	65	165	70	166	48	160	38	154	49	165	49	165
182	2019-09-23					84	146	81	140	60	159	55	148					30	155	32	155	55	150	46	140
182	2020-01-06					44	163	54	164	54	163	54	164					30	165	31	163	46	165	42	164
182	2020-02-18					65	150	50	158	49	164	50	165					24	160	34	160	44	163	47	164
182	2020-06-08					45	160	68	165	45	165	50	165					42	165	44	164	40	165	44	164
183	2019-09-10									50	143	50	149									50	154	45	154
183	2020-01-06	25	195	28	195					44	163	45	164									45	165	45	165
183	2020-02-04	30	195	24	194					50	161	49	164									46	160	44	163
185	2019-08-23	44	185	45	185	46	160	37	151	50	145	60	141									50	148	50	145
185	2020-01-14	25	195	25	195	25	165	28	166	45	160	49	165									45	165	46	164
185	2020-03-06	22	195	25	197	22	165	22	165	52	164	49	165									42	165	45	164
185	2020-08-20	20	195	25	193	25	165	24	165	48	164	49	164									45	165	45	165
186	2019-09-02	58	185	50	180	25	160	25	165	60	156	45	140									50	165	50	164
186	2019-11-13	38	182	34	189	27	164	25	165	55	165	54	167
186	2020-02-17	31	191	29	194	27	165	26	164	51	164	51	166
187	2019-09-04					22	155	26	156	30	163	39	149									35	145	36	146
187	2019-01-27					24	165	22	164	50	165	45	165									44	165	45	166
187	2020-01-03					25	167	25	166	44	167	45	164									38	166	37	164
187	2020-02-12					25	166	25	164	35	166	37	167									37	165	37	167
187	2020-08-19					22	165	22	164	48	165	49	166									36	166	35	163
184	2018-04-27									55	165	55	165
184	2019-11-05																	39	139	42	140	44	157	48	145
184	2019-12-17																	36	158	35	162	45	165	48	165
184	2020-01-28																	34	158	36	159	45	164	45	165
184	2020-07-28																	38	160	34	159	41	160	40	165
188	2019-09-16					41	164	42	154	40	158	51	150									45	160	45	165
188	2019-11-20					28	165	32	165	46	165	45	165									47	165	45	165
188	2020-02-04	22	196	26	191	34	164	35	165	46	160	50	163									34	155	35	164
189	2019-09-30									38	161	34	165					25	160	24	160	35	150	40	166
189	2020-01-24									50	163	55	165									40	165	42	165
189	2020-03-13									40	167	39	168									39	165	42	165
189	2020-08-31									41	165	41	167					22	165	22	165	41	166	42	166
190	2019-10-07									55	165	50	154					30	165	30	160	50	155	50	145
190	2020-01-03									45	165	47	163					26	165	25	165	48	159	52	165
190	2020-03-09									40	164	44	164					36	164	39	164	39	162	44	164
191	2019-10-01									48	154	46	152									35	165	45	165
191	2020-01-08									44	163	46	165
191	2020-02-19									45	164	46	165
191	2020-06-16									43	165	42	164
191	2020-06-23									40	165	42	164
191	2020-08-28									45	165	45	165
191	2020-10-06									43	165	45	166
191	2020-12-15									46	165	45	165
192	2019-11-25					45	154	35	151	50	151	50	148
192	2020-03-03					30	163	28	165	50	166	51	164
192	2020-04-24					32	162	24	163	51	164	50	164
193	2019-10-30					39	155	37	150	55	155	40	147									45	135	55	135
193	2020-01-15					28	165	28	164	54	165	50	165									45		45
193	2020-02-26					26	164	26	164	54	165	50	165									43	154	39	164
194	2019-10-08									54	160	50	149					25	166	24	166	46	164	46	164
194	2020-01-07											44	166
195	2019-10-09	38	190	46	195	30	155	39	150	54	155	56	142	35	165	34	165	25	164	26	165	50	155	45	145
195	2020-01-08	25	195	22	192	26	165	27	166	46	164	54	165					26	165	25	165	44	166	43	166
195	2020-03-11	23	196	22	200	24	166	23	165	53	166	48	164					35	165	35	165	45	165	45	165
195	2020-11-04	23	194	24	194	20	165	21	164	43	167	45	166					22	164	20	164	48	163	45	165
196	2019-10-23	30	190	37	188	26	158	27	164	54	158	54	160	44	165	35	163	28	151	24	163	50	163	40	146
196	2020-01-20	22	191	22	192					50	164	43	165	28	164	32	165	26	166	26	164	47	162	40	165
196	2020-03-03	25	195	25	195	24	166	23	166	44	165	44	164	35	164	30	165	21	166	22	165	39	164	38	165
196	2020-07-10	20	193	26	196					55	166	53	166	30	165	30	166	33	165	28	165	40	165	40	165
198	2019-08-27																					50	165	55	165
198	2019-10-25									51	148	50	140									60	160	55	145
198	2020-01-27									55	164	54	166									50	165	48	164
198	2020-03-11									56	148	50	164									54	150	46	158
198	2020-05-13									55	165	55	165									50	165	50	165
199	2019-11-11	55	180	45	195	85	140	84	138	50	150	50	145					35	164	44	164	40	135	45	135
199	2020-03-02	25	196	40	200	64	163	40	162	53	165	50	165									45	160	45	160
199	2020-07-07	30	190	33	193	55	163	54	164	53	165	54	166					30	160	32	165	46	158	41	160
199	2020-11-19	29	194	30	192	65	155	62	160	54	165	58	165					30	158	30	163	50	160	50	162
200	2020-01-06					44	144	48	145	40	158	45	154									50	155	44	158
201	2019-11-12	30	193	30	195	102	140	90	145	55	155	45	155	35	165	35	164	30	163	30	165	50	166	45	134
201	2020-01-20	25	192	32	192	69	154	90	154	50	164	45	162	31	160	33	163	25	165	35	165	38	164	40	160
201	2020-03-02	23	194	27	195	82	154	95	152	50	165	42	166	24	164	26	166	19	166	22	164	38	166	42	160
201	2020-04-28					70	162	55	162	44	165	44	165									38	163	44	160
201	2020-07-21					68	163	66	164	45	165	46	165									45	160	47	158
202	2019-11-13	25	190	26	190	50	150	34	148	47	154	50	154	35	166	30	165	27	163	30	163	60	150	50	145
202	2020-02-18					30	164	29	165	48	163	50	165									46	165	48	165
203	2019-11-26					36	146	45	160	45	149	51	151									45	151	48	156
203	2020-02-21					30	165	30	165	54	160	50	165									45	165	45	160
203	2020-04-10					35	155	31	165	55	160	54	164									48	160	51	162
203	2020-06-01					30	165	29	164	55	165	54	166									42	163	44	166
203	2021-01-07					32	165	33	163	46	165	45	164									45	165	45	165
204	2019-11-26									44	158	40	155
204	2020-02-24									48	166	48	164									38	163	39	164
204	2020-04-06									54	167	53	164
204	2020-05-18									44	167	46	166									45	165	45	163
205	2019-11-21	30	170	28	170	24	140	30	150	45	155	40	171	40	165	40	169	20	152	25	154	40	135	40	140
205	2020-06-23					38	145	34	140	47	164	40	165					21	165	24	159	40	150	40	168
205	2020-12-14					24	165	25	165	45	166	44	166									45	165	45	165
205	2021-01-14					19	166	32	165	51	165	52	165									35	164	36	163
206	2018-10-23									50	165	50	165
206	2020-01-03																	25	158			33	145	40	158
206	2020-02-14																	22	165	22	164	46	164	46	166
207	2020-09-18	22	195	21	194	26	155	34	160	45	165	50	163	30	165	36	164	22	155	43	154	36	165	45	160
208	2019-12-18					55	141	67	130	52	150	54	135									41	149	45	150
210	2019-11-22																					35	155	35	150
210	2019-12-10									45	161	45	164
210	2021-01-15									37	165	38	167									30	162	28	163
211	2020-01-14					62	150	58	134	49	146	49	140	70	154	76	155					50	150	55	160
211	2020-06-15					41	163	42	161	46	165	50	159	54	164	51	161					30	164	33	165
211	2020-07-06					49	150	43	150	51	163	52	165	62	162	55	162					42	160	41	163
211	2020-09-14					50	164	52	155	54	165	50	165	54	164	55	165					40	164	34	164
212	2019-11-26																					50	151	50	154
212	2020-01-28																					38	149	35	150
213	2020-01-22					34	156	35	154	48	161	49	154									44	144	48	144
213	2020-11-25					40	150	28	153	45	162	44	165									45	164	43	160
213	2021-01-20					26	165	22	166	50	166	49	165									48	166	46	164
214	2020-01-27					36	156	32	164	46	160	49	145									46	158	46	126
214	2020-04-06					29	164	27	165	48	166	46	164									39	163	38	165
214	2020-05-20					32	158	26	165	45	165	47	161									44	164	45	166
214	2020-07-15					30	165	26	165	53	165	55	165									45	165	45	165
215	2020-02-03	20	199	34	195	24	164	30	158	48	164	35	140	24	165	26	166	25	165	30	165	40	165	54	152
215	2020-05-12					24	166	24	165	48	166	46	165									32	165	44	165
215	2020-06-14	20	195	20	194	18	165	20	165	42	165	46	165	24	165	19	165	20	165	19	166	44	166	44	165
215	2020-09-02					24	165	23	164	53	165	47	165									44	166	43	166
216	2020-02-05	51	194	40	185	84	135	39	154	51	150	51	148	35	163	35	159	30	156	30	145	50	150	55	155
216	2020-04-24	33	194	31	193	42	160	32	164	52	166	53	162	24	165	20	164	31	163	32	165	44	165	45	165
216	2020-06-08	30	194	26	195	64	163	34	165	48	165	53	164	29	164	30	165	26	164	27	164	48	164	48	164
216	2020-07-30	38	194	30	193	78	163	31	165	55	165	54	165	35	165	30	164					45	160	45	164
217	2020-01-13	50	193	76	188	54	147	36	152	48	154	49	150					24	150	24	155	48	154	49	160
217	2020-04-20	25	195	46	197	50	160	28	164	47	165	50	163					32	164	32	164	46	160	50	166
217	2020-06-02	29	200	39	198	50	150	24	165	49	164	49	164					20	165	19	166	44	165	45	164
218	2020-01-21																	30	158	25	165	45	168	43	168
220	2020-02-25	25	235	25	196	29	160	32	160	40	168	45	159	24	165	26	160	24	160	40	158	42	164	32	150
220	2020-06-03					19	165	21	165	54	168	54	167					16	170	19	168
220	2020-07-15					29	165	30	165	54	165	52	166					31	165	31	165	31	165	30	165
223	2020-02-10									51	146	51	150					27	160	26	160	46	151	48	145
223	2020-04-20									42	165	45	165									37	160	35	164
223	2020-06-01									50	166	49	166									40	166	41	164
223	2020-07-13									49	166	48	166									44	164	42	160
223	2020-08-31									50	166	49	166									40	165	43	164
224	2020-03-16	27	197	24	194	37	152	38	150	51	165	49	164	55	160	69	146	22	159	25	160	45	170	90	158
224	2020-06-08	30	198	28	195	32	163	26	165	46	165	48	164	51	164	43	164	28	164	30	164	52	165	65	163
224	2020-07-20					35	165	35	165					50	160	61	160					42	165	65	165
224	2020-08-31					33	164	28	165					45	164	40	163					48	165	60	165
225	2020-07-07	33	190	28	192					45	167	49	149					30	167	28	163	52	132	40	134
226	2020-03-18	26	198	26	198	24	162	26	168	45	160	44	155	27	160	27	163	25	138	25	164	40	150	41	165
226	2020-04-22																	24	161	26	161	46	164	50	164
226	2020-07-23					26	165	28	165	45	163	46	164	20	165	30	164	22	160	27	164	44	165	42	164
227	2020-03-04	48	194	45	190	36	155	35	160	54	160	55	140	30	166	45	160	20	162	40	139	51	140	45	140
227	2020-06-02	34	190	40	194	24	163	20	165	48	166	52	166	30	166	27	164	20	161	28	164	41	164	46	165
227	2020-08-31	39	165	45	193	26	164	27	163	54	165	55	164	28	165	31	165	24	165	31	155	46	166	42	164
227	2020-10-12	30	194	35	196	26	164	25	165	46	165	48	166	31	165	30	165	28	165	26	166	44	165	45	164
228	2020-04-08	24	191	25	190	45	150	40	141	48	159	40	158	20	167	24	167	22	160	22	162	40	150	45	160
228	2020-06-23					39	160	30	163	54	165	49	165									43	165	44	165
228	2020-07-27					46	160	35	162	53	164	54	166									45	165	47	166
228	2020-09-07					40	166	30	163	47	164	48	166									44	165	46	163
229	2018-02-02					30	160	30	160	55	160	55	160
229	2020-02-28					55	158	34	160	54	150	54	160
229	2020-05-20					40	164	34	163	54	165	50	165
229	2020-07-03					50	147	35	160	49	163	51	165
229	2020-08-28					37	160	31	165	57	161	56	163
230	2020-03-24									50	160	50	171									38	154	36	155
230	2020-06-12									41	166	40	164									35	166	35	166
230	2020-07-22									50	166	51	166									33	165	34	165
230	2020-09-02									45	165	45	165									35	165	35	165
231	2020-04-20																					39	158	38	154
231	2020-07-23					28	161	41	158													40	160	36	149
231	2020-11-11					24	158	33	163													42	164	44	164
231	2021-01-14					23	166	25	165													36	164	38	165
232	2020-04-27					44	166	38	139	45	156	39	160					35	145	30	138	44	156	20	151
232	2020-07-10					20	165	35	164	50	166	48	164					45	150	42	164	40	165	37	164
232	2020-08-21					21	163	44	160	44	165	44	165					45	144	28	162	46	166	27	165
232	2020-11-19					18	166	37	162	45	166	43	165					30	164	30	163	37	165	35	167
233	2020-03-11	22	196	22	190	75	151	44	148	42	150	42	156	40	167	40	166	36	150	38	148	59	162	60	161
233	2020-06-09					65	163	31	165	46	166	45	165					34	162	44	160	45	165	44	164
233	2020-07-21					75	156	40	160	53	160	55	164					25	163	35	145	46	165	45	166
233	2020-09-02					55	162	33	164	54	165	50	165					36	164	35	161	50	165	50	164
234	2020-05-12					50	144	44	154	47	159	47	161					29	154	24	154	44	161	40	154
234	2020-08-21					41	153	38	164	46	164	51	165					27	165	22	163	40	165	42	165
235	2018-05-28									55	160	55	160
235	2018-07-11									45	165	45	165
235	2018-08-27	32		28						50	165	50	165
235	2019-10-07	40	190	50	190					52	165	50	165									45	165	45	165
235	2020-04-07	51	194	54	196					54	164	49	163									40	145	44	158
235	2020-07-03	45	194	34	190					52	163	45	165									47	161	44	160
235	2020-08-28	50	196	35	195					52	165	51	165									40	165	39	165
235	2020-10-07	30	194	34	195					48	165	50	165									46	165	44	165
236	2019-12-12	28	175	27	177	27	160	33	170	53	140	52	145	28	164	27	164	35	144	36	147	45	142	54	145
236	2020-03-13									55	166	54	165					35	160	46	165	46	164	40	166
236	2020-05-01									50	164	51	166					29	164	32	165
236	2020-06-12									56	165	54	164					42	165	41	165
237	2020-03-18	32	196	25	200	25	165	24	166	48	165	51	166
237	2020-06-10	21	192	20	192	22	165	21	166	44	164	40	165
237	2020-08-26	16	190	17	195					50	165	50	165
238	2020-05-20	48	193	29	194	60	156	49	145	55	157	55	148	25	166	29	164	26	166	24	165	45	160	45	156
238	2020-07-23	28	190	26	193	34	164	30	162	53	164	53	165									47	164	45	165
238	2020-10-05	35	200	24	195	48	162	52	160	50	164	52	164	27	165	33	166	27	163	27	164	45	166	45	165
239	2020-05-22	24	195	22	194	20	164	24	165	49	144	45	155	21	165	26	165	25	164	25	164	40	144	50	146
240	2020-06-03	30	196	25	185	84	136	74	148	54	148	55	158	35	165	39	166	24	149	26	152	50	140	46	146
240	2020-09-09	20	193	26	195	45	162	48	155	55	164	55	164					25	165	25	160	40	150	40	153
240	2020-10-21	19	194	21	195	55	153	55	161	46	164	45	164					19	163	20	161	39	160	38	164
240	2020-12-10	26	190	18	185	51	163	38	165	47	166	46	164					32	165	30	165	47	150	44	163
241	2020-05-27					24	150	22	153	47	165	44	148					19	165	20	165	44	154	34	156
241	2020-08-18					28	163	27	165	49	165	49	165					30	165	28	164	40	165	42	164
241	2020-09-23					19	164	18	165	46	165	44	163					20	165	19	164	38	165	46	165
241	2020-11-10					20	164	21	164	42	165	43	166					25	165	24	165	42	164	42	165
243	2020-07-01					46	157	64	156	52	163	49	158					21	165	22	165	44	155	34	158
243	2020-09-02					25	165	40	162	45	166	45	165									40	164	40	164
243	2020-10-22					31	164	27	164	48	163	51	166									41	164	39	165
243	2020-12-10					27	165	26	165	44	166	46	166									44	166	46	164
244	2020-06-30					19	164	19	164	43	157	45	161					21	165	26	165	37	155	35	165
244	2020-09-30					20	165	20	165	44	165	45	165					22	164	25	165	30	165	30	165
244	2020-11-11					20	165	21	167	49	166	50	166					20	166	25	166	34	167	39	167
245	2020-06-22	26	195	26	195	34	154	55	136	50	155	43	158	40	165	40	165	32	147	24	158	39	164	40	158
245	2020-10-26					24	163	42	160	48	163	48	163					24	164	26	164	46	163	45	165
246	2020-06-29									47	160	44	162
246	2020-10-29									55	165	56	164
246	2020-11-26									40	166	44	166
246	2021-01-11									45	160	47	165
247	2020-07-06													41	162	38	163	26	165	25	166	36	160	36	156
247	2020-09-28													25	165	24	165					43	165	42	162
247	2020-11-16													24	166	22	165					42	167	40	167
248	2020-10-07	38	193	32	190	20	165	29	164	42	160	48	164	36	170	28	168	26	164	24	164	45	166	48	164
248	2021-01-15	28	196	23	195	25	164	25	163	44	164	47	165	20	167	30	162	23	161	23	163	42	162	42	161
249	2020-08-25									54	161	54	159					50	141	26	155	51	160	50	160
249	2020-11-10									44	164	45	165					29	163	32	162	44	165	32	163
249	2021-01-13									51	164	44	165					31	159	25	160	40	167	25	163
250	2020-08-24	35	190	39	190	25	165	25	165	55	159	51	155					30	158	40	140	44	161	50	165
250	2020-12-15									50	165	49	165					35	163	37	164	44	165	44	162
251	2020-09-23	44	103	31	196	27	163	25	163	52	149	50	163					25	163	35	158	52	160	50	165
252	2020-09-09					30	155	35	150	54	154	53	156									48	154	47	164
253	2020-09-18									45	164	44	158									45	165	45	165
253	2020-10-12									41	158	46	163
256	2020-10-29																	23	163	25	161	40	165	42	151
256	2020-12-10																	24	164	32	164	38	162	40	164
258	2020-10-08	23	193	22	192	52	158	60	155	50	150	44	148	44	159	38	155	35	158	30	165	52	147	53	158
259	2020-09-21	24	195	22	195	27	163	22	165	45	162	46	158	25	175	26	169	22	170	22	167	40	164	35	152
264	2020-09-28	25	189	24	196	26	164	26	166	54	160	51	155	30	165	35	167	22	166	26	165	46	152	43	154
264	2021-01-05									48	165	50	166									44	164	45	165
265	2020-11-04	35	191	38	190	29	158	32	162	47	159	46	154
265	2021-01-06	21	194	20	196	26	163	29	165	44	164	44	165									44	165	46	164
101	2021-03-18					20	165	18	165	40	165	40	163
111	2021-03-22	28	194	30	190	19	165	18	165	49	166	50	166					21	159	20	163	47	166	45	154
119	2020-12-16	20	194	18	194	26	165	26	165	52	165	50	166									44	160	40	163
123	2020-12-16																	21	158	16	164	29	166	34	165
126	2020-11-23									42	160	45	156									45	160	44	156
126	2021-01-13									41	166	50	166									43	162	42	158
126	2021-03-24																					38	165	36	164
130	2021-01-18					35	150	24	155	50	164	45	163					65	160	55	141	45	164	38	162
144	2020-11-16									45	165	43	165					29	159	25	160	35	162	40	167
146	2021-03-12	19	195	18	195	24	165	21	165	47	165	46	165	21	166	32	165	21	165	18	166	44	166	39	160
147	2021-03-17					35	156	57	160	54	162	48	160									40	163	47	158
2	2021-03-30									64	165	65	170									60	170	55	165
10	2021-03-29					54	158	34	162	32	160	46	166									47	164	50	155
12	2020-12-16					37	161	28	163	53	166	54	166									47	166	44	165
19	2018-04-02									45	165	45	165
19	2020-09-08					24	165	24	165	55	165	54	166
19	2020-10-27					20	165	21	166	56	166	54	166					20	165	21	165
19	2021-01-07					36	165	25	166	50	165	51	165					26	166	26	166
22	2017-08-15									60	138	66	138
22	2020-03-17					32	160	25	163	45	164	49	165									35	160	32	165
24	2020-12-09	28	194	25	196	24	156	28	164	57	160	54	163	28	163	30	164	20	164	19	164	40	157	40	154
27	2020-07-13					23	161	23	163	55	165	48	154					20	166	20	165	45	166	44	158
27	2020-10-05									51	165	50	164									46	165	45	155
28	2019-12-11									45	165	45	164
28	2020-03-23									51	165	49	166
28	2020-06-10									44	166	46	164
28	2020-07-22									49	165	49	165
29	2017-11-24									50	151	45	160
29	2020-11-05	49	164	56	189	30	164	36	165	49	164	55	153	30	165	33	164	24	165	25	165	47	148	47	158
29	2020-12-14	34	196	27	194					47	166	48	166									45	165	45	166
29	2021-03-15	35	194	26	189					53	166	53	165									36	164	39	164
33	2019-09-25					84	138	94	132	50	164	49	159	45	161	52	158	85	155	50	150
33	2019-11-08					60	140	70	158	50	165	50	160	55	165	45	165					45	150	55	165
33	2020-03-06					74	150	49	146	45	164	49	146	60	164	40	160	32	159	31	163	35	160	40	150
34	2019-12-11									50	166	55	165					30	164	30	166	50	164	50	164
34	2021-03-18									50	165	50	165					22	160	24	159	45	165	45	163
36	2020-10-28									44	149	40	144									36	148	40	145
37	2020-06-16									45	165	46	165									44	164	45	165
37	2020-11-26									54	165	55	164									40	165	38	165
37	2021-03-24									48	165	48	165									42	165	44	165
38	2017-12-12									50	165	50	165
38	2018-01-16									45	165	45	140
38	2018-02-06									49	151	49	164
38	2018-05-01									48	165	48	160
38	2018-06-12									45	165	45	160
38	2018-07-20									55	165	55	165
38	2019-05-08									50	165	50	165
38	2019-11-14					34	154	35	152	50	165	49	154
38	2020-02-05					28	164	22	164	49	165	51	164
38	2020-07-03					28	165	28	165	50	165	48	165									38	165	38	165
38	2020-09-16					26	165	26	165	47	165	46	165
42	2019-09-30					59	164	55	163	55	165	55	164									48	164	49	165
42	2020-03-23					64	159	76	164	50	163	48	164									35	165	37	165
42	2020-07-22					75	145	70	154	54	160	46	163									45	162	45	160
42	2020-09-30					41	164	50	164	55	164	55	165									43	165	45	165
42	2020-11-17					47	164	49	165	46	165	46	165									42	166	44	166
44	2017-09-11									60	144	50	160					30	160	45	140
45	2017-11-03					37	140	27	146
45	2020-01-22									49	168	48	160
45	2020-06-10					21	158	20	162	41	165	42	164									45	162	45	147
46	2020-09-18	35	186	30	192	25	165	30	163	49	160	51	162	25	165	52	164	26	164	20	166	51	163	51	164
46	2020-12-14	23	190	24	195	27	163	28	164	51	166	49	166									45	165	46	165
46	2021-03-23	24	190	26	191	27	162	30	160	54	164	49	165									51	166	51	165
47	2017-09-06					40	140	48	140	50	145	50	138
47	2017-10-25					30	155	32	155	48	150	45	150
47	2017-11-29					25	160	25	165	50	165	50	165
47	2020-11-10	20	193	16	196	47	142	54	154	51	146	46	155	24	163	25	166	19	165	18	164	44	158	40	158
61	2020-01-09					35	155	35	152	50	166	50	141									39	165	45	150
61	2020-02-11	46	172	29	170	37	150	28	141	47	164	59	159									42	141	40	147
61	2020-03-23	25	198	27	198	35	164	29	164	54	164	48	164									38	164	40	166
61	2020-05-13	22	194	25	195	30	165	32	165	45	164	47	164									44	163	46	165
61	2020-08-31	22	191	21	190	55	140	40	158	51	163	55	165
61	2020-10-08					28	164	30	164	52	165	50	165
61	2020-11-24					29	164	29	164	50	165	51	165
61	2021-01-12					25	162	26	165	45	165	46	166
62	2017-11-10									55	160	65	150
62	2020-11-18					40	140	60	140	49	148	55	151									45	151	44	151
62	2021-01-13					25	164	42	162	45	165	46	166									44	165	45	165
62	2021-04-01					35	158	54	150	52	166	52	165									44	154	44	150
63	2020-04-06					79	161	70	153	54	165	55	165									52	149	54	164
63	2020-06-29					49	164	40	165	55	165	55	165									40	165	40	165
64	2020-05-19					64	140	42	157	45	156	42	157
64	2020-09-01					35	160	30	165	55	163	54	163
65	2019-11-15					27	163	26	165	57	160	55	165									45	165	45	165
65	2020-06-12					40	164	28	163	48	165	46	164									43	166	41	165
66	2018-06-25									40	160	50	148									50	180	50	155
66	2018-09-28									50	160	50	160									60	160	60	150
66	2018-11-09									50	164	50	154									65	170	55	165
66	2018-12-21									50	164	50	160									50	170	50	158
66	2020-03-27									48	158	46	157					27	162	28	160	55	160	46	166
66	2020-05-19									45	165	48	158									40	165	44	165
66	2020-06-20									50	165	55	163									46	165	48	165
66	2020-11-19									46	165	45	165									45	170	45	165
68	2019-12-04	29	195	30	192	71	144	70	146	49	163	50	158	38	165	50	165	39	141	50	144	47	156	41	164
68	2020-02-11	25	196	24	196	55	165	64	160	55	165	52	164	35	165	34	165	50	160	54	162	40	164	44	160
70	2019-06-28					29	165	30	165	56	165	50	165					40	165	38	163	45	165	45	167
70	2019-12-18					29	165	25	165	50	163	45	165					38	165	35	163	35	165	35	155
70	2020-01-29					44	151	34	158	49	164	50	164					29	151	35	157	50	155	41	154
70	2020-06-28					28	165	29	166	44	165	48	165					31	164	27	160	43	163	44	165
71	2018-07-24																					55	161	54	160
71	2019-09-03																					45	160	45	160
71	2020-01-21																					50	145	45	158
71	2020-03-10																					42	164	50	158
73	2018-06-06	35	185	30	185	30	165	30	165	50	145	60	162									50	150	40	145
74	2018-09-05	24	195	24	195					55	165	55	165
76	2020-01-29									48	159	50	165	55	155	45	160	25	150	30	160
76	2020-05-18									46	166	46	166	60	164	40	163	29	156	23	163	39	166	40	165
76	2020-08-21													31	163	32	163	31	164	28	164
76	2020-10-28									52	166	52	165
76	2020-11-26									45	168	45	168	30	160	34	160	29	150	34	159	36	161	43	161
133	2017-02-10					18		18
80	2019-09-26	35	175			45	165			55	165			32	157	33	172	35	145	40	150	60	135
81	2019-12-09	22	190	22	192					45	165	45	165									40	165	40	163
85	2018-10-05									55	165	55	165
86	2021-04-06					44	160	33	160	48	160	50	161									45	150	48	160
87	2016-12-19					38		30
87	2018-11-07					40		45
87	2018-12-18					39	165	45	165	50	165	55	165
89	2019-09-02					45	155	40	158	52	150	55	165
89	2019-11-04					54	140	60	145	51	160	56	163									45	140	45	160
89	2019-12-09					55	162	48	165	52	164	42	160									45	150	45	160
89	2020-01-27					40	164	56	162	52	165	54	164									40	145	46	154
89	2020-05-19					65	145	60	159	46	168	50	169									38	158	38	160
91	2019-11-25									55	165	55	165
92	2018-08-27					30	161	30	165	51	165	48	146					30	165	30	165	50	165	60	165
92	2018-11-09									55	165	55	165									55	165	55	165
92	2018-12-21											55	165									55	165
93	2020-06-28					77	140	73	154	50	158	51	163					32	158	25	164	50	162	52	166
93	2020-10-29					61	159	51	159	45	165	45	166					21	163	21	163	44	164	46	166
94	2020-07-31	45	190	42	189	28	165	27	165	50	166	50	166									45	166	50	166
94	2020-08-26	36	194	36	190	25	165	28	166	48	164	50	165									44	165	35	163
94	2020-11-02	29	195	30	189	22	165	25	164	48	165	49	165									44	162	40	163
94	2021-04-08	70	204	64	203
95	2019-09-10					30	155	30	164	50	165	54	164
95	2019-12-10					25	165	28	163	50	165	50	165									36	165	35	165
95	2020-01-28					22	161	35	164	50	165	51	164
95	2021-04-02					70	140	55	150	55	145	55	155
96	2020-03-20					24	152	19	155	40	165	35	160									30	168	29	165
96	2020-06-24					19	166	20	165	50	163	50	165									40	166	40	167
99	2019-01-21																					40	165	40	165

## Sheet: implant details
Dog	Imp date	Imp cell no (m)	Epi cell no (m)	IV cell no (m)	Elb	Hip	Sti	Hoc	Sho	Car	Dig	Ach	Pat	Glu	Ile	Sup	Bic	LS	IV
1	2017-06-13	3.15	12.69	37.64	2	2			2	2								TRUE	TRUE
2	2017-10-13	8.41	13.35	11.13		2	1								2			TRUE	TRUE
3	2017-11-08	4.54				1	1								2			FALSE	FALSE
5	2017-10-23	6.19	14.86		2				1	2						2		TRUE	FALSE
7	2017-10-11	9.43	14.15	42.44	2	2			2	2					2			TRUE	TRUE
8	2017-10-24	9.98	18.15			2									2			TRUE	FALSE
9	2017-03-03	6.09					1											FALSE	FALSE
10	2017-11-01	5.28			2	2												FALSE	FALSE
11	2017-11-07	6.02			2				2							2		FALSE	FALSE
13	2017-11-14	7.86							2							1	2	FALSE	FALSE
14	2017-12-13	3.6	13.4	20.15		1			1						2	1	1	TRUE	TRUE
15	2018-01-23	3.32	9.14			1			2	1					2			TRUE	FALSE
16	2017-12-06	11.3	16.95		2	1			2	2					1			TRUE	FALSE
17	2018-01-09	7.59	11.37	37.93		2	2	2										TRUE	TRUE
18	2018-01-17	4.41	13.23		2		2		1						2	2		TRUE	FALSE
19	2017-12-11	5.55							1								1	FALSE	FALSE
20	2017-12-06	4.91	10.92			2			2							2		TRUE	FALSE
21	2018-01-10	9.17	13.76	45.86	2	2	2		2	2					2	2		TRUE	FALSE
22	2017-08-15	9.49							2								2	FALSE	FALSE
24	2018-01-19	6.21	9.32			2	1		1						2			TRUE	FALSE
25	2018-02-16	6.86	13.72			2	2								2			TRUE	FALSE
26	2018-02-05	6.16	9.24			2			2									TRUE	FALSE
28	2018-01-19	6.55	11.83						2							2		TRUE	FALSE
29	2017-12-29	9.34	14			2			2	2					2	2		TRUE	FALSE
30	2018-02-21	9.31	13.97	46.55		2	2	2	2						2	2		TRUE	TRUE
31	2016-12-07	10	20.24	35.42		2	2											TRUE	FALSE
32	2018-03-28	6.84	17.84				1		1									TRUE	FALSE
33	2018-04-27	4.17	10	33.36	2	2		2	1							2		TRUE	TRUE
34	2018-04-04	4.14	8.84			2			1									TRUE	FALSE
35	2018-04-17	2.35	14.1	56.4	2	2	2	2	2	2					2	2		TRUE	TRUE
36	2018-05-15	8.06		30					2							2		FALSE	TRUE
37	2017-12-13	8.26	12.39			2			2						2			TRUE	FALSE
39	2017-08-10	6.6	11.6	12	2	2	2	2	2	2							1	TRUE	TRUE
40	2017-04-17	9.38	14.07				1		1	1						1		TRUE	FALSE
41	2018-05-01	3.56	16.45			1			1						2		1	TRUE	FALSE
42	2017-09-01	4.34			2				2							1		FALSE	FALSE
43	2017-08-14	13.25	20.92						1						1	1		TRUE	FALSE
44	2017-10-30	5.02	15.06	27.61		2	1		2							2	2	TRUE	FALSE
45	2018-03-27	5.49			2	2												FALSE	FALSE
46	2017-08-10	6.37			2				1							1		FALSE	FALSE
48	2018-03-26			23.14														FALSE	TRUE
51	2018-05-02	5.27	9.88			2			2						2	1		TRUE	FALSE
52	2017-08-21	9.39	14.09		2				2						2	2		TRUE	FALSE
53	2017-03-23	5.51	16.74		2	2									2			TRUE	FALSE
54	2018-05-11	9.58	14.36		2	2			2							2	2	TRUE	FALSE
56	2018-03-21	4.26	14.8				2		2						2	2		TRUE	FALSE
57	2018-09-05	3.41	10.32		2	2	2		2							2		TRUE	FALSE
58	2018-05-18	4.94	19.25		2	2			2						1	2		TRUE	FALSE
60	2017-03-08	6.85	18.63		2				2									TRUE	FALSE
61	2018-06-13	6.37	12.92		2				2	2					2	2		TRUE	FALSE
62	2018-05-16	8.04			2				2							2	2	FALSE	FALSE
63	2018-06-08	7.44			2				2							2	2	FALSE	FALSE
64	2018-06-22	6.59	12.09		2	2	2		2									TRUE	FALSE
65	2018-08-14	5.78	17.15		2	2			2									TRUE	FALSE
67	2018-06-06	9.26			2				2							2	2	FALSE	FALSE
68	2018-07-13	8.36	12.65	37.62	2	2	2	2	2						2	1		TRUE	TRUE
69	2018-08-15	4.67	17.73		2	2	2	2	2	2		1			1			TRUE	FALSE
70	2018-10-12	6.14	13.16		2	2	2								1			TRUE	FALSE
71	2018-10-30	4.34	13.88			2									2			TRUE	FALSE
72	2018-07-25	3.55	22.25	53.33		2	2											TRUE	TRUE
74	2018-07-18	5.19							2	1						1		FALSE	FALSE
76	2018-10-12	9.84	19.68	19.68			2	2	1						1			TRUE	TRUE
77	2018-08-17	8.88	15.67			2												TRUE	FALSE
79	2018-08-20	4.35							2	2						1		FALSE	FALSE
80	2017-05-16	10.8	16.2	43.2	2	2	2											TRUE	TRUE
81	2018-08-24	10.05	19.69			2			1						1	1		TRUE	FALSE
82	2018-08-27	4.2				2	2								2			FALSE	FALSE
83	2018-09-18	7.33	21.99		2	2			2						2	2		TRUE	FALSE
84	2017-04-05	4.08	15.3	22.95					2	2						2		TRUE	TRUE
86	2018-09-26	4.69	14.07		2	2		2	2						2	2		TRUE	FALSE
88	2018-10-15	5.63	16.89			2			2							2		TRUE	FALSE
89	2018-10-15	5.35	16.05	42.76	2	2			2					2		2		TRUE	TRUE
90	2018-09-05	4.11	12.33			2			1	2							2	TRUE	FALSE
91	2018-11-26	3.97	12.5						2						1	2		TRUE	FALSE
93	2018-12-17	3.89	14.58		2	2	1		2						1	2		TRUE	FALSE
94	2018-11-05	4.71	15.17		2	2			2	2					2	2		TRUE	FALSE
95	2018-11-06	6			2	2			2						2	2		FALSE	FALSE
96	2018-10-17	3.85				2									1			FALSE	FALSE
97	2017-05-30	10.04	15.06	20.08	2				2							2		TRUE	TRUE
99	2018-10-26	4.99	16.75			2									2			TRUE	FALSE
100	2018-10-31	5.51				2			1						1			FALSE	FALSE
101	2018-10-10	5.13			2				2							1		FALSE	FALSE
102	2018-10-23	6.01	18.03	42.08		2			2						2	2		TRUE	TRUE
103	2018-11-13	3.92	16.4	20.5	2	2	1	2	2	2					1	2		TRUE	TRUE
104	2018-11-26	5	17.5		1	2			2	2					2	1		TRUE	FALSE
106	2018-11-30	6.8				2												FALSE	FALSE
107	2018-12-10	4.36	13.08		1	2			2							2		TRUE	FALSE
108	2019-01-18	3.92	15.67		2	1	2	2	2	2	2					2		TRUE	FALSE
109	2018-11-23	4.73	11.35	33	2	2		2	2						2	1		TRUE	TRUE
110	2019-02-15	3.94	14.78	24.62	2	2			2						2	2		TRUE	TRUE
111	2018-12-14	7.07	17.67			2	2		1						1	1		TRUE	FALSE
112	2018-12-03	8.89	14.22		2	2			2							2		TRUE	FALSE
113	2018-02-05	3.95				2			2						2	2		FALSE	FALSE
115	2019-01-07	5.26				2			1						1	1		FALSE	FALSE
116	2019-02-19	4.8	19.2	57.54	2	2			2						2	2		TRUE	TRUE
118	2019-01-16	4.15	14.62	25	2	2			2	1					1			TRUE	TRUE
119	2019-03-15	6.03	16.42		2	2			1	2					1	1		TRUE	FALSE
120	2019-02-06	7.22	17.32			2	2		2						2	1		TRUE	FALSE
121	2019-02-08	4.81	22.52		2	2			2	2					2	2		TRUE	FALSE
122	2017-04-14	4.56			2													FALSE	FALSE
123	2019-03-01	3.77	14.43			2	2											TRUE	FALSE
124	2019-02-22	5.91	23.64		2	2			2						2			TRUE	FALSE
125	2019-03-04	5.12	15.36	40	2				2	2					2			TRUE	TRUE
127	2019-03-20	4.12			2	2			2						1	1		FALSE	FALSE
128	2019-03-05	4.22	15.8		2	2			2							1		TRUE	FALSE
134	2019-03-15	7.82	20.85	41.7	2	2			2						2			TRUE	TRUE
135	2017-04-28	5.65							1							1		FALSE	FALSE
137	2019-03-25	4.34	13.88		2	2			2							1		TRUE	FALSE
138	2019-03-29	4.3	14.79			2			2						1			TRUE	FALSE
139	2019-03-08	5.96	21.28			1			2						2	1		TRUE	FALSE
140	2019-03-08	4.15	15.3	31			1		2									TRUE	TRUE
141	2019-03-27	4.16	16.55	16		2									2			TRUE	TRUE
143	2019-05-15	7.93	19.82	59.5	1	2			1		2				2	2		TRUE	TRUE
144	2019-04-17	8.5	19.26	20.39		2			2						2	2		TRUE	TRUE
145	2019-05-20	5.2	17.82		2	2	2	2	2	2		2			2	1		TRUE	FALSE
146	2019-04-19	5.52	13.24				1						1		2			TRUE	FALSE
147	2019-04-19	5.19			2				1									FALSE	FALSE
149	2019-05-15	8.16	25			2			2						2	1		TRUE	FALSE
152	2019-07-10	3.87			2	2									1			FALSE	FALSE
155	2019-07-02	5.87	23.48		2	2	2	2	2	2					2			TRUE	FALSE
158	2019-06-28	5.18	17	32	2	2			2	2					2	2		TRUE	TRUE
164	2019-07-01	8.15			2	2			1							1		FALSE	FALSE
165	2019-06-17	6.41			2				2	2						2		FALSE	FALSE
1	2017-09-26	2.55	10.2	29.75	2	2			2	2								TRUE	TRUE
2	2018-01-26	8.41	13.35				2											TRUE	FALSE
7	2018-01-03		14.25															TRUE	FALSE
8	2018-02-02	9.98	18.15			2												TRUE	FALSE
10	2019-03-26	6.29			2	2												FALSE	FALSE
13	2018-03-28	2.38			2													FALSE	FALSE
14	2018-09-26	3.6							1									FALSE	FALSE
16	2019-02-05	3.8	14.25	38	2	2			2	2								TRUE	TRUE
17	2018-02-16	7.59			2				2							2	2	FALSE	FALSE
22	2017-11-29	9.49							2							1		FALSE	FALSE
24	2018-04-24	2				1			1						1			FALSE	FALSE
25	2018-05-11	6.86				2												FALSE	FALSE
27	2018-01-15	5.98							2							2	2	FALSE	FALSE
30	2018-07-04	3.72	13.67			2	2	2							2			TRUE	FALSE
31	2018-04-02	8.3	12.45	37.35		2	2											TRUE	TRUE
33	2018-07-20	4.17			2			2										FALSE	FALSE
35	2018-07-17	9.4	14.1			2												TRUE	FALSE
36	2018-08-27			30														FALSE	FALSE
37	2018-02-27	8.26				2			2									FALSE	FALSE
39	2018-02-23	2.04	6.8		2	2	2	2	2	2								TRUE	FALSE
40	2018-03-20	2.86	6.18			2	1		1	1					2			TRUE	FALSE
41	2018-07-23	3.56	16.45												2			TRUE	FALSE
42	2018-02-07	7.03			2				2							1		FALSE	FALSE
43	2018-01-16	13.25							1						1	1		FALSE	FALSE
44	2018-01-22	5.02	15.06			2												FALSE	FALSE
46	2018-02-06	4.15							1								1	FALSE	FALSE
48	2018-05-07			23.14														FALSE	TRUE
52	2018-02-13	3.05			2				2									FALSE	FALSE
53	2017-06-27	5.51			2	2												FALSE	FALSE
54	2018-08-14		14.36															TRUE	FALSE
56	2018-04-11	4.26					1											FALSE	FALSE
57	2018-11-27	3.41	10.32		2													TRUE	FALSE
58	2018-08-20	4.94	19.25													1		TRUE	FALSE
60	2018-05-18	4.57	9.14		2				2	2								TRUE	FALSE
61	2018-08-24	6.37	12.92		2													TRUE	FALSE
62	2019-01-04	8.04				2												FALSE	FALSE
63	2018-08-31	7.44			2				2							2		FALSE	FALSE
64	2020-05-19	4.46	14.43		2				2							2		TRUE	FALSE
67	2018-09-25	9.26				1			2									FALSE	FALSE
69	2018-11-05	4.67	17.73		2		1											TRUE	FALSE
71	2019-01-08	4.34				2												FALSE	FALSE
72	2018-10-19	3.55	22.25				2											TRUE	FALSE
76	2019-01-11	9.84	19.68					2	1									TRUE	FALSE
77	2018-11-06		15.67															TRUE	FALSE
80	2017-08-29	8.36	12.54						2							2		TRUE	FALSE
81	2018-11-14	10.05	19.69						1						1			FALSE	FALSE
83	2019-01-04																	FALSE	FALSE
84	2017-07-12		10															TRUE	FALSE
88	2019-01-21	5.63	16.89						1									TRUE	FALSE
89	2019-01-21	5.35	16.05		2													TRUE	FALSE
90	2018-11-28	4.11	12.33												1			TRUE	FALSE
93	2019-03-18	3.89	14.58		2													TRUE	FALSE
94	2019-01-28		15.17															TRUE	FALSE
95	2019-01-29	6			2				1									FALSE	FALSE
97	2018-11-02	4.71	14.13	32.94	2	2	2		2						2	2		TRUE	TRUE
103	2019-05-08	3.92	16.4		1	2				1								TRUE	FALSE
116	2019-05-14	4.8	19.2		2	2												TRUE	FALSE
118	2019-04-10	4.15	14.38		2													TRUE	FALSE
119	2019-05-29	6.03	16.42			2									2			TRUE	FALSE
120	2019-06-10																	FALSE	FALSE
121	2019-05-06	4.81	22.52		2	2			2	2					2			TRUE	FALSE
123	2019-05-27	3.77	14.43												1			TRUE	FALSE
125	2019-06-07	5.12	15.36												2			TRUE	FALSE
128	2019-06-03	4.22			2				2									FALSE	FALSE
135	2019-03-13	4.35							1	2						1		FALSE	FALSE
137	2019-06-17	4.34	13.88		2													TRUE	FALSE
141	2019-06-25	4.16	16.55			2												TRUE	FALSE
143	2019-07-30	7.93	19.82		1				1									TRUE	FALSE
145	2019-08-20	5.2			2	2			1									FALSE	FALSE
146	2019-06-28		13.24															TRUE	FALSE
147	2019-07-12	5.19			2													FALSE	FALSE
149	2019-08-21	8.16	25			2												TRUE	FALSE
1	2018-07-06	8.22	20.6		2	2			2	2								TRUE	FALSE
5	2017-12-20	6.19	14.86						2							2		TRUE	FALSE
22	2018-12-14	8.3	27.66		2				2							1		TRUE	FALSE
25	2019-01-09	6.02				2												FALSE	FALSE
27	2019-04-08	3.06				2			1						1			FALSE	FALSE
35	2019-03-27	5.99	17.77		2	2	2											TRUE	FALSE
37	2018-06-27	8.26							1									FALSE	FALSE
39	2018-03-30	2.02				2	2	2		2								FALSE	FALSE
42	2018-03-20	2.36	8.65			2								1				TRUE	FALSE
48	2018-06-19			23.14														FALSE	TRUE
53	2018-02-21	4.23	14.48		2	2		2	2							2		TRUE	FALSE
56	2018-10-23																	FALSE	FALSE
61	2019-03-06	6.37			1											1		FALSE	FALSE
62	2019-02-18	7.42	19.79	39.57														TRUE	TRUE
64	2018-10-17	6.59	12.09		2				1									TRUE	FALSE
68	2018-10-19	8.36	12.65		2		2											TRUE	FALSE
72	2019-05-28	4.5	13.1			2	2											TRUE	FALSE
80	2018-07-16	4.73	13.2		2				2	2								TRUE	FALSE
84	2018-02-19	3.67	14.68						2						2			TRUE	FALSE
88	2020-02-12			35														FALSE	TRUE
97	2019-01-30	4.71	14.13		2													TRUE	FALSE
99	2019-01-21	4.99				2												FALSE	FALSE
101	2019-04-09	5.13							1							1		FALSE	FALSE
102	2019-01-15	6.01	18.03			2			2									TRUE	FALSE
103	2019-08-28	4.87			2	2			2						2			FALSE	FALSE
108	2019-04-12	3.92			2			2	1									FALSE	FALSE
110	2019-09-03	3.94	14.78			2												TRUE	FALSE
113	2019-05-06	3.95				2												FALSE	FALSE
124	2019-05-31	5.91	23.64		2										2			TRUE	FALSE
134	2019-08-27	7.82	20.85			2									2			TRUE	FALSE
140	2019-06-14	4.15	15.3						2									TRUE	FALSE
144	2019-07-24		19.26															TRUE	FALSE
2	2018-05-30		13.77															TRUE	FALSE
37	2018-11-23	5.3	16.31			2			2						2			TRUE	FALSE
46	2019-01-11	4.15				2												FALSE	FALSE
61	2019-06-28	5.37	11.95		2				2		2							TRUE	FALSE
68	2019-05-07	4.96			2		2											FALSE	FALSE
84	2018-12-05	2.97	11.14			2	2		2	2					2	2		TRUE	FALSE
101	2019-05-24	5.13							1									FALSE	FALSE
108	2019-08-27	3.92			2			2										FALSE	FALSE
2	2018-10-17		13.77															TRUE	FALSE
5	2018-11-16	5.17	17.85		2	2			2	2								TRUE	FALSE
2	2019-08-21	6.77													2			FALSE	FALSE
2	2020-06-26	4.22	15.03			2	1		2						2	1		TRUE	FALSE
6	2017-11-07	8.13	14.35	43.04	2			2	2	2						2		TRUE	TRUE
6	2018-01-29	3.22	14.35															TRUE	FALSE
9	2017-06-05	6.09					1											FALSE	FALSE
9	2017-10-23	6.09					1											FALSE	FALSE
10	2020-03-17	3.34			2				1							1		FALSE	FALSE
5	2018-01-17	6	15		2				2									TRUE	FALSE
5	2018-03-29	6			2				2							2		FALSE	FALSE
5	2018-04-24	4.17			2				2									FALSE	FALSE
5	2019-05-24	5.05	17.85		2	2			2	2								TRUE	FALSE
5	2019-07-05	5.05	17.85		2	2			2	2								TRUE	FALSE
12	2017-11-21	5.33	9.24		2	2			2						2	2		TRUE	FALSE
12	2019-03-06	3.74							2							2		FALSE	FALSE
101	2020-01-15	5.87			2				2									FALSE	FALSE
102	2020-03-27	3.37	11.5	23		2			2									TRUE	TRUE
103	2020-07-29	4.33	8.66		2	2	1	2	2	2					1	2		TRUE	FALSE
104	2019-02-25	5	17.5			2												TRUE	FALSE
104	2020-06-12	4.71	16.6		1	2			2						2	2		TRUE	FALSE
105	2017-05-10	5.94			2													FALSE	FALSE
105	2018-10-22	4.94			2													FALSE	FALSE
105	2020-01-27	9.55			2				1							1		FALSE	FALSE
111	2020-05-11	3.53				2				2								FALSE	FALSE
111	2020-07-31	7.09	18.89			2				2					1			TRUE	FALSE
113	2020-03-23	3.48				2									2			FALSE	FALSE
114	2016-08-24		13	30														TRUE	TRUE
114	2019-02-04	2.53	9.39			2									1			TRUE	FALSE
116	2020-09-15	5.11	15.32		2	2		1	2						1			TRUE	FALSE
117	2014-07-18	4				2												FALSE	FALSE
117	2015-10-27	5		30		2												FALSE	TRUE
117	2017-02-24	9.16	9.169	27.48		2												TRUE	TRUE
117	2019-01-08	4.11	6.58			2			1						2			TRUE	FALSE
119	2020-07-13	7.27	12			2									1	2		TRUE	FALSE
121	2020-03-06	4.55			2	2												FALSE	FALSE
122	2019-01-14	3.63			2											2		FALSE	FALSE
126	2019-02-13	5.19	15.57			2			1						2			TRUE	FALSE
126	2019-05-07		15.57															TRUE	FALSE
127	2019-09-11	4.12			2													FALSE	FALSE
128	2020-02-05	4.22			2													FALSE	FALSE
130	2016-10-26	4	10	30	2	2	2											TRUE	TRUE
130	2019-03-01	5.11	15.3	30	2	2	2											TRUE	TRUE
130	2019-05-31	5.11	15.3				2											TRUE	FALSE
130	2020-09-28	6.61	14.54		2	2	2											TRUE	FALSE
132	2016-02-03	5	10	20		1												TRUE	TRUE
132	2019-03-11	3.35			2	2	2			2					1			FALSE	FALSE
133	2016-09-30	5.96			2				1							1		FALSE	FALSE
133	2017-03-21		10.1															TRUE	FALSE
133	2019-01-16	5.15					1											FALSE	FALSE
133	2019-03-12	2.81	11.21			2	1								2			TRUE	FALSE
136	2015-06-03	5			2		1			1								FALSE	FALSE
136	2015-09-15	5			2		2		2	2								FALSE	FALSE
136	2016-04-13	3	10	20	2		1											TRUE	TRUE
136	2019-02-18	3.29	14.1	19.96	2	2	2		1	2								TRUE	TRUE
136	2019-05-13	3	10							2								TRUE	FALSE
138	2019-06-25	4.3	14.79						1	1								TRUE	FALSE
138	2020-09-07	4.28	12.95			2			2						1			TRUE	FALSE
142	2017-05-03	8.8	13.89		2	2	1		2							2		TRUE	FALSE
142	2019-06-05	5.24	17.46		2	2	1	2	2	2						2		TRUE	FALSE
144	2020-11-16	4.6	14.96	16.33		2	2		2						2			TRUE	TRUE
146	2020-06-17	5.66	12.12				1		1						2			TRUE	FALSE
147	2020-01-24	5.19			2													FALSE	FALSE
148	2017-03-21	6.78	14.77	22.3		2												TRUE	TRUE
148	2017-05-31	6.78	14.77				1											TRUE	FALSE
148	2019-04-16	6.35	19.05	53.97		2	2								2			TRUE	TRUE
149	2020-02-07	6.56	9.78			2			2						2	1		TRUE	FALSE
150	2019-06-04	3.63	11.5			2									2			TRUE	FALSE
150	2019-10-24	3.63	11.5												2			TRUE	FALSE
151	2019-08-23	5.64	18.04			2			2						2			TRUE	FALSE
153	2019-07-08	6.47	18.55		2	2			2							1		TRUE	FALSE
153	2020-07-27	4.02			2													FALSE	FALSE
154	2019-07-22	6.69			2	2			2							2		FALSE	FALSE
155	2019-11-07	6.23	25.08						2							2		TRUE	FALSE
156	2019-06-18	5.69	16.95	28		2	1								1			TRUE	TRUE
156	2019-10-31	5.69	16.95				1											TRUE	FALSE
156	2020-09-07	7.1	21.3			2	1		2							1		TRUE	FALSE
157	2019-12-16	4.59		28	2	2	1		2						2	2		FALSE	TRUE
158	2019-10-04		17															TRUE	FALSE
159	2019-09-17	7.2	22.36		1	2			2	2					1	2		TRUE	FALSE
159	2019-12-06	7.2	22.36				2		2									TRUE	FALSE
160	2016-02-23	2.1	10	30	2			2		2								TRUE	TRUE
160	2016-10-04	3.5	10	35		2												TRUE	TRUE
160	2017-06-19	4.15						2	2	2								FALSE	FALSE
160	2019-06-12	5.74	18.37	33.68	2	2		2	2	2	2							TRUE	TRUE
161	2019-09-10	5.31	16.8	32		2	2	2	2	2						2		TRUE	TRUE
161	2019-12-03	2.5	16.8			2	2											TRUE	FALSE
162	2019-08-20	3.52	11.44			2			1						1	1		TRUE	FALSE
163	2019-09-27	4.58	13.68			2									2			TRUE	FALSE
165	2019-09-24	6.41			2				2									FALSE	FALSE
166	2019-09-03	5.95			2	2			2						2	2		FALSE	FALSE
166	2019-11-25	5.95							2									FALSE	FALSE
166	2020-04-07	2.8			2				2									FALSE	FALSE
167	2019-09-27	3.5	12.35		2	2			2	2					1	2		TRUE	FALSE
167	2020-01-07	3.5	12.35						2									TRUE	FALSE
168	2019-07-30	2.61			2	2		2	2						2	2		FALSE	FALSE
168	2019-11-18	2.61			2				1							1		FALSE	FALSE
168	2020-08-18	2.61			2													FALSE	FALSE
169	2019-07-31	4.83	18.59		2	2			2						1	2		TRUE	FALSE
169	2019-10-28	4.83			2				1							1		FALSE	FALSE
170	2014-10-21	4			2													FALSE	FALSE
170	2019-07-31	6.53	15.67		2	2	1		2	2						2		TRUE	FALSE
171	2019-07-29	4.97			2	2			2	1					2	2		FALSE	FALSE
171	2019-11-08	4.97			2				2							2		FALSE	FALSE
171	2020-02-03	4.97			2													FALSE	FALSE
172	2019-08-23	4							2							2		FALSE	FALSE
172	2019-11-19	4							2							2		FALSE	FALSE
173	2019-09-17	3.87	13.26		1	2			2	1					1	2		TRUE	FALSE
173	2019-12-16	3.87			1				2							2		FALSE	FALSE
174	2019-10-04	4.84	15.97			2			2						2	2		TRUE	FALSE
174	2020-01-08	4.84				2			2									FALSE	FALSE
175	2019-08-23	4.08	16.32		2	2			2						2	1	1	TRUE	FALSE
175	2019-12-06	4.08	16.32		2													TRUE	FALSE
176	2019-10-07	2.87	12.5		2	2			2	2					2	2		TRUE	FALSE
176	2020-01-03	2.87			2													FALSE	FALSE
177	2019-10-01	6.07			2	2			2							2		FALSE	FALSE
178	2018-08-31	6.51	16.95	25.43		1	1		1									TRUE	TRUE
178	2019-09-16	4.11	14	25.74	1	2	1		2						2	2	2	TRUE	TRUE
178	2020-03-27	4.11	14			1	1		2						1	2		TRUE	FALSE
179	2019-10-11	3.56	13.05		2	2	2		2						1	1		TRUE	FALSE
179	2020-01-20	3.56	13.05			1			1									TRUE	FALSE
180	2019-09-09	5.29			2				2									FALSE	FALSE
180	2019-11-29	5.29							2									FALSE	FALSE
181	2019-10-29	8.48	22.6		2	2	2	2	2						2	2		TRUE	FALSE
181	2020-01-17	8.48	22.6		2		2											TRUE	FALSE
182	2019-11-15	5.66	16.98	19.81	2	2	1		2							2		TRUE	TRUE
182	2020-02-18	5.66			2				2									FALSE	FALSE
183	2019-10-11	6.01	18.02	24.02		2			2	2					2	2		TRUE	TRUE
183	2020-02-04	6.01	18.02						1							2		TRUE	FALSE
185	2019-11-29	5.61	16.82		2				2	2					2	2		TRUE	FALSE
185	2020-03-06		16.82															TRUE	FALSE
186	2019-10-09	5.97	21.45	21.45	2				2	2					2	2		TRUE	TRUE
186	2020-01-10		21.45															TRUE	FALSE
187	2019-10-11	7.16			2	2			2						2	2		FALSE	FALSE
184	2015-06-09	5					1											FALSE	FALSE
184	2016-01-29	3.16	10	40		1												TRUE	TRUE
184	2014-10-28	2					2											FALSE	FALSE
184	2014-11-18	3.34					2											FALSE	FALSE
184	2017-06-28	7.46	11.19				2	2							1			TRUE	FALSE
184	2019-11-05	6.4	12.79			2	2											TRUE	FALSE
188	2016-06-03	8			2				2									FALSE	FALSE
188	2017-01-21	8			2				2							2		FALSE	FALSE
188	2019-09-16	3.2			2				2							2		FALSE	FALSE
188	2019-10-30	3.97	11.91		2	2			2									TRUE	FALSE
189	2019-12-11	5.99	11.4			2			2						2	2		TRUE	FALSE
190	2019-11-22	5.4	16.19			2	1		2							2		TRUE	FALSE
190	2020-03-09	5.4	16.19												2			TRUE	FALSE
191	2019-11-27	4.75	18.96	15.8					2						2	2		TRUE	TRUE
191	2020-02-19	4.75	18.96						2						1			TRUE	FALSE
191	2020-06-23	1.58							2							1		FALSE	FALSE
192	2020-01-17	5.15			2				2							2		FALSE	FALSE
192	2020-04-24	5.15			1				2							1		FALSE	FALSE
193	2019-12-04	6.8			2	2			2						2	2		FALSE	FALSE
193	2020-02-26	6.8							2						2			FALSE	FALSE
194	2019-11-19	6.83	20.47						1						1	1		TRUE	FALSE
195	2019-11-20	4.46	14.27		2	2			2	2						2		TRUE	FALSE
196	2019-12-09	7.01	15.25	24.4		2	1	2	2						2	2		TRUE	TRUE
196	2020-03-03	7.01	15.25					1	1									TRUE	FALSE
197	2015-06-19		10	25														TRUE	TRUE
197	2016-12-16		10	20.55														TRUE	TRUE
198	2016-08-26			33.2														FALSE	TRUE
198	2019-12-17	3.4	12.63			2			2						1	2		TRUE	FALSE
198	2020-03-11	3.4	12.63						2						1	2		TRUE	FALSE
199	2020-01-10	9.06	19.05		2	2			2	2					2	2		TRUE	FALSE
200	2020-02-28	7.87	13.28	8.3	2	2			2							1		TRUE	TRUE
201	2019-12-09	6	13.08		2	1			2						2	2		TRUE	FALSE
201	2020-03-02	6	13.08		2	1												TRUE	FALSE
202	2020-01-06	9.14	13.83		2	2			2						2	2		TRUE	FALSE
203	2020-01-07	5.45			2	2			2							2		FALSE	FALSE
203	2020-04-10	5.45			2	2			2									FALSE	FALSE
204	2020-01-13	4.9	11.6			2			2						2	2		TRUE	FALSE
204	2020-04-06	4.9	11.6						1							1		TRUE	FALSE
205	2019-12-10	5			2	2			2							2		FALSE	FALSE
205	2020-06-23	5			2	2												FALSE	FALSE
206	2017-03-24	7.51				2												FALSE	FALSE
206	2017-10-10	5.84				2									2			FALSE	FALSE
206	2020-01-03	2.36				2	1											FALSE	FALSE
207	2016-09-20		15	30														TRUE	TRUE
207	2017-07-04	5			2				2									FALSE	FALSE
207	2018-08-24	6.67	16.68		2		2											TRUE	FALSE
207	2019-01-20	6.67	16.68				1											TRUE	FALSE
207	2019-11-27	3.98	14.28		2		2		2							2		TRUE	FALSE
208	2020-02-18	5.34	16		2				2						2	2		TRUE	FALSE
210	2020-02-14	2.92	19.42	4.85		2			2						2	1		TRUE	TRUE
210	2021-01-15	2.92	19.42			2												TRUE	FALSE
211	2020-04-06	2.53	10.12		2	2		2	2						1	2		TRUE	FALSE
211	2020-07-06	2.53	10.12		2			2										TRUE	FALSE
212	2020-03-10	4.585	27.2			2									2			TRUE	FALSE
213	2020-02-26	4.82	11.56		1	2			1						2	2		TRUE	FALSE
213	2020-11-25	4.82			2	2			2							1		FALSE	FALSE
214	2020-02-25	4.5	10.56		2	2			2						2			TRUE	FALSE
214	2020-05-20	4.5	10.52		1											2		TRUE	FALSE
215	2020-03-20	6.53	12.45		2	2			2						2	1		TRUE	FALSE
216	2020-03-16	4.7			2	2		2	2	2					2	2		FALSE	FALSE
216	2020-06-08	4.7			2													FALSE	FALSE
217	2020-03-02	2.8	9.24		2	2			2	2					2	2		TRUE	FALSE
217	2020-06-02	2.8	9.24		1				1									TRUE	FALSE
218	2020-03-10	5.08	17.6			2	2								2			TRUE	FALSE
220	2020-03-25	4.85	14.8		2	2	2		2						2	2		TRUE	FALSE
220	2020-06-03		14.8															TRUE	FALSE
223	2020-03-09	7.18	13.35			2			2						2	2		TRUE	FALSE
223	2020-06-01	7.18				2												FALSE	FALSE
224	2020-04-24	3.07	12.27		2	2		2							2			TRUE	FALSE
224	2020-07-20	3.07	12.27					2							1			TRUE	FALSE
225	2020-07-31	5.6	14.67	26.9		2			2		2				2	2		TRUE	TRUE
226	2020-04-22	3.73	13.9			2			2						2	2		TRUE	FALSE
226	2020-07-23	3.73	13.9															TRUE	FALSE
227	2020-04-22	7.14	19.2		2	2	2	2	2						2	2		TRUE	FALSE
227	2020-08-31	7.14	19.2						1	2					1			TRUE	FALSE
228	2020-05-12	3.3			2	2			2						2	2		FALSE	FALSE
228	2020-07-27	3.3			2				1							1		FALSE	FALSE
229	2017-04-14	8.65	12.98	45.84	2													TRUE	TRUE
229	2017-11-17	9.86			2				2							2		FALSE	FALSE
229	2020-04-08	2.69	13.9		2				2							2		TRUE	FALSE
229	2020-07-03	2.69			2													FALSE	FALSE
230	2020-05-01	4.97	9.94			2			2						2	2		TRUE	FALSE
230	2020-07-22	4.97							2							1		FALSE	FALSE
231	2020-07-23	5.45	16.35	32.7	1	2									2			TRUE	TRUE
231	2020-11-11		16.34															TRUE	FALSE
232	2020-05-27	2	6.91	6.91	2	2	2		2						2	2		TRUE	TRUE
232	2020-08-21	2	6.91		1	2	1		2									TRUE	FALSE
233	2019-08-01	30			2													FALSE	FALSE
233	2020-04-28	5.4			2	1	2		2						2	2		FALSE	FALSE
233	2020-09-02	5.4			2	1	2		2						2	1		FALSE	FALSE
234	2020-05-12	5.17	20.56		2	2	2		2							2		TRUE	FALSE
234	2020-08-21	5.17			2													FALSE	FALSE
235	2018-04-20	7.16	16.4	24.58		2			2	2					2			TRUE	TRUE
235	2020-05-29	4.67	16.74			2			2	2					2			TRUE	FALSE
235	2020-08-28	4.67							2	1								FALSE	FALSE
236	2020-01-31	4.7	18.8	37.6			1		2						2	2		TRUE	TRUE
236	2020-05-01		18.8															TRUE	FALSE
237	2020-04-28	5.9	16.09						1	2						1		TRUE	FALSE
238	2020-06-19	3.68	16.35	24.38	2				2	2					2	2		TRUE	TRUE
238	2020-10-05	3.68			2				2									FALSE	FALSE
239	2020-12-09	3.55	9.4						2							2		TRUE	FALSE
240	2018-03-13	6.43			1													FALSE	FALSE
240	2020-07-03	3.84	14.26		2	2	1		2						1	2		TRUE	FALSE
240	2020-10-21	3.84	14.26		2	1			1							1		TRUE	FALSE
241	2020-06-30	4.98	19.9	19.92	2	2	1		1							2		TRUE	TRUE
241	2020-09-23		19.9															TRUE	FALSE
243	2020-07-30	4	9.09	13.63	2	2			2						2	2		TRUE	TRUE
243	2020-10-22	4	9.09		2	1									1			TRUE	FALSE
244	2020-08-19	7.92	12.04						2						2	2		TRUE	FALSE
244	2020-11-11		12.04															TRUE	FALSE
245	2020-07-21	9.07	14.51		2	2	2		2						2	2		TRUE	FALSE
245	2020-10-26	9.07	14.51		2				2									FALSE	FALSE
246	2020-09-04	8.13	12.19						2							2		TRUE	FALSE
246	2020-11-26	8.13							2									FALSE	FALSE
247	2020-08-17	5.94	10.54			2		2							2			TRUE	FALSE
248	2020-08-26	8.85	19.81	29.42	2	1		2	2	2						2		TRUE	TRUE
248	2020-11-19	8.85	19.81			1									1			TRUE	FALSE
249	2020-09-29	5.58	12.5	15.6		2	2		2						2	1		TRUE	TRUE
249	2021-01-13	5.58	12.5			2	2											TRUE	FALSE
250	2020-10-29	9.2	19.16			2	2		2						2	1		TRUE	FALSE
250	2021-02-18	9.2					1											FALSE	FALSE
251	2020-11-11	4.59	17.1			2	1		2	2	2				2	2		TRUE	FALSE
252	2021-01-07	5.82			2	2			2						2	2		FALSE	FALSE
253	2021-01-06	3.93	11.79						2						1	2		TRUE	FALSE
256	2020-10-29	8.35	16.65			1	2								1			TRUE	FALSE
258	2020-11-19	3.54	16.05		2	2	1	2	2						2	2		TRUE	FALSE
259	2020-11-05	4.53	16.95			1			2						1	2		TRUE	FALSE
264	2020-11-09	7.23	17.25			2			2						2	2		TRUE	FALSE
265	2020-11-04	6.65	15.15		2				2	2					2	2		TRUE	FALSE
111	2021-03-22	7.09				1									1			FALSE	FALSE
123	2020-01-14		10.43															TRUE	FALSE
123	2020-12-16	1.96	6.15			2	2											TRUE	FALSE
126	2021-01-13	4.72	16.65			2									2			TRUE	FALSE
130	2021-01-18	6.61	14.54				2											TRUE	FALSE
147	2021-03-17	5.19			2	2			1							1		FALSE	FALSE
155	2021-01-07	3.83	12			2												TRUE	FALSE
7	2019-09-06	5.82	11.64	33.95	2		2		2	2					2			TRUE	TRUE
10	2021-03-29	2.55	5		2	2			1							1		TRUE	FALSE
12	2020-09-02	3	12.02		2	2			1							1		TRUE	FALSE
12	2020-12-16	4.69			2													FALSE	FALSE
19	2020-07-28	4.75	15		2				2							1		TRUE	FALSE
19	2020-10-27	4.75	15										1			1		TRUE	FALSE
24	2020-12-09	3.52	7		2	2			2						1	2		TRUE	FALSE
25	2019-06-25	6.02				2												FALSE	FALSE
25	2019-10-04	6.02				2												FALSE	FALSE
26	2018-06-22	12				2												FALSE	FALSE
27	2020-07-13	5.47	6.12			2									2	2	2	TRUE	FALSE
27	2020-10-05	5.47				1			1									FALSE	FALSE
28	2020-04-29	6.32	16.85	16.85					2							2		TRUE	TRUE
29	2020-11-05	4.96	9.92			2			2						2	2		TRUE	FALSE
32	2020-05-26	3.61	13.31				2		2							1		TRUE	FALSE
33	2019-09-25	4.33	17.32	36.18	2	2		2	2									TRUE	TRUE
36	2020-12-17	3.21	9.24															TRUE	FALSE
37	2020-10-06	4.96	12.58			2			2						1			TRUE	FALSE
38	2016-02-24	6.23			2													FALSE	FALSE
38	2016-06-15	2.5			2													FALSE	FALSE
38	2017-06-12	7.8			2				1							1		FALSE	FALSE
38	2018-03-19	3.66							1									FALSE	FALSE
38	2019-11-14	3.66			2				2									FALSE	FALSE
42	2020-08-19	8.02			2	2			2									FALSE	FALSE
45	2018-07-11	5.49			1				1									FALSE	FALSE
45	2019-10-08	6.37			2	2			2							2		FALSE	FALSE
45	2020-01-22	6.37							2							1		FALSE	FALSE
45	2020-06-10	6.37				2									2			FALSE	FALSE
46	2018-11-30	4.15			1				1	1								FALSE	FALSE
46	2020-11-02	3.73	12.34	18.48	2	2			2						1			TRUE	TRUE
46	2021-03-23	3.73			1				1						1	1		FALSE	FALSE
47	2017-09-06	4.96	12.4	33.04	2				2							2		TRUE	TRUE
47	2018-02-06		9.8															TRUE	FALSE
47	2018-06-19	4.81							2							2		FALSE	FALSE
47	2020-11-10	4.81			2													FALSE	FALSE
47	2020-12-10	2.27	8.9		2	2			2						2	2		TRUE	FALSE
48	2019-04-10			20.72														FALSE	TRUE
48	2019-05-22			20.72														FALSE	TRUE
55	2016-05-26	6.42				2	2											FALSE	FALSE
55	2016-08-17	6.42					1											FALSE	FALSE
55	2018-05-14	5.34			2	2	2											FALSE	FALSE
59	2018-05-29	6.62	11.5	15.36		2												TRUE	TRUE
61	2020-01-09		11.95															TRUE	FALSE
61	2020-02-11	3.19	11.88		2										2			FALSE	FALSE
61	2020-08-31	3.19			2											1		FALSE	FALSE
61	2020-11-24	3.19			2												2	FALSE	FALSE
62	2019-05-14		19.79															TRUE	FALSE
62	2020-11-18	5.22	17.4	46.4	2	2			2						2	2		TRUE	TRUE
62	2021-04-01	5.22	17.4		2	2												TRUE	FALSE
63	2020-04-06	6.01			2	2												FALSE	FALSE
64	2020-09-01	4.46	14.43		2				2							2		TRUE	FALSE
65	2020-06-12	5.78	17.15		1	2			2						2	1		TRUE	FALSE
66	2018-08-15	11.55	22.95	45.9		2			2						2			TRUE	TRUE
66	2018-11-09	11.55	22.95			1										1		TRUE	FALSE
66	2020-03-27	4.57	14.01	56.07		2									2	2		TRUE	TRUE
68	2019-12-04	4.44	13.64		2	2	2	2	2						2	1		TRUE	FALSE
70	2020-05-18	4.65	12.48	17.68	2	2	2		2						2			TRUE	TRUE
71	2020-01-21	3.84				2												FALSE	FALSE
72	2019-12-05		4.5															TRUE	FALSE
73	2017-08-11	3.2	9.81	39.24		2												TRUE	FALSE
73	2018-06-29	5.3	15.06	50.2		2			2						1	1		TRUE	TRUE
73	2018-11-13	5.3	15.06						1									TRUE	FALSE
76	2020-01-29	3.83	12.15				2	2	1						1			TRUE	FALSE
76	2020-05-18	3.83	12.15				2	2	1									TRUE	FALSE
76	2020-11-26	6.16	11.02			2	2	2							2			TRUE	FALSE
78	2017-04-13	8.21			2				1									FALSE	FALSE
78	2018-07-06	6.35				2			2						2			FALSE	FALSE
80	2019-09-26	7.91	21.08		2													TRUE	FALSE
80	2020-03-24		21.08															TRUE	FALSE
81	2019-10-29	5.6	19.08			2			1	2					1	1		TRUE	FALSE
85	2016-11-11		20	30														TRUE	TRUE
85	2018-08-17	4.34	13.89						1							1		TRUE	FALSE
87	2016-10-04	6.67			2		1		1							1		FALSE	FALSE
87	2018-09-26	4.27	12.81		2				2							2		TRUE	FALSE
89	2019-11-04	6.02			2	2			2							1		FALSE	FALSE
89	2020-05-19	6.02			2	2			2							1		FALSE	FALSE
92	2018-09-28	6.02	18.06			1			1						1			TRUE	FALSE
93	2020-06-28	3.89	14.58		2	1	1		2						2			TRUE	FALSE
94	2020-06-17	4	16.4		2	2			2	2		1			1	2		TRUE	FALSE
95	2019-10-25	8.54			2	2			2							2		FALSE	FALSE
96	2020-03-20	1.93			2	1			2						2	1		FALSE	FALSE

## Sheet: LS pain
Dog	Assess Date	LS pain
1	2017-05-30	7.68
1	2017-06-13	7.68
1	2017-07-10	11.5
1	2017-09-04	10.46
1	2017-11-08	11.88
1	2018-01-03	13
2	2017-12-08	11.5
2	2019-08-21	15
2	2020-02-11	13.5
5	2017-10-02	7
5	2018-03-26	13.5
5	2019-07-05	13
6	2017-11-07	6
6	2018-04-27	13
7	2017-09-13	7.5
7	2019-09-06	14
7	2019-10-23	16
8	2018-02-02	12
10	2021-03-29	7
12	2017-11-21	5.26
12	2018-01-09	14.2
12	2018-02-20	15
12	2018-10-11	15
12	2020-09-02	14
12	2020-12-16	18
14	2017-11-13	5.25
14	2018-01-19	9.8
14	2018-02-23	9.8
15	2017-11-20	7.4
15	2018-03-19	14.5
15	2018-05-01	10.5
16	2017-11-14	5.26
16	2018-01-23	15
18	2017-11-27	6.2
18	2018-03-23	10.3
18	2018-04-20	10
19	2020-09-08	13
19	2020-10-27	16
20	2018-01-31	10.2
20	2018-03-23	12
21	2017-12-05	7.47
21	2018-02-21	14.58
21	2018-03-27	16
22	2019-03-08	13
22	2019-09-17	14
22	2020-03-17	20
24	2018-04-24	13
24	2020-12-09	14
25	2018-03-30	13.4
26	2018-03-23	11.5
27	2019-04-08	13.5
27	2019-05-28	13.5
27	2020-07-13	12
27	2020-10-05	12
28	2018-09-07	12
28	2019-12-11	10
28	2020-06-10	10
28	2020-07-22	14
28	2021-03-18	9
29	2017-11-14	7
29	2018-02-06	7
29	2018-03-21	10.5
29	2018-05-04	10.8
29	2020-07-29	10
29	2020-11-05	8
29	2020-12-14	13
29	2021-03-15	14
30	2018-01-24	6.31
30	2018-05-15	9.5
30	2018-08-15	12
32	2020-07-21	12
33	2018-02-19	5
33	2018-06-08	10
33	2018-07-13	10.5
33	2019-11-08	15
33	2020-03-06	12
34	2018-05-16	11
34	2018-06-22	8
34	2018-09-07	13
34	2021-03-18	15
35	2018-04-17	5
35	2018-06-05	13
35	2018-10-24	10.5
35	2019-03-27	12
36	2020-10-28	8
37	2018-01-24	8
37	2018-02-27	12
37	2018-09-25	10.2
37	2019-01-16	10
37	2019-04-10	15
37	2020-06-16	14
37	2020-10-06	8
37	2020-11-26	11
37	2021-03-24	14
38	2020-07-03	15
38	2020-09-16	15
41	2018-03-28	6.9
41	2018-06-11	10.4
41	2018-07-23	5
41	2018-09-03	10.5
42	2018-05-02	13.5
42	2018-11-05	14.6
42	2019-05-15	12
42	2019-09-30	12.5
42	2020-03-23	17
42	2020-09-30	15
42	2020-11-17	19
43	2017-07-04	6.8
43	2017-10-10	12
44	2017-12-11	12
45	2020-06-10	8
45	2020-07-14	12
46	2020-08-17	12
46	2020-12-14	13
46	2021-03-23	12
47	2017-10-25	12
47	2017-11-29	15.5
47	2020-11-10	8
51	2018-04-04	6
51	2018-06-15	13.5
51	2018-07-17	12
51	2018-08-21	14
52	2017-07-05	8.1
52	2017-10-03	13.5
52	2017-11-20	15
53	2017-02-27	4.27
53	2017-05-02	8.27
54	2018-04-03	7
54	2018-06-22	14
54	2018-08-14	14
56	2018-05-30	11
57	2018-10-16	11
57	2018-11-27	10
57	2019-01-15	13.5
58	2018-04-09	7.8
58	2018-07-02	12
58	2018-10-10	15.6
59	2018-07-16	9.5
61	2018-05-16	4
61	2018-07-20	12.5
61	2018-08-24	16
61	2018-10-02	17
61	2019-02-13	12
61	2019-05-29	14.5
61	2019-08-19	16
61	2019-09-25	12
61	2020-03-23	16
61	2020-05-13	14
61	2020-07-21	11
61	2020-10-08	13
61	2020-11-24	15
61	2021-01-12	16
61	2021-03-15	12
62	2019-04-02	14
62	2019-05-14	12
62	2019-08-27	14
62	2020-10-07	8
62	2021-01-13	10.8
62	2021-04-01	10
63	2020-06-29	15
64	2018-05-07	6.5
64	2018-08-17	12
64	2018-11-28	12
64	2020-09-01	14
65	2018-05-21	6
65	2018-09-28	13.4
65	2019-11-15	15
65	2020-06-12	14
66	2018-09-28	13
66	2018-11-09	10
66	2018-12-21	12
66	2020-03-27	12
66	2020-05-19	14
66	2020-06-20	18
66	2020-11-19	16
68	2018-06-12	5
68	2018-09-07	13
68	2018-10-19	12.5
68	2018-11-30	12
68	2019-02-05	9
68	2020-02-11	12
69	2018-07-03	5.5
69	2018-09-24	14
69	2018-12-17	10
70	2019-01-11	14
70	2019-12-18	15
70	2020-01-29	14
70	2020-06-28	13
71	2018-07-24	8
71	2018-12-04	12
71	2019-01-08	11
71	2019-02-19	11
71	2019-09-03	16
71	2019-11-26	12
71	2020-01-21	14
71	2020-03-10	13
72	2018-06-04	6.5
72	2018-09-07	16
72	2018-10-12	18
72	2019-07-24	18
76	2018-07-11	3
76	2018-11-23	7
76	2019-01-11	7
76	2019-06-28	9.5
76	2019-12-18	5
76	2020-05-18	8
76	2020-06-26	8
76	2020-08-21	10
76	2020-10-29	9
76	2020-11-26	7
77	2018-09-25	11
77	2018-12-14	15
77	2019-03-05	16
77	2019-10-11	13.5
80	2019-12-17	9
81	2018-07-17	5.5
81	2018-10-05	13.5
81	2019-01-04	14
81	2019-08-23	15
81	2019-12-09	15
83	2018-08-22	7
83	2019-01-04	11
84	2017-03-13	6.1
84	2017-07-12	6.4
85	2018-07-13	11.5
85	2018-11-19	11.5
86	2018-11-16	12
86	2019-01-29	13.7
86	2021-04-06	11
87	2018-12-18	13
88	2018-09-03	6.5
88	2018-12-03	15
89	2019-01-21	15
89	2019-12-09	15
89	2020-01-27	16
89	2020-05-19	12
90	2018-06-20	8
90	2018-11-28	8.5
90	2019-01-09	10
90	2019-03-20	10
91	2018-07-23	8
91	2019-01-14	14
91	2019-02-18	12
91	2019-04-15	11
91	2019-11-25	16
92	2018-11-09	12
92	2018-12-21	14
93	2018-04-30	6.5
93	2019-01-28	14
93	2019-03-18	10.5
93	2019-06-19	15
93	2020-05-27	10
93	2020-10-29	16
94	2018-10-08	6.5
94	2018-12-14	12.5
94	2019-03-11	12
94	2020-05-11	9
94	2020-07-31	10
94	2020-08-26	11
94	2020-11-02	15
94	2021-03-22	12.5
97	2017-07-11	6.5
97	2017-08-22	9
97	2018-12-19	12
97	2019-01-30	11
97	2019-03-13	12
101	2021-03-18	11
102	2018-09-04	6.4
102	2018-12-04	11
102	2019-01-15	14.5
102	2019-02-26	11
102	2019-08-26	13
102	2020-02-26	8
103	2018-10-16	7
103	2019-05-08	12
103	2019-08-28	14
103	2020-07-29	10
104	2018-10-29	8
104	2019-01-07	13
104	2019-04-08	13.5
104	2019-11-08	12.5
104	2020-06-12	8
104	2020-07-21	16
107	2018-10-16	7
107	2019-01-23	12
107	2019-09-04	13
107	2020-03-09	12
107	2020-09-09	12
108	2018-11-14	5.5
108	2019-03-01	10
108	2019-04-12	9
108	2019-08-27	8
108	2019-10-08	8
109	2018-10-31	6
109	2019-01-16	11
110	2018-12-19	8
110	2019-03-29	9
110	2019-09-03	6.8
111	2018-11-21	8
111	2019-01-28	15
111	2019-03-11	19
111	2020-05-11	14
111	2020-06-17	12
111	2020-08-26	15
111	2021-03-22	14
112	2019-03-29	12.5
114	2019-03-18	14
116	2018-11-27	7
116	2019-04-02	13.5
116	2019-05-14	16
116	2019-06-25	13
116	2020-01-21	14
116	2020-07-28	8
117	2019-02-19	11.5
118	2019-02-27	12
118	2019-04-10	11.5
118	2019-05-22	14
118	2019-07-10	14
118	2020-07-01	10.5
119	2018-12-06	5
119	2019-04-19	9.5
119	2019-05-29	9.5
119	2019-07-10	9.8
119	2020-01-03	10
119	2020-06-15	14
119	2020-08-24	14
119	2020-12-16	10.5
120	2019-04-08	12.5
120	2019-06-10	7.8
120	2019-07-22	10.5
120	2020-01-15	11.5
121	2018-12-11	9
121	2019-03-22	12.5
121	2019-06-18	12
121	2020-01-08	13
121	2020-03-06	10
123	2020-01-14	8
123	2020-10-27	9
124	2019-05-27	7.5
124	2019-05-31	13
124	2019-07-26	13
124	2020-01-24	17
125	2019-06-07	8.5
126	2018-12-07	2.8
126	2019-03-27	9.75
126	2019-09-04	6
126	2019-09-27	9
126	2020-11-23	7
126	2021-03-24	9
127	2019-02-06	8
128	2019-01-28	6
128	2019-06-03	11.5
128	2019-07-31	15
128	2020-02-04	16
128	2020-03-17	15
130	2019-04-15	14
130	2019-07-12	14
130	2020-01-24	13
130	2020-07-17	13
130	2020-08-26	8
130	2020-11-09	13
130	2021-01-18	13
132	2019-01-30	10
133	2017-06-16	14.4
134	2019-02-20	5.5
134	2019-04-19	6.5
134	2019-06-03	8.5
134	2019-08-27	7.5
134	2019-10-08	8
136	2019-04-01	10
137	2019-05-10	14
137	2019-06-17	16
138	2019-05-10	10.8
138	2019-06-25	14
138	2020-03-10	11
138	2020-07-08	10
138	2020-10-22	17
139	2019-01-04	7
139	2019-04-15	8.5
139	2019-06-07	12
139	2019-10-29	12.5
140	2019-04-17	15
140	2019-06-03	10.5
141	2019-05-20	12
141	2019-06-25	13
142	2019-03-13	8
142	2019-09-04	9.5
143	2019-06-26	13
143	2019-07-30	12
143	2019-09-17	11
144	2019-03-19	6
144	2019-05-28	6.5
144	2019-09-04	10.5
144	2020-01-31	10.7
144	2020-09-18	12
145	2019-03-25	6
145	2019-07-02	14
145	2019-08-20	11
145	2019-10-22	4
146	2019-05-22	11.5
146	2020-05-11	8
146	2020-07-31	12
146	2020-08-26	15
146	2021-03-12	14
148	2019-03-12	8.5
148	2019-05-28	12.5
149	2019-06-28	14
149	2019-08-21	10.8
149	2019-10-09	9
149	2020-06-29	10
150	2019-07-22	12
150	2019-09-03	10.4
150	2019-10-24	9
150	2019-12-09	12
151	2019-04-12	5.6
151	2019-10-04	13
151	2019-11-15	13
153	2019-12-03	13
155	2019-04-16	8
155	2019-08-20	12
155	2019-10-30	14
155	2019-11-03	16
155	2019-12-17	15
155	2021-01-07	9
156	2019-09-09	12.4
156	2019-12-11	11
156	2020-07-29	9
156	2020-10-22	13
157	2019-06-24	8
157	2019-12-16	8
157	2020-04-28	6
158	2019-05-20	7.5
158	2019-08-19	10
158	2019-10-04	8
158	2019-11-22	14
159	2019-05-31	5.6
159	2019-11-01	9
159	2019-12-06	9
159	2020-01-17	10.5
159	2020-07-03	10.5
160	2019-06-12	9.5
160	2019-07-22	12
160	2019-09-30	13
161	2019-06-11	7
161	2019-11-04	14
161	2019-12-03	14
161	2020-01-17	14
161	2020-11-24	9
162	2019-06-19	9
162	2019-09-24	14
162	2019-12-04	11
163	2019-05-13	7
163	2019-11-11	9
163	2019-12-17	13
163	2020-11-25	13
167	2019-11-13	12
167	2020-01-07	12
167	2020-02-14	9
168	2019-06-26	9
169	2019-07-08	7.8
169	2019-10-28	13
170	2019-07-31	14
170	2019-10-25	20
173	2019-06-23	8
173	2019-10-29	8
173	2019-12-16	11
173	2020-09-18	10
174	2019-06-11	7
174	2019-11-15	10.5
174	2020-01-08	11
174	2020-02-19	11
175	2019-08-23	9
175	2019-12-06	14
176	2019-09-09	5.8
176	2019-11-22	12
176	2020-01-03	11
176	2020-03-09	11
178	2019-09-16	3
178	2019-11-04	12
178	2020-03-27	6
178	2020-10-04	10
179	2019-08-26	6
179	2019-11-29	9.8
179	2020-01-20	11
179	2020-03-13	11
181	2019-09-25	6
181	2019-12-06	13
181	2020-01-17	12
181	2020-03-27	11
181	2020-11-24	11
182	2019-09-23	10
182	2020-01-06	14
182	2020-02-18	15
182	2020-06-08	14
183	2019-09-10	6
183	2020-01-06	11
183	2020-02-04	12
184	2018-04-27	13
184	2019-12-17	14
184	2020-01-28	14
184	2020-07-28	14
185	2019-08-23	5
185	2020-01-14	17
185	2020-03-06	15
185	2020-08-20	18
186	2019-09-02	7
186	2019-11-13	11
186	2020-02-17	10
188	2019-11-20	9.5
188	2020-02-04	11
189	2019-09-30	3.5
189	2020-01-24	8
189	2020-03-13	10
190	2019-10-07	7
190	2020-01-03	11.5
190	2020-03-09	9
191	2019-10-01	7
191	2020-01-08	11
191	2020-02-19	9.5
191	2020-06-16	8
191	2020-08-28	10
191	2020-10-06	12
191	2020-12-15	16
193	2019-10-30	8.5
193	2020-01-15	10
194	2019-10-08	7
194	2020-01-07	12.5
195	2019-08-16	8.5
195	2020-01-08	14
195	2020-03-11	15
195	2020-11-04	16
196	2019-10-23	6.7
196	2020-01-20	11
196	2020-03-03	8.5
196	2020-07-10	14
198	2019-07-25	10
198	2019-08-27	8.6
198	2019-09-27	6.5
198	2020-01-27	14
198	2020-03-11	14
198	2020-05-13	16
199	2019-11-11	7.5
199	2020-03-02	15
199	2020-07-07	16
199	2020-11-19	16
200	2020-01-06	5
201	2019-11-12	6.5
201	2020-01-20	12.5
202	2019-10-07	7.9
202	2019-11-13	7
202	2020-02-18	13.5
204	2019-11-26	8
204	2020-02-24	8.5
204	2020-04-06	14
204	2020-05-18	12
207	2018-06-18	6.5
207	2020-11-05	10
208	2019-12-18	8
210	2019-11-22	2.5
210	2020-12-17	8
211	2019-12-02	7.5
211	2020-06-15	15
211	2020-07-06	15
211	2020-09-14	18
212	2019-11-26	7.5
213	2020-01-22	10
213	2020-11-25	16
213	2021-01-20	14
214	2020-04-06	14.5
214	2020-05-20	14
215	2020-02-03	8
215	2020-05-12	14.5
215	2020-06-14	16.5
215	2020-09-02	16
216	2020-02-05	11
216	2020-04-24	14
216	2020-06-08	14
216	2020-07-30	14
217	2020-01-13	8
217	2020-04-20	18
217	2020-06-02	16
220	2020-02-25	4
220	2020-06-03	9
220	2020-07-15	10.5
223	2020-02-10	8
223	2020-04-20	13.5
223	2020-06-01	10.5
223	2020-07-13	12
223	2020-08-31	10
224	2020-03-16	5.5
224	2020-06-08	15
224	2020-07-20	13.5
224	2020-08-31	20
225	2020-07-07	8
226	2020-03-18	8
226	2020-07-23	16
227	2020-02-07	6.5
227	2020-06-02	16
227	2020-08-31	19
227	2020-10-12	18
228	2020-04-08	11
229	2018-02-02	14.4
229	2020-02-28	9.5
229	2020-05-20	16
229	2020-07-03	14
229	2020-08-28	15
230	2020-03-24	6
230	2020-06-12	12
230	2020-09-02	10
231	2020-01-29	5
231	2020-11-11	9
231	2021-01-14	11
232	2020-04-27	5.5
232	2020-07-10	9.7
232	2020-08-21	8
232	2020-11-19	11
233	2020-02-26	8
233	2020-03-11	9
233	2020-06-09	12
233	2020-09-02	18
234	2020-05-12	6
234	2020-08-21	17
235	2018-02-22	5.9
235	2018-05-28	11.5
235	2018-07-11	9.8
235	2018-08-27	13
235	2019-10-07	15
235	2020-04-07	10
235	2020-07-03	14
235	2020-08-28	15
235	2020-10-07	14
236	2019-12-12	15
236	2020-03-13	16.5
236	2020-05-01	16
236	2020-06-12	16
237	2020-03-18	7
237	2020-06-10	13
237	2020-08-26	13
238	2020-05-20	8
238	2020-07-23	14
238	2020-10-05	13
239	2020-05-22	8
240	2020-06-03	8
240	2020-09-09	12
240	2020-10-21	15
240	2020-12-10	14
241	2020-05-27	6
241	2020-08-18	12
241	2020-09-23	10
241	2020-11-10	12
243	2020-07-01	7
243	2020-09-02	11
243	2020-10-22	17
243	2020-12-10	15
244	2020-06-30	4.5
244	2020-09-30	10.5
244	2020-11-11	13
245	2020-06-22	8
245	2020-10-26	16
246	2020-06-29	10
246	2020-10-29	16
246	2020-11-26	18
246	2021-01-11	14.5
247	2020-07-06	8
247	2020-09-28	16
247	2020-11-16	15
248	2020-07-08	8
248	2020-10-07	15
248	2020-11-19	15
248	2021-01-15	14
249	2020-08-25	6
249	2020-11-10	10
249	2021-01-13	9
250	2020-08-24	9
250	2020-12-15	16
251	2020-09-23	9
252	2020-09-09	8
253	2020-09-18	10
256	2020-09-04	12
256	2020-10-29	10
256	2020-12-10	12
258	2020-10-08	9
259	2020-09-21	7
264	2020-09-16	8
264	2021-01-05	10
265	2020-11-04	7
265	2021-01-06	12

## Sheet: Stance
Dog	Assess Date	Left Fore	Right Fore	Left Hind	Right Hind
1	2017-05-30	25	30	21	24
2	2017-09-08	32	36	13	19
3	2017-09-27	37	26	9	28
5	2017-10-02	17	40	20	23
7	2017-09-13	27	43	16	14
8	2017-09-19	23	39	20	18
11	2017-10-04	41	29	14	16
14	2017-11-13	32	31	19	18
15	2017-11-20	28	33	15	24
16	2017-11-14	41	24	21	14
17	2017-11-29	34	26	25	15
18	2017-11-27	26	30	20	24
20	2017-10-31	38	25	18	19
21	2017-12-05	31	29	22	18
24	2017-12-07	31	30	17	22
25	2018-01-22	42	30	21	7
26	2018-01-09	42	24	18	16
27	2017-12-11	36	27	19	18
30	2018-01-24	39	33	13	15
33	2018-02-19	19	32	23	26
34	2018-02-27	41	25	17	17
36	2018-03-27	23	38	20	19
41	2018-03-28	33	26	20	21
42	2017-08-14	39	25	21	15
43	2017-07-04	33	36	13	18
44	2017-09-05	32	31	28	9
51	2018-04-04	38	27	15	20
52	2017-07-17	33	27	22	18
53	2017-02-27	34	26	27	13
54	2018-04-03	27	44	11	18
57	2018-04-16	34	26	25	15
58	2018-04-09	30	33	20	17
62	2018-06-08	32	30	17	21
63	2018-05-08	17	28	31	24
64	2018-05-07	27	37	16	20
68	2018-06-12	40	26	20	14
69	2018-07-03	19	31	22	28
70	2018-07-02	37	28	19	16
71	2018-07-24	32	32	14	22
72	2018-06-04	30	32	26	12
76	2018-07-11	44	23	15	18
79	2018-05-28	33	32	18	17
80	2017-04-18	29	33	20	18
81	2018-07-17	35	30	19	16
83	2018-08-22	37	23	20	20
86	2018-08-28	35	28	17	20
88	2018-09-03	32	22	26	20
89	2018-09-03	33	26	19	22
90	2018-06-20	35	28	21	16
91	2018-07-23	34	28	22	16
93	2018-04-30	34	28	17	21
94	2018-10-08	22	42	20	16
95	2018-10-09	41	19	21	19
96	2018-09-25	35	31	16	18
97	2017-05-09	34	28	18	20
100	2018-10-03	36	30	18	16
101	2018-09-07	32	25	21	22
102	2018-09-04	41	26	20	13
103	2018-10-16	43	26	12	19
104	2018-10-29	30	33	18	19
106	2018-10-22	32	29	26	13
107	2018-10-16	26	41	11	22
108	2018-11-14	40	24	16	20
109	2018-10-31	37	21	22	20
110	2018-12-19	29	34	19	18
111	2018-11-21	34	31	13	22
112	2018-10-15	26	32	19	23
113	2018-12-04	35	31	16	18
115	2018-11-05	32	34	16	18
116	2018-11-27	10	43	23	24
118	2018-11-12	19	45	18	18
119	2018-12-06	29	40	12	19
120	2018-12-17	30	32	22	16
121	2018-12-11	32	23	34	11
124	2018-11-23	25	37	17	21
127	2019-02-06	42	23	17	18
128	2019-01-28	24	27	23	26
134	2019-02-20	31	28	24	17
138	2019-01-30	31	29	18	22
143	2019-03-20	22	38	20	20
144	2019-03-19	30	38	14	18
145	2019-03-25	21	34	13	32
146	2019-03-11	29	33	21	17
147	2019-04-02	35	24	25	16
149	2019-03-22	40	21	18	21
152	2019-06-04	36	30	12	22
155	2019-04-16	36	26	18	20
158	2019-05-20	29	34	16	21
164	2019-05-24	35	25	21	19
165	2019-05-15	27	34	18	21
2	2017-12-08	33	34	14	19
3	2017-12-13	30	31	17	22
5	2017-12-04	23	34	18	25
7	2018-01-03	31	29	20	20
8	2018-02-02	32	28	21	19
11	2017-12-29	31	29	21	19
13	2017-12-29	33	29	19	19
14	2018-01-19	30	33	18	19
15	2018-03-19	31	30	20	19
16	2018-01-23	32	26	22	20
17	2018-02-16	29	26	22	23
18	2018-03-23	32	26	22	20
19	2020-06-23	33	35	15	17
20	2018-01-31	31	31	17	21
22	2017-09-18	32	33	16	19
24	2018-04-24	32	27	20	21
25	2018-03-30	29	33	19	19
26	2018-03-23	31	30	20	19
27	2018-03-19	31	31	19	19
28	2018-02-27	30	31	19	20
29	2018-02-06	28	35	18	19
31	2017-02-01	26	34	18	22
33	2018-06-08	26	32	19	23
35	2018-06-05	29	33	20	18
36	2018-10-24	30	30	22	18
37	2018-01-24	31	32	19	18
39	2017-09-29	29	31	22	18
40	2017-06-26	29	32	21	18
41	2018-06-11	32	32	18	18
42	2017-10-10	31	32	18	19
43	2017-10-10	31	32	17	20
44	2017-12-11	33	33	16	18
45	2018-05-08	31	32	18	19
46	2017-08-30	36	34	14	16
51	2018-06-15	33	29	19	19
52	2017-10-03	31	30	20	19
53	2017-05-02	32	30	22	16
54	2018-06-22	32	32	18	18
58	2018-07-02	32	32	19	17
60	2017-05-16	28	28	21	23
61	2018-07-20	31	30	19	20
62	2018-07-03	30	32	19	19
63	2018-07-23	32	31	19	18
64	2018-08-17	29	33	20	18
65	2018-09-28	31	29	19	21
67	2018-07-20	33	27	21	19
68	2018-09-07	29	30	21	20
69	2018-09-24	23	28	19	30
70	2018-11-23	30	29	20	21
71	2018-12-04	32	30	19	19
72	2018-09-07	30	28	23	19
76	2018-11-23	30	35	18	17
77	2018-09-25	30	32	19	19
79	2018-10-01	30	35	18	17
80	2017-06-26	31	31	19	19
81	2018-10-05	32	30	19	19
83	2019-01-04	29	31	21	19
86	2018-11-16	35	29	18	18
88	2018-12-03	29	28	20	23
89	2018-12-03	28	29	22	21
90	2018-10-17	32	29	19	20
91	2019-01-14	30	29	22	19
93	2019-01-28	31	29	20	20
94	2018-12-14	29	32	20	19
95	2018-12-18	30	30	19	21
96	2018-11-27	33	29	19	19
97	2017-07-11	32	28	22	18
99	2018-12-07	29	33	18	20
100	2018-12-10	31	31	19	19
102	2018-12-04	29	29	21	21
104	2019-01-07	30	31	20	19
106	2019-01-11	32	30	19	19
107	2019-01-23	30	30	14	26
108	2019-03-01	34	28	18	20
109	2019-01-16	32	27	21	20
110	2019-03-29	29	33	19	19
111	2019-01-28	31	31	19	19
112	2019-01-15	31	30	20	19
113	2019-03-18	30	30	20	20
115	2019-02-22	31	30	20	19
116	2019-04-02	21	36	25	18
119	2019-04-19	28	32	20	20
121	2019-03-22	29	30	22	19
122	2017-05-26	30	31	17	22
128	2019-06-03	27	26	20	27
134	2019-04-19	30	29	23	18
135	2019-02-11	28	36	18	18
138	2019-05-10	29	29	20	22
140	2019-04-17	30	30	20	20
141	2019-05-20	32	31	16	21
143	2019-06-26	27	33	19	21
144	2019-05-28	30	30	18	22
145	2019-07-02	60	0	29	11
146	2019-05-22	29	30	20	21
147	2019-05-31	31	33	19	17
149	2019-06-28	31	31	19	19
152	2019-08-26	34	29	17	20
155	2019-08-20	30	31	19	20
158	2019-08-19	29	30	22	19
164	2019-08-21	29	31	19	21
165	2019-07-29	32	29	19	20
1	2017-11-08	28	36	18	18
2	2018-04-20	35	32	11	22
3	2018-01-31	28	30	19	23
5	2018-01-17	27	33	19	21
7	2019-06-12	41	32	8	19
10	2019-02-26	33	32	18	17
13	2018-01-29	31	30	19	20
16	2018-03-23	36	25	20	19
20	2018-03-23	30	30	17	23
30	2018-08-15	31	32	19	18
33	2018-07-13	29	33	16	22
34	2018-06-22	31	33	18	18
35	2018-10-24	29	30	19	22
37	2018-02-27	29	32	20	19
40	2018-02-02	29	34	20	17
42	2017-11-21	31	31	17	21
51	2018-07-17	33	32	17	18
52	2017-11-20	29	30	21	20
54	2018-08-14	29	32	19	20
57	2018-11-27	34	29	19	18
58	2018-08-20	37	28	17	18
60	2017-06-14	32	28	21	19
61	2018-08-24	30	31	18	21
62	2018-08-31	31	30	20	19
63	2018-08-31	31	30	19	20
64	2018-09-28	30	30	19	21
68	2018-10-19	29	29	23	19
69	2018-11-05	27	27	18	28
70	2019-01-11	29	32	21	18
71	2019-01-08	29	31	19	21
76	2019-01-11	31	32	19	18
77	2018-11-06	30	29	21	20
79	2018-11-26	30	33	18	19
80	2017-08-07	35	24	22	19
82	2018-11-19	31	25	24	20
86	2019-01-29	33	29	18	20
88	2019-01-21	29	27	23	21
89	2019-01-21	32	29	19	20
90	2018-11-28	29	32	20	19
93	2019-03-18	30	29	20	21
94	2019-01-28	30	30	21	19
95	2019-01-29	31	31	18	20
96	2019-01-08	30	31	19	20
99	2019-03-01	32	32	18	18
100	2019-01-21	32	29	20	19
101	2019-01-04	30	36	17	17
102	2019-01-15	32	31	18	19
103	2019-08-28	49	16	20	15
107	2019-03-06	32	29	18	21
108	2019-04-12	41	20	17	22
110	2019-09-03	30	31	21	18
111	2019-03-11	30	31	19	20
112	2019-02-26	30	31	20	19
113	2019-05-06	30	32	19	19
115	2019-04-02	30	35	18	17
118	2019-04-10	32	31	19	18
119	2019-05-29	36	28	19	17
120	2019-06-10	32	32	18	18
121	2019-05-06	28	29	23	20
122	2019-01-14	36	28	17	19
123	2019-05-27	31	23	18	28
127	2019-06-25	40	22	20	18
128	2019-07-31	28	28	21	23
134	2019-06-03	31	31	19	19
135	2019-05-06	32	30	18	20
137	2019-06-17	31	29	19	21
138	2019-06-25	24	34	23	19
140	2019-06-03	29	30	20	21
141	2019-06-25	30	32	19	19
143	2019-07-30	25	38	19	18
144	2019-07-24	32	30	19	19
145	2019-08-20	31	30	19	20
146	2019-06-28	31	29	20	20
147	2019-07-12	34	31	16	19
149	2019-08-21	31	31	19	19
1	2018-01-03	29	31	22	18
5	2018-03-26	25	33	22	20
14	2018-09-26	34	27	18	21
16	2019-01-09	30	25	17	28
27	2019-04-08	33	31	16	20
29	2018-05-04	29	34	18	19
33	2018-08-31	27	27	23	23
35	2019-03-27	31	30	19	20
37	2018-09-25	32	32	17	19
41	2018-09-03	30	33	19	18
42	2018-01-16	32	29	18	21
44	2018-04-02	31	29	20	20
51	2018-08-21	31	32	18	19
52	2018-01-16	29	32	20	19
56	2018-09-05	35	31	17	17
57	2019-01-15	30	31	20	19
58	2018-10-10	30	32	19	19
61	2018-10-02	30	32	21	17
63	2018-10-12	31	31	19	19
64	2018-11-28	30	31	21	18
68	2018-11-30	32	29	20	19
71	2019-02-19	33	30	18	19
72	2019-07-24	30	29	25	16
76	2019-02-22	30	37	17	16
79	2019-01-14	35	29	19	17
80	2017-10-13	29	30	18	23
81	2019-01-04	29	30	19	22
88	2019-03-04	29	31	19	21
89	2019-03-04	30	29	20	21
90	2019-01-09	31	30	20	19
91	2019-04-15	29	32	20	19
93	2019-06-19	29	31	19	21
94	2019-03-11	32	30	19	19
95	2019-03-12	33	30	18	19
97	2018-10-02	31	28	23	18
100	2019-03-04	31	32	18	19
102	2019-02-26	29	29	19	23
104	2019-04-08	31	31	19	19
108	2019-05-22	42	20	20	18
113	2019-07-24	31	29	19	21
118	2019-05-22	30	33	18	19
119	2019-07-10	32	30	20	18
120	2019-07-22	31	30	20	19
121	2019-06-18	28	29	25	18
134	2019-08-27	31	31	20	18
137	2019-07-30	29	28	24	19
141	2019-07-30	29	32	19	20
144	2019-09-04	31	29	21	19
1	2018-05-28	32	30	18	20
10	2019-05-07	33	30	19	18
13	2018-05-08	29	31	19	21
14	2018-11-09	35	30	17	18
27	2019-05-28	30	29	20	21
28	2018-09-07	29	31	20	20
29	2019-01-16	30	31	20	19
33	2018-11-12	24	27	19	30
37	2018-11-23	34	29	19	18
56	2018-12-04	33	30	18	19
62	2019-04-02	31	30	20	19
63	2018-12-18	31	31	19	19
64	2019-07-02	29	31	19	21
68	2019-02-05	30	29	22	19
76	2019-06-28	32	30	20	18
77	2019-02-06	30	29	19	22
80	2017-11-27	30	31	21	18
81	2019-08-23	30	31	19	20
90	2019-03-20	30	30	21	19
97	2018-12-19	32	29	20	19
101	2019-07-05	30	29	20	21
102	2019-08-26	31	30	20	19
103	2019-05-08	41	25	21	13
108	2019-08-27	42	20	15	23
118	2019-07-10	32	27	22	19
124	2019-07-26	31	31	18	20
2	2018-11-07	35	30	15	20
5	2019-01-18	27	27	23	23
13	2018-06-18	32	30	19	19
21	2019-06-05	22	32	24	22
33	2019-08-21	20	39	16	25
37	2019-01-16	31	31	19	19
45	2019-08-21	33	27	18	22
46	2018-12-14	32	32	18	18
52	2018-04-02	31	31	19	19
56	2019-03-15	35	32	16	17
63	2019-02-01	31	31	19	19
67	2019-01-11	29	31	21	19
77	2019-03-05	33	29	19	19
79	2019-07-01	32	33	18	17
80	2018-10-02	31	31	19	19
97	2019-01-30	33	27	20	20
2	2019-08-21	33	33	11	23
5	2019-07-05	28	29	23	20
13	2019-01-14	30	31	20	19
22	2019-01-25	29	35	19	17
37	2019-04-10	32	30	19	19
42	2018-11-05	33	29	19	19
46	2019-02-26	30	29	22	19
56	2019-06-14	37	29	16	18
63	2019-07-31	31	32	22	15
67	2019-06-04	29	32	18	21
68	2019-06-18	28	29	22	21
97	2019-03-13	32	27	21	20
22	2019-03-08	31	31	19	19
42	2019-05-15	30	32	19	19
46	2019-05-06	31	28	23	18
61	2019-05-29	27	37	19	17
80	2019-08-21	27	30	22	21
61	2019-08-19	31	31	19	19
2	2020-02-11	32	30	19	19
6	2017-11-07	38	17	24	21
6	2017-12-11	29	27	23	21
6	2018-01-29	30	30	20	20
6	2018-04-27	31	29	19	21
7	2019-09-06	33	29	19	19
7	2019-10-23	27	34	21	18
12	2017-10-09	22	42	14	22
12	2018-01-09	31	29	21	19
12	2018-10-11	29	31	19	21
12	2018-02-20	30	30	19	21
12	2019-03-06	31	32	19	18
12	2020-09-02	31	30	19	20
101	2019-12-11	35	32	18	15
101	2020-03-04	29	29	21	21
101	2020-09-07	29	30	21	20
102	2020-02-26	31	29	22	18
103	2018-12-21	47	20	16	17
103	2019-10-09	35	27	19	19
103	2020-07-29	30	30	23	17
104	2019-11-08	29	31	21	19
104	2020-06-12	30	32	13	25
104	2020-07-21	30	29	21	20
105	2017-08-16	28	32	20	20
105	2018-11-02	31	29	21	19
105	2018-11-30	31	30	20	19
105	2020-01-27	46	14	19	21
105	2020-03-06	30	29	22	19
107	2019-09-04	30	33	19	18
107	2020-03-09	31	29	21	19
107	2020-09-09	31	31	19	19
108	2019-10-08	30	31	19	20
111	2020-05-11	30	33	19	18
111	2020-06-17	32	30	18	20
111	2020-07-31	31	31	19	19
111	2020-08-26	29	33	19	19
113	2019-11-20	31	29	18	22
114	2019-03-18	31	30	19	20
114	2020-06-19	33	32	15	20
116	2020-01-21	26	30	21	23
116	2020-07-28	21	34	18	27
117	2018-11-09	33	29	19	19
117	2019-02-19	33	31	18	18
117	2019-11-27	30	29	20	21
118	2020-07-01	30	31	19	20
119	2020-01-03	32	30	19	19
119	2020-06-15	29	32	21	18
119	2020-08-24	33	30	19	18
120	2020-01-15	28	28	24	20
121	2020-01-08	30	24	28	18
123	2018-12-07	34	31	7	28
123	2020-01-14	30	30	17	23
123	2020-03-03	36	26	18	20
123	2020-10-27	30	31	18	21
124	2020-05-27	29	31	22	18
126	2018-12-07	36	30	19	15
126	2019-03-27	29	30	20	21
126	2019-05-07	30	28	21	21
126	2019-06-27	31	31	19	19
126	2019-09-04	37	29	14	20
126	2019-09-27	32	32	18	18
127	2020-11-04	36	25	20	19
128	2020-02-04	25	30	19	26
128	2020-03-17	26	30	21	23
130	2019-05-31	29	34	19	18
130	2019-07-12	26	34	21	19
130	2020-01-24	36	28	18	18
130	2020-07-17	32	32	18	18
130	2020-11-09	29	33	20	18
132	2016-03-24	34	30	18	18
132	2019-01-30	37	27	17	19
132	2019-06-17	30	29	20	21
133	2017-02-10	33	32	12	23
133	2019-03-12	33	34	9	24
134	2019-10-08	35	27	20	18
136	2018-12-11	40	26	17	17
136	2019-04-01	30	33	19	18
136	2019-05-13	31	32	18	19
137	2019-11-11	26	31	19	24
138	2019-09-10	29	29	23	19
138	2020-03-10	30	31	20	19
138	2020-07-08	33	30	19	18
138	2020-10-22	32	29	21	18
139	2019-10-29	31	29	21	19
141	2019-09-24	28	36	16	20
142	2017-04-12	36	30	15	19
142	2017-06-19	31	31	20	18
142	2019-03-13	28	38	18	16
142	2019-07-12	28	34	19	19
142	2019-09-04	28	32	21	19
143	2019-09-17	27	29	26	18
144	2020-09-18	31	32	18	19
145	2019-10-22	24	32	23	21
145	2019-11-06	29	34	13	24
146	2020-05-11	31	30	17	22
146	2020-07-31	32	29	19	20
146	2020-08-26	31	30	19	20
147	2019-10-25	31	33	17	19
147	2020-01-24	31	32	19	18
148	2017-04-11	34	31	18	17
148	2019-03-12	33	30	19	18
149	2019-01-11	39	25	15	21
149	2019-10-09	31	30	19	20
149	2020-01-10	29	37	12	22
149	2020-06-29	29	33	19	19
149	2020-11-02	29	31	20	20
150	2019-03-27	31	27	27	15
150	2019-07-22	33	26	22	19
150	2019-09-03	32	31	18	19
150	2019-10-24	31	30	19	20
150	2019-12-09	30	29	19	22
150	2020-05-20	28	32	19	21
151	2019-04-12	38	28	16	18
151	2019-10-04	32	30	19	19
151	2019-11-15	29	29	18	24
152	2019-10-01	32	28	18	22
152	2019-11-27	28	31	21	20
152	2020-09-02	30	31	20	19
153	2019-05-29	25	25	17	33
153	2019-12-03	27	32	21	20
154	2019-05-27	34	28	21	17
154	2019-09-17	31	31	19	19
154	2019-11-04	30	30	20	20
154	2020-01-17	30	30	20	20
154	2020-07-17	30	31	20	19
155	2019-10-30	30	30	20	20
155	2019-12-17	30	31	19	20
155	2019-11-03	31	29	19	21
156	2019-09-09	31	30	20	19
156	2019-12-11	30	30	21	19
156	2020-07-29	34	24	22	20
156	2020-10-22	30	30	20	20
157	2019-06-24	39	19	17	25
157	2019-12-16	42	20	18	20
157	2020-02-03	41	18	23	18
157	2020-03-23	42	17	17	24
158	2019-10-04	30	30	20	20
158	2019-11-22	31	30	21	18
159	2019-05-31	26	38	17	19
159	2019-11-01	31	30	21	18
159	2019-12-06	31	30	20	19
159	2020-01-17	31	30	20	19
159	2020-07-03	30	31	20	19
160	2017-08-28	28	28	25	19
160	2019-06-12	18	43	20	19
160	2019-07-22	31	30	19	20
160	2019-09-30	20	34	22	24
161	2019-06-11	31	28	13	28
161	2019-11-04	30	29	20	21
161	2019-12-03	30	30	19	21
161	2020-01-17	35	27	17	21
161	2020-11-24	40	27	17	16
162	2019-06-19	39	30	19	12
162	2019-09-24	30	32	18	20
162	2019-12-04	27	34	20	19
163	2019-05-13	31	30	20	19
163	2019-11-11	31	31	19	19
163	2019-12-17	29	30	20	21
163	2020-11-25	30	29	20	21
165	2019-09-09	32	29	19	20
165	2019-11-06	31	29	19	21
166	2019-06-04	27	31	16	26
166	2019-10-11	31	29	20	20
166	2019-11-25	29	30	23	18
166	2020-01-20	30	30	22	18
166	2020-07-01	30	32	19	19
167	2019-06-05	34	31	19	16
167	2019-11-13	29	30	21	20
167	2020-02-14	29	29	24	18
168	2019-06-26	28	34	16	22
168	2019-09-16	30	33	19	18
168	2019-11-18	31	31	19	19
168	2020-08-18	31	32	18	19
169	2019-07-08	34	28	20	18
169	2019-10-28	31	31	19	19
170	2019-09-11	29	28	24	19
170	2019-10-25	30	29	19	22
171	2019-07-29	40	24	21	15
171	2019-11-08	31	31	20	18
171	2020-02-03	33	29	19	19
173	2019-06-23	24	43	19	14
173	2019-10-29	29	29	20	22
173	2019-12-16	30	32	19	19
173	2020-01-28	28	30	22	20
173	2020-09-18	29	32	20	19
174	2019-06-11	33	28	23	16
174	2019-11-15	27	27	25	21
174	2020-01-08	29	31	21	19
174	2020-02-19	29	29	22	20
175	2019-08-23	38	23	21	18
175	2019-12-06	31	29	20	20
176	2019-09-09	38	24	23	15
176	2019-11-22	30	30	19	21
176	2020-01-03	29	29	23	19
176	2020-03-09	30	29	20	21
177	2019-11-12	29	29	23	19
177	2020-01-20	29	30	20	21
177	2020-02-28	30	33	19	18
178	2019-09-16	26	36	20	18
178	2019-11-04	32	32	18	18
178	2020-03-27	29	32	21	18
178	2020-10-04	29	33	20	18
179	2019-08-26	36	26	19	19
179	2019-11-29	29	29	22	20
179	2020-01-20	29	29	21	21
179	2020-03-13	29	31	20	20
180	2019-06-11	39	25	18	18
180	2019-10-23	30	29	22	19
180	2019-11-29	30	29	20	21
180	2020-01-17	29	31	20	20
181	2019-09-25	28	39	17	16
181	2019-12-06	36	29	17	18
181	2020-01-17	30	32	19	19
181	2020-03-27	32	29	19	20
181	2020-11-24	30	31	20	19
182	2019-09-23	22	34	20	24
182	2019-11-15	23	35	16	26
182	2020-01-06	24	32	24	20
182	2020-02-18	25	33	22	20
182	2020-06-08	18	39	23	20
183	2019-09-10	33	33	20	14
183	2020-01-06	31	31	19	19
183	2020-02-04	32	30	19	19
185	2019-08-23	25	40	17	18
185	2020-01-14	29	29	22	20
185	2020-03-06	29	31	20	20
185	2020-08-20	28	31	20	21
186	2019-09-02	26	36	20	18
186	2019-11-13	30	29	21	20
186	2020-01-10	32	31	18	19
186	2020-02-17	32	29	20	19
187	2019-09-04	29	32	21	18
187	2019-11-27	32	29	19	20
187	2020-01-03	31	29	19	21
187	2020-02-12	30	30	18	22
187	2020-08-19	30	31	20	19
184	2018-04-27	31	30	19	20
184	2019-12-17	30	32	19	19
184	2020-01-28	29	31	19	21
184	2020-07-28	29	32	19	20
188	2017-01-11	32	27	13	28
188	2019-11-20	27	27	20	26
188	2020-02-04	28	31	18	23
189	2019-09-30	33	31	15	21
189	2020-01-24	30	31	20	19
189	2020-03-13	30	31	21	18
189	2020-08-31	31	31	19	19
190	2019-10-07	38	31	19	12
190	2020-01-03	30	29	20	21
190	2020-03-09	29	32	19	20
191	2019-10-01	25	38	19	18
191	2020-01-08	30	30	22	18
191	2020-02-19	29	30	21	20
191	2020-06-16	29	31	22	18
191	2020-08-28	31	29	20	20
191	2020-10-06	31	31	19	19
191	2020-12-15	30	31	20	19
192	2019-08-28	30	28	19	23
192	2020-03-03	29	29	19	23
192	2020-04-24	30	31	19	20
193	2019-10-30	29	36	22	13
193	2020-01-15	29	32	20	19
193	2020-02-26	30	30	21	19
194	2019-10-08	32	28	19	21
194	2020-01-07	29	29	21	21
195	2019-09-11	35	27	22	16
195	2020-01-08	30	29	22	19
195	2020-03-11	32	30	19	19
195	2020-11-04	31	29	20	20
196	2019-10-23	31	34	15	20
196	2020-01-20	30	31	20	19
196	2020-03-03	32	30	19	19
196	2020-07-10	33	29	19	19
198	2019-07-25	35	31	18	16
198	2020-01-27	32	29	20	19
198	2020-03-11	30	31	19	20
198	2020-05-13	29	33	19	19
198	2020-08-03	32	31	20	17
199	2019-11-11	32	31	21	16
199	2020-03-02	31	30	20	19
199	2020-07-07	33	30	19	18
199	2020-11-19	30	30	18	22
200	2020-01-06	23	34	22	21
201	2019-11-12	22	43	27	8
201	2020-01-20	28	34	21	17
201	2020-03-02	25	36	21	18
201	2020-04-28	30	30	20	20
201	2020-07-21	30	31	20	19
202	2019-10-07	19	39	18	24
202	2019-11-13	25	40	17	18
202	2020-02-18	30	30	20	20
203	2019-11-26	31	34	22	13
203	2020-02-21	29	30	22	19
203	2020-04-10	31	31	19	19
203	2020-06-01	31	32	18	19
203	2021-01-07	32	28	18	22
204	2019-11-26	31	34	18	17
204	2020-02-24	30	30	21	19
204	2020-04-06	29	30	20	21
204	2020-05-18	31	31	19	19
205	2020-05-21	36	26	17	21
205	2020-06-23	32	29	15	24
205	2020-12-14	29	29	23	19
205	2021-01-14	29	32	19	20
206	2017-09-22	33	28	20	19
206	2018-10-23	36	26	19	19
206	2020-02-14	31	29	20	20
207	2018-08-17	38	29	20	13
207	2019-03-29	28	37	22	13
207	2019-06-26	30	33	19	18
207	2020-01-22	34	26	12	28
207	2020-06-01	27	41	12	20
207	2020-06-08	31	42	8	19
207	2020-07-31	29	29	19	23
207	2020-09-03	23	43	16	18
207	2020-11-05	29	29	19	23
208	2019-12-18	20	35	29	16
210	2019-11-22	32	36	15	17
210	2020-12-17	32	30	14	24
211	2019-12-02	35	35	13	17
211	2020-06-15	29	33	19	19
211	2020-07-06	31	30	19	20
211	2020-09-14	29	30	18	23
212	2019-11-26	31	29	15	25
213	2020-01-22	32	36	16	16
213	2020-11-25	27	33	20	20
213	2021-01-20	29	33	19	19
214	2020-01-16	23	37	19	21
214	2020-04-06	31	30	20	19
214	2020-05-20	32	29	19	20
215	2020-02-03	36	29	22	13
215	2020-05-12	30	30	20	20
215	2020-06-14	30	30	20	20
215	2020-09-02	30	31	20	19
216	2020-02-05	26	38	26	10
216	2020-04-24	31	30	19	20
216	2020-06-08	31	31	19	19
216	2020-07-30	31	30	20	19
217	2020-01-13	27	32	17	24
217	2020-04-20	28	32	20	20
217	2020-06-02	29	32	20	19
218	2019-11-26	29	31	21	19
220	2020-02-25	36	31	21	12
220	2020-06-03	32	32	18	18
220	2020-07-15	32	32	18	18
223	2020-02-10	24	38	14	24
223	2020-04-20	30	31	19	20
223	2020-06-01	30	30	21	19
223	2020-07-13	30	30	20	20
223	2020-08-31	30	31	20	19
224	2020-03-16	29	40	12	19
224	2020-06-08	29	32	20	19
224	2020-07-20	31	30	19	20
224	2020-08-31	30	31	20	19
225	2020-07-07	25	43	14	18
226	2020-03-18	34	27	22	17
226	2020-07-23	30	30	20	20
227	2020-02-07	28	30	28	14
227	2020-06-02	29	30	22	19
227	2020-08-31	30	31	21	18
227	2020-10-12	31	31	19	19
227	2020-11-18	31	31	22	16
228	2020-04-08	26	34	22	18
228	2020-06-23	30	30	21	19
228	2020-07-27	31	29	20	20
228	2020-09-07	28	32	20	20
229	2017-05-26	27	28	22	23
229	2018-02-02	29	30	21	20
229	2020-02-28	23	31	19	27
229	2020-05-20	28	29	20	23
229	2020-07-03	24	30	23	23
229	2020-08-28	28	32	20	20
230	2020-03-24	25	34	21	20
230	2020-06-12	29	31	20	20
230	2020-09-02	30	31	20	19
231	2020-01-29	33	33	19	15
231	2020-11-11	31	31	19	19
231	2021-01-14	35	29	18	18
232	2020-04-27	49	16	9	26
232	2020-07-10	29	30	19	22
232	2020-08-21	36	26	18	20
232	2020-11-19	31	28	23	18
233	2020-02-26	19	42	20	19
233	2020-06-09	26	37	19	18
233	2020-07-21	28	35	19	18
233	2020-09-02	29	33	20	18
234	2020-05-12	16	46	11	27
234	2020-08-21	31	28	20	21
235	2018-02-22	28	36	14	22
235	2018-05-28	31	30	18	21
235	2018-07-11	31	30	19	20
235	2018-08-27	30	29	21	20
235	2019-10-07	33	29	18	20
235	2020-04-07	24	39	15	22
235	2020-07-03	30	31	19	20
235	2020-08-28	31	30	20	19
235	2020-10-07	30	31	19	20
236	2020-03-13	29	29	22	20
236	2020-05-01	29	31	21	19
236	2020-06-12	31	31	19	19
237	2020-06-10	29	29	20	22
237	2020-08-26	26	34	21	19
238	2020-05-20	27	26	20	27
238	2020-07-23	24	30	20	26
238	2020-10-05	28	29	21	22
239	2020-05-22	28	30	20	22
240	2020-06-03	38	26	17	19
240	2020-09-09	30	31	19	20
240	2020-10-21	30	32	18	20
240	2020-12-10	29	30	19	22
241	2020-05-27	40	25	22	13
241	2020-08-18	30	29	22	19
241	2020-09-23	31	30	19	20
241	2020-11-10	30	32	19	19
243	2020-07-01	41	22	19	18
243	2020-09-02	32	30	19	19
243	2020-10-22	30	30	20	20
243	2020-12-10	30	32	19	19
244	2020-06-30	32	36	17	15
244	2020-09-30	30	30	21	19
244	2020-11-11	30	31	20	19
245	2020-06-22	38	24	20	18
245	2020-10-26	36	24	20	20
246	2020-06-29	25	37	18	20
246	2020-10-29	31	31	19	19
246	2020-11-26	30	32	19	19
246	2021-01-11	29	30	21	20
247	2020-09-28	31	29	21	19
247	2020-11-16	29	31	20	20
248	2020-07-08	33	33	19	15
248	2020-10-07	29	33	20	18
248	2020-11-19	31	30	19	20
248	2021-01-15	30	32	19	19
249	2020-08-25	32	32	20	16
249	2020-11-10	31	31	20	18
249	2021-01-13	29	29	22	20
250	2020-08-24	33	29	25	13
251	2020-09-23	26	35	18	21
252	2020-09-09	34	32	16	18
253	2020-09-18	26	40	20	14
256	2020-09-04	30	40	5	25
256	2020-10-29	37	28	16	19
256	2020-12-10	37	29	9	25
258	2020-10-08	33	25	22	20
259	2020-09-21	32	23	24	21
264	2020-09-16	33	33	19	15
264	2021-01-05	29	30	20	21
265	2020-11-04	28	28	20	24
265	2021-01-06	30	29	20	21
101	2021-03-18	27	27	26	20
111	2021-03-22	29	32	20	19
119	2020-12-16	31	29	19	21
119	2021-01-20	29	33	20	18
123	2019-02-04	34	30	14	22
123	2020-12-16	32	31	10	27
126	2020-11-23	26	37	15	22
126	2021-03-24	30	31	20	19
130	2021-01-18	34	29	22	15
146	2021-03-12	31	31	19	19
147	2021-03-17	34	29	19	18
148	2019-05-28	36	28	9	27
155	2021-01-07	32	30	16	22
6	2017-10-16	38	17	24	21
10	2021-03-29	30	32	20	18
12	2020-12-16	30	29	20	21
19	2020-09-08	29	32	19	20
19	2020-10-27	31	30	20	19
19	2021-01-07	32	29	19	20
21	2017-11-06	31	29	22	18
22	2019-09-17	29	31	22	18
22	2020-03-17	29	31	22	18
24	2020-12-09	25	33	23	19
27	2020-07-13	29	32	21	18
27	2020-10-05	32	29	19	20
28	2019-12-11	30	31	19	20
28	2020-03-04	29	31	19	21
28	2020-06-10	31	29	21	19
28	2020-07-22	31	30	19	20
28	2021-03-18	29	33	19	19
29	2020-07-29	33	33	14	20
29	2020-11-05	29	37	16	18
29	2020-12-14	32	29	19	20
29	2021-03-15	29	31	21	19
32	2020-07-21	37	28	17	18
33	2019-11-08	22	32	18	28
33	2020-03-06	26	28	20	26
34	2019-12-11	31	31	20	18
34	2021-03-18	31	30	20	19
36	2020-10-28	27	31	21	21
37	2020-06-16	29	32	21	18
37	2020-10-06	29	33	19	19
37	2020-11-26	30	32	18	20
37	2021-03-24	30	32	19	19
38	2016-01-21	15	45	20	20
38	2017-10-10	31	29	20	20
38	2017-12-12	32	31	17	20
38	2018-05-01	29	29	23	19
38	2018-06-12	29	31	19	21
38	2018-10-01	29	29	20	22
105	2017-03-24	24	25	29	22
105	2017-06-16	26	26	22	26
105	2019-12-12	27	28	22	23
38	2019-11-14	34	25	18	23
38	2020-02-05	31	30	19	20
38	2020-07-03	31	30	19	20
38	2020-09-16	31	30	20	19
39	2017-04-17	32	27	20	21
42	2019-09-30	29	33	19	19
42	2020-03-23	30	31	20	19
42	2020-09-30	30	31	20	19
42	2020-11-17	30	29	19	22
45	2020-01-22	30	30	22	18
45	2020-06-10	31	35	18	16
45	2020-07-14	31	31	19	19
46	2020-08-17	28	28	24	20
46	2020-12-14	30	31	20	19
46	2021-03-23	28	32	20	20
47	2018-07-23	31	31	18	20
47	2020-11-10	25	41	13	21
55	2018-02-23	34	35	13	18
55	2018-06-26	34	31	17	18
59	2018-07-16	29	32	19	20
61	2019-09-25	31	31	21	17
61	2020-01-09	29	37	18	16
61	2020-03-23	30	32	19	19
61	2020-05-13	32	30	19	19
61	2020-07-21	29	32	19	20
61	2020-10-08	28	32	21	19
61	2020-11-24	32	31	18	19
61	2021-01-12	29	32	20	19
61	2021-03-15	25	37	19	19
62	2020-10-07	32	30	16	22
62	2021-01-13	31	30	16	23
62	2021-04-01	30	28	19	23
63	2020-04-06	30	31	20	19
63	2020-06-29	30	32	19	19
64	2020-09-01	28	32	21	19
65	2019-11-15	28	31	19	22
65	2020-06-12	27	28	23	22
66	2018-06-25	33	27	21	19
66	2018-09-28	32	29	19	20
66	2018-11-09	30	29	20	21
66	2018-12-21	30	30	19	21
66	2020-03-27	32	29	16	23
66	2020-05-19	28	33	21	18
66	2020-06-20	31	30	20	19
66	2020-11-19	31	28	22	19
67	2018-12-05	32	28	22	18
68	2020-02-11	31	30	20	19
70	2019-06-28	34	30	18	18
70	2019-12-18	31	36	20	13
70	2020-01-29	31	36	21	12
70	2020-06-28	31	31	19	19
71	2019-09-03	32	32	18	18
71	2019-11-26	30	36	14	20
71	2020-01-21	31	31	17	21
71	2020-03-10	33	29	19	19
73	2017-07-17	31	36	15	18
73	2017-11-03	32	32	18	18
73	2018-08-14	32	33	17	18
76	2019-12-18	32	31	19	18
76	2020-05-18	31	32	18	19
76	2020-06-26	33	31	17	19
76	2020-08-21	31	32	20	17
76	2020-10-28	33	40	11	16
76	2020-11-26	37	31	15	17
136	2016-03-22	32	31	18	19
139	2019-04-15	39	28	20	13
148	2017-02-21	23	25	29	23
156	2019-07-30	29	29	22	20
184	2016-01-11	33	34	15	18
188	2017-03-22	29	33	10	28
188	2019-09-16	29	31	20	20
236	2019-12-12	38	30	10	22
31	2016-11-14	31	29	15	25
188	2016-11-25	29	32	19	20
22	2018-01-26	33	30	18	19
47	2017-08-16	37	35	16	12
56	2018-07-11	43	28	16	13
61	2019-02-18	31	35	16	18
77	2019-08-30	30	30	20	20
77	2019-10-11	30	32	19	19
78	2019-08-17	30	31	19	20
78	2019-11-22	31	30	20	19
80	2019-12-17	22	34	24	20
80	2020-03-09	26	23	20	31
81	2019-12-09	31	31	19	19
85	2018-10-05	31	33	18	18
85	2018-11-19	32	30	19	19
86	2021-04-06	33	32	17	18
87	2018-11-07	32	32	18	18
87	2018-12-18	29	32	19	20
89	2019-09-02	30	28	21	21
89	2019-12-09	33	28	19	20
89	2020-01-27	29	30	19	22
89	2020-05-19	20	31	22	27
91	2019-11-25	30	32	25	13
91	2020-01-13	30	31	20	19
92	2018-07-25	24	36	25	15
92	2018-11-09	30	29	19	22
92	2018-12-21	29	31	20	20
93	2020-05-27	35	26	19	20
93	2020-10-29	31	31	19	19
94	2020-05-11	29	37	19	15
94	2020-07-31	29	29	23	19
94	2020-08-26	29	29	23	19
94	2020-11-02	31	29	19	21
94	2021-03-22	31	30	19	20
94	2021-04-08	35	29	20	16
95	2019-09-10	30	32	19	19
95	2019-12-10	30	30	20	20
95	2020-01-28	28	31	21	20
96	2018-10-20	32	29	20	19
96	2020-02-28	29	31	19	21
96	2020-05-13	27	37	21	15
96	2020-06-24	29	30	21	20
99	2018-10-26	32	39	17	12

## Sheet: Treatment details
Dog	Consult date	NSAID	Galliprant	Paracetamol	Gabapentin	Pregabolin	Amantadine	Yumove	Dasuquin	Codeine	Elbow arthroscopy	Cruciate stabilisation	PRP	Laser	Other
1	2017-05-30	TRUE	FALSE	TRUE	TRUE	FALSE	FALSE	FALSE	TRUE	TRUE	FALSE	FALSE	TRUE	TRUE	Cimalgex
1	2017-06-13	TRUE	FALSE	FALSE	TRUE	FALSE	FALSE	FALSE	TRUE	FALSE	FALSE	FALSE	FALSE	FALSE	Tramadol
1	2017-07-10	TRUE	FALSE	FALSE	TRUE	FALSE	FALSE	FALSE	TRUE	FALSE	FALSE	FALSE	FALSE	FALSE	Tramadol & reduced Gaba
1	2017-09-04	TRUE	FALSE	FALSE	TRUE	FALSE	FALSE	FALSE	FALSE	FALSE	FALSE	FALSE	FALSE	FALSE	Tramadol occ
1	2017-11-08	TRUE	FALSE	TRUE	FALSE	FALSE	FALSE	FALSE	FALSE	TRUE	FALSE	FALSE	FALSE	FALSE	Stop pardale
1	2018-01-03	TRUE	FALSE	TRUE	FALSE	FALSE	FALSE	FALSE	TRUE	TRUE	FALSE	FALSE	FALSE	FALSE
1	2018-05-28	TRUE	FALSE	TRUE	FALSE	FALSE	TRUE	FALSE	FALSE	TRUE	FALSE	FALSE	FALSE	FALSE	Vivitonin
1	2018-10-08	TRUE	FALSE	FALSE	FALSE	FALSE	TRUE	FALSE	FALSE	FALSE	FALSE	FALSE	FALSE	FALSE	Vivitonin
2	2017-10-13	FALSE	FALSE	TRUE	FALSE	FALSE	FALSE	FALSE	TRUE	TRUE	FALSE	FALSE	TRUE	TRUE	Loxicom
2	2018-05-30	FALSE	FALSE	TRUE	FALSE	FALSE	FALSE	FALSE	FALSE	TRUE	FALSE	FALSE	FALSE	FALSE
2	2018-06-21	FALSE	FALSE	FALSE	TRUE	FALSE	FALSE	FALSE	FALSE	FALSE	FALSE	FALSE	FALSE	FALSE	Trocoxil
2	2019-03-19	FALSE	FALSE	FALSE	FALSE	FALSE	FALSE	FALSE	TRUE	FALSE	FALSE	FALSE	FALSE	FALSE
2	2019-08-21	TRUE	FALSE	TRUE	FALSE	FALSE	FALSE	FALSE	TRUE	TRUE	FALSE	FALSE	FALSE	FALSE
2	2020-06-02	TRUE	FALSE	FALSE	TRUE	FALSE	FALSE	FALSE	FALSE	FALSE	FALSE	FALSE	FALSE	FALSE	Robaxin
2	2020-06-26	TRUE	FALSE	TRUE	TRUE	FALSE	FALSE	FALSE	TRUE	TRUE	FALSE	FALSE	FALSE	FALSE
2	2020-07-01	TRUE	FALSE	FALSE	TRUE	FALSE	FALSE	FALSE	FALSE	FALSE	FALSE	FALSE	FALSE	FALSE
2	2021-03-09	FALSE	FALSE	FALSE	FALSE	FALSE	FALSE	FALSE	FALSE	FALSE	FALSE	FALSE	FALSE	FALSE	No meds, mild lameness recently
3	2017-09-27	FALSE	FALSE	TRUE	FALSE	FALSE	FALSE	FALSE	TRUE	TRUE	FALSE	FALSE	FALSE	FALSE	Loxicom as and when
3	2017-11-08	FALSE	FALSE	TRUE	FALSE	FALSE	FALSE	FALSE	FALSE	TRUE	FALSE	FALSE	TRUE	TRUE
3	2017-12-13	FALSE	FALSE	FALSE	FALSE	FALSE	FALSE	FALSE	FALSE	FALSE	FALSE	FALSE	FALSE	FALSE	Loxicom
3	2018-06-01	FALSE	FALSE	FALSE	FALSE	FALSE	FALSE	FALSE	FALSE	FALSE	FALSE	TRUE	FALSE	FALSE	Cruciate injury & surgery on referral
5	2017-10-02	FALSE	FALSE	TRUE	FALSE	FALSE	FALSE	FALSE	TRUE	TRUE	FALSE	FALSE	FALSE	FALSE	Chondroitin/glucosamine
5	2017-10-19	TRUE	FALSE	FALSE	FALSE	FALSE	FALSE	FALSE	FALSE	FALSE	FALSE	FALSE	FALSE	FALSE	Metacam
5	2017-10-23	FALSE	FALSE	TRUE	FALSE	FALSE	FALSE	FALSE	TRUE	TRUE	FALSE	FALSE	TRUE	TRUE
5	2017-10-27	TRUE	FALSE	FALSE	FALSE	FALSE	FALSE	FALSE	FALSE	FALSE	FALSE	FALSE	FALSE	FALSE	Loxicom, Tramadol
5	2017-12-20	FALSE	FALSE	FALSE	FALSE	FALSE	FALSE	FALSE	TRUE	FALSE	FALSE	FALSE	TRUE	FALSE	Tramadol
5	2018-01-17	TRUE	FALSE	TRUE	FALSE	FALSE	FALSE	FALSE	TRUE	TRUE	FALSE	FALSE	FALSE	TRUE	Trocoxil
5	2018-03-29	TRUE	FALSE	TRUE	FALSE	FALSE	FALSE	FALSE	FALSE	TRUE	FALSE	FALSE	TRUE	TRUE	Trocoxil
5	2018-04-24	TRUE	FALSE	FALSE	FALSE	FALSE	FALSE	FALSE	FALSE	FALSE	FALSE	FALSE	TRUE	TRUE	Trocoxil
5	2018-06-05	FALSE	FALSE	FALSE	FALSE	FALSE	FALSE	FALSE	FALSE	FALSE	FALSE	FALSE	FALSE	FALSE	Vetoryl, Noroclav, Destolit, Denamarin
5	2018-06-26	FALSE	FALSE	FALSE	FALSE	FALSE	FALSE	FALSE	FALSE	FALSE	FALSE	FALSE	FALSE	FALSE	Destolit, Denamarin
5	2018-10-01	TRUE	FALSE	FALSE	FALSE	FALSE	FALSE	FALSE	FALSE	FALSE	FALSE	FALSE	FALSE	FALSE	Cimalgex, Amantidine
5	2018-11-16	FALSE	FALSE	TRUE	FALSE	FALSE	FALSE	FALSE	TRUE	TRUE	FALSE	FALSE	TRUE	TRUE
5	2019-01-18	TRUE	FALSE	FALSE	FALSE	FALSE	FALSE	FALSE	TRUE	FALSE	FALSE	FALSE	FALSE	FALSE	Cimalgex
5	2019-05-24	FALSE	FALSE	TRUE	FALSE	FALSE	FALSE	FALSE	TRUE	TRUE	FALSE	FALSE	TRUE	FALSE	Vivitonin, Galliprint
5	2019-07-05	FALSE	FALSE	FALSE	FALSE	FALSE	FALSE	FALSE	FALSE	FALSE	FALSE	FALSE	FALSE	TRUE	Vitofylin, Amantidine, Galliprint
6	2015-01-03	FALSE	FALSE	FALSE	FALSE	FALSE	FALSE	FALSE	FALSE	FALSE	FALSE	FALSE	FALSE	FALSE	LH lame
6	2015-07-14	FALSE	FALSE	FALSE	FALSE	FALSE	FALSE	FALSE	FALSE	FALSE	FALSE	FALSE	FALSE	FALSE	LF lame
6	2016-04-25	TRUE	FALSE	FALSE	FALSE	FALSE	FALSE	FALSE	FALSE	FALSE	FALSE	FALSE	FALSE	FALSE	LF lame, loxicom
6	2016-06-21	TRUE	FALSE	FALSE	FALSE	FALSE	FALSE	FALSE	FALSE	FALSE	FALSE	FALSE	FALSE	FALSE	LF lame, loxicom, OA
6	2016-08-17	FALSE	FALSE	FALSE	FALSE	FALSE	FALSE	FALSE	FALSE	FALSE	TRUE	FALSE	FALSE	FALSE	Arthroscopy
6	2017-10-16	TRUE	FALSE	TRUE	TRUE	FALSE	FALSE	FALSE	TRUE	TRUE	FALSE	FALSE	FALSE	FALSE	Meloxicam
6	2017-11-07	TRUE	FALSE	TRUE	TRUE	FALSE	FALSE	FALSE	TRUE	TRUE	FALSE	FALSE	TRUE	TRUE	Meloxicam
6	2017-12-11	TRUE	FALSE	FALSE	FALSE	FALSE	FALSE	FALSE	FALSE	FALSE	FALSE	FALSE	FALSE	FALSE	Loxicam
6	2018-01-29	FALSE	FALSE	FALSE	FALSE	FALSE	FALSE	FALSE	FALSE	FALSE	FALSE	FALSE	TRUE	FALSE	No analgesia
6	2018-04-27	TRUE	FALSE	FALSE	FALSE	FALSE	FALSE	FALSE	TRUE	FALSE	FALSE	FALSE	FALSE	FALSE	Loxicam
7	2014-07-04	TRUE	FALSE	FALSE	FALSE	FALSE	FALSE	FALSE	FALSE	FALSE	FALSE	FALSE	FALSE	FALSE	Loxicom, LF lame
7	2016-02-01	FALSE	FALSE	FALSE	FALSE	FALSE	FALSE	FALSE	FALSE	FALSE	FALSE	FALSE	FALSE	FALSE	LF lame
7	2017-05-05	FALSE	FALSE	FALSE	FALSE	FALSE	FALSE	FALSE	FALSE	FALSE	FALSE	FALSE	FALSE	FALSE	RF lame
7	2017-05-30	TRUE	FALSE	FALSE	FALSE	FALSE	FALSE	FALSE	FALSE	FALSE	FALSE	FALSE	FALSE	FALSE	RF lame
7	2017-09-13	FALSE	FALSE	TRUE	FALSE	FALSE	FALSE	FALSE	TRUE	TRUE	FALSE	FALSE	FALSE	FALSE
7	2017-10-11	FALSE	FALSE	TRUE	FALSE	FALSE	FALSE	FALSE	TRUE	TRUE	FALSE	FALSE	TRUE	TRUE	Tramadol
7	2017-11-22	FALSE	FALSE	FALSE	FALSE	FALSE	FALSE	FALSE	TRUE	FALSE	FALSE	FALSE	FALSE	FALSE	No other analgesia
7	2018-01-03	FALSE	FALSE	TRUE	FALSE	FALSE	FALSE	FALSE	FALSE	TRUE	FALSE	FALSE	FALSE	FALSE
7	2019-06-12	TRUE	FALSE	FALSE	TRUE	FALSE	FALSE	FALSE	FALSE	FALSE	FALSE	FALSE	FALSE	FALSE	Cimalgex
7	2019-07-22	TRUE	FALSE	TRUE	TRUE	FALSE	FALSE	FALSE	FALSE	TRUE	FALSE	TRUE	FALSE	FALSE	cruciate repair & Cimalgex
7	2019-09-06	FALSE	FALSE	TRUE	TRUE	FALSE	FALSE	FALSE	TRUE	FALSE	FALSE	FALSE	TRUE	TRUE	Ranitidine, Gaba reducing
7	2019-10-23	TRUE	FALSE	FALSE	TRUE	FALSE	FALSE	FALSE	FALSE	FALSE	FALSE	FALSE	FALSE	FALSE	Galliprant for 1 month
8	2012-07-09	FALSE	FALSE	FALSE	FALSE	FALSE	FALSE	FALSE	FALSE	FALSE	FALSE	FALSE	FALSE	FALSE	LH collapses during exercise
8	2012-09-21	TRUE	FALSE	FALSE	FALSE	FALSE	FALSE	FALSE	FALSE	FALSE	FALSE	FALSE	FALSE	FALSE	Rimadyl, LH collapse
8	2013-01-31	TRUE	FALSE	FALSE	FALSE	FALSE	FALSE	FALSE	FALSE	FALSE	FALSE	FALSE	FALSE	FALSE	Rimadyl, LH collapse, ? LS disease
8	2017-07-26	FALSE	FALSE	FALSE	TRUE	FALSE	FALSE	FALSE	FALSE	FALSE	FALSE	FALSE	FALSE	FALSE	Onsilor
8	2017-09-19	FALSE	FALSE	TRUE	TRUE	FALSE	FALSE	FALSE	TRUE	TRUE	FALSE	FALSE	FALSE	FALSE	Apoquel, seraquin, viacutin
8	2017-10-24	FALSE	FALSE	FALSE	TRUE	FALSE	FALSE	FALSE	TRUE	FALSE	FALSE	FALSE	TRUE	TRUE	Robaxin, onsilor
8	2017-12-06	FALSE	FALSE	FALSE	TRUE	FALSE	FALSE	FALSE	TRUE	FALSE	FALSE	FALSE	FALSE	FALSE	Robaxin, Reduce onsilor & gaba
8	2018-02-02	FALSE	FALSE	FALSE	FALSE	FALSE	FALSE	FALSE	TRUE	FALSE	FALSE	FALSE	TRUE	TRUE	Onsilor
8	2021-03-04	FALSE	FALSE	FALSE	FALSE	FALSE	FALSE	FALSE	FALSE	FALSE	FALSE	FALSE	FALSE	FALSE	OR flo ended up having spinal surgery
9	2017-02-13	TRUE	FALSE	FALSE	FALSE	FALSE	FALSE	FALSE	TRUE	FALSE	FALSE	FALSE	FALSE	FALSE	Metacam
9	2017-03-03	FALSE	FALSE	TRUE	FALSE	FALSE	FALSE	FALSE	TRUE	TRUE	FALSE	FALSE	TRUE	TRUE
9	2017-06-05	FALSE	FALSE	TRUE	FALSE	FALSE	FALSE	FALSE	TRUE	TRUE	FALSE	FALSE	FALSE	TRUE
9	2017-10-23	FALSE	FALSE	TRUE	FALSE	FALSE	FALSE	FALSE	TRUE	TRUE	FALSE	FALSE	TRUE	TRUE
9	2017-11-27	FALSE	FALSE	FALSE	FALSE	FALSE	FALSE	FALSE	FALSE	FALSE	FALSE	FALSE	FALSE	FALSE	Loxicom
10	2017-05-30	TRUE	FALSE	FALSE	FALSE	FALSE	FALSE	FALSE	FALSE	FALSE	FALSE	FALSE	FALSE	FALSE	Metacam, Slightly lame RF
10	2017-08-30	TRUE	FALSE	FALSE	FALSE	FALSE	FALSE	FALSE	FALSE	FALSE	FALSE	FALSE	FALSE	FALSE	Metacam, Consistently lame LF, elbow dysplasia
10	2017-09-04	TRUE	FALSE	FALSE	FALSE	FALSE	FALSE	FALSE	TRUE	FALSE	FALSE	FALSE	FALSE	FALSE	Metacam
10	2017-10-16	FALSE	FALSE	TRUE	FALSE	FALSE	FALSE	FALSE	TRUE	TRUE	FALSE	FALSE	FALSE	FALSE
10	2017-11-01	FALSE	FALSE	TRUE	FALSE	FALSE	FALSE	FALSE	FALSE	TRUE	FALSE	FALSE	TRUE	TRUE
10	2017-12-13	FALSE	FALSE	FALSE	FALSE	FALSE	FALSE	FALSE	TRUE	FALSE	FALSE	FALSE	FALSE	FALSE
10	2018-02-26	FALSE	FALSE	FALSE	FALSE	FALSE	FALSE	FALSE	TRUE	FALSE	FALSE	FALSE	FALSE	FALSE
10	2019-03-26	FALSE	FALSE	TRUE	FALSE	FALSE	FALSE	FALSE	TRUE	TRUE	FALSE	FALSE	TRUE	TRUE
10	2019-12-02	TRUE	FALSE	TRUE	FALSE	FALSE	FALSE	FALSE	FALSE	FALSE	FALSE	FALSE	FALSE	FALSE	Galliprant
10	2020-03-17	FALSE	FALSE	TRUE	FALSE	FALSE	FALSE	FALSE	FALSE	TRUE	FALSE	FALSE	TRUE	FALSE
10	2021-03-29	TRUE	FALSE	TRUE	FALSE	FALSE	FALSE	FALSE	TRUE	FALSE	FALSE	FALSE	TRUE	TRUE	Metacam
11	2017-10-02	TRUE	FALSE	FALSE	FALSE	FALSE	FALSE	FALSE	FALSE	FALSE	FALSE	FALSE	FALSE	FALSE	Loxicom
11	2017-10-17	TRUE	FALSE	TRUE	FALSE	FALSE	FALSE	FALSE	TRUE	TRUE	FALSE	FALSE	FALSE	FALSE	Loxicom
11	2017-11-07	TRUE	FALSE	TRUE	FALSE	FALSE	FALSE	FALSE	TRUE	TRUE	FALSE	FALSE	TRUE	TRUE	Loxicom
11	2017-12-29	FALSE	FALSE	FALSE	FALSE	FALSE	FALSE	FALSE	TRUE	FALSE	FALSE	FALSE	FALSE	FALSE	Off loxicom
11	2018-03-30	FALSE	FALSE	FALSE	FALSE	FALSE	FALSE	FALSE	TRUE	FALSE	FALSE	FALSE	FALSE	FALSE	Hydrotherapy
11	2018-11-22	TRUE	FALSE	FALSE	FALSE	FALSE	FALSE	FALSE	TRUE	FALSE	FALSE	FALSE	FALSE	FALSE	RTA, Synulox, Metacam
11	2021-02-08	TRUE	FALSE	FALSE	FALSE	FALSE	FALSE	FALSE	FALSE	FALSE	FALSE	FALSE	FALSE	FALSE	Metacam, LF lame
12	2017-10-09	FALSE	FALSE	TRUE	FALSE	FALSE	FALSE	FALSE	TRUE	TRUE	FALSE	FALSE	FALSE	FALSE
12	2017-11-21	TRUE	FALSE	TRUE	FALSE	FALSE	FALSE	FALSE	TRUE	TRUE	FALSE	FALSE	TRUE	TRUE	Loxicom
12	2018-01-09	FALSE	FALSE	FALSE	FALSE	FALSE	FALSE	FALSE	TRUE	FALSE	FALSE	FALSE	FALSE	FALSE
12	2018-02-20	FALSE	FALSE	FALSE	FALSE	FALSE	FALSE	FALSE	TRUE	FALSE	FALSE	FALSE	FALSE	FALSE
12	2019-03-06	FALSE	FALSE	TRUE	FALSE	FALSE	FALSE	FALSE	TRUE	TRUE	FALSE	FALSE	TRUE	FALSE
12	2020-09-02	TRUE	FALSE	TRUE	FALSE	FALSE	FALSE	FALSE	TRUE	FALSE	FALSE	FALSE	TRUE	TRUE	Metacam
12	2020-12-16	TRUE	FALSE	FALSE	FALSE	FALSE	FALSE	FALSE	TRUE	FALSE	FALSE	FALSE	TRUE	TRUE	Metacam, PRP-HA to both elbows
13	2015-04-01	TRUE	FALSE	FALSE	FALSE	FALSE	FALSE	FALSE	FALSE	FALSE	FALSE	FALSE	FALSE	FALSE	Loxicom, stiff back legs
13	2015-11-23	TRUE	FALSE	FALSE	FALSE	FALSE	FALSE	TRUE	FALSE	FALSE	FALSE	FALSE	FALSE	FALSE	Loxicom, LF and LH lame
13	2016-08-25	FALSE	FALSE	FALSE	FALSE	FALSE	FALSE	TRUE	FALSE	FALSE	FALSE	FALSE	FALSE	FALSE	HL stiff
13	2017-10-13	TRUE	FALSE	FALSE	FALSE	FALSE	FALSE	FALSE	FALSE	FALSE	FALSE	FALSE	FALSE	FALSE	Loxicom, LF lame shoulder?
13	2017-10-18	TRUE	FALSE	FALSE	FALSE	FALSE	FALSE	FALSE	TRUE	FALSE	FALSE	FALSE	FALSE	FALSE	Loxicom, bicipital tendonitis
13	2017-11-14	TRUE	FALSE	TRUE	FALSE	FALSE	FALSE	FALSE	TRUE	TRUE	FALSE	FALSE	TRUE	TRUE	Loxicom
13	2017-12-29	FALSE	FALSE	FALSE	FALSE	FALSE	FALSE	FALSE	TRUE	FALSE	FALSE	FALSE	FALSE	FALSE
13	2018-02-27	TRUE	FALSE	TRUE	FALSE	FALSE	FALSE	FALSE	TRUE	TRUE	FALSE	FALSE	FALSE	FALSE	Loxicom, tramadol
13	2018-03-02	FALSE	FALSE	TRUE	FALSE	FALSE	FALSE	FALSE	TRUE	TRUE	FALSE	FALSE	FALSE	FALSE	Tramadol
13	2018-03-28	FALSE	FALSE	TRUE	FALSE	FALSE	FALSE	FALSE	TRUE	TRUE	FALSE	FALSE	TRUE	TRUE
13	2018-05-08	FALSE	FALSE	FALSE	FALSE	FALSE	FALSE	FALSE	TRUE	FALSE	FALSE	FALSE	FALSE	FALSE	No meds
13	2019-02-25	FALSE	FALSE	FALSE	FALSE	FALSE	FALSE	FALSE	TRUE	FALSE	FALSE	FALSE	FALSE	FALSE	No meds
13	2019-11-11	FALSE	FALSE	FALSE	FALSE	FALSE	FALSE	FALSE	FALSE	FALSE	FALSE	FALSE	FALSE	FALSE	Intermittently lame LF (pad has puss)
13	2019-12-24	TRUE	FALSE	FALSE	FALSE	FALSE	FALSE	FALSE	FALSE	FALSE	FALSE	FALSE	FALSE	FALSE	Metacam, thorn in foot removed
14	2016-08-09	TRUE	FALSE	FALSE	FALSE	FALSE	FALSE	FALSE	FALSE	FALSE	FALSE	FALSE	FALSE	FALSE	Metacam, RF lame, nick on pad
14	2017-07-13	TRUE	FALSE	FALSE	FALSE	FALSE	FALSE	FALSE	FALSE	FALSE	FALSE	FALSE	FALSE	FALSE	RF lame, sprain
14	2017-11-13	FALSE	FALSE	TRUE	FALSE	FALSE	FALSE	FALSE	TRUE	TRUE	FALSE	FALSE	FALSE	FALSE
14	2017-12-13	FALSE	FALSE	TRUE	FALSE	FALSE	FALSE	FALSE	TRUE	TRUE	FALSE	FALSE	TRUE	TRUE
14	2018-09-26	FALSE	FALSE	TRUE	FALSE	FALSE	FALSE	FALSE	TRUE	TRUE	FALSE	FALSE	TRUE	FALSE
14	2018-11-09	FALSE	FALSE	FALSE	FALSE	FALSE	FALSE	FALSE	TRUE	FALSE	FALSE	FALSE	FALSE	FALSE	No meds
15	2017-05-24	TRUE	FALSE	FALSE	FALSE	FALSE	FALSE	FALSE	FALSE	FALSE	FALSE	FALSE	FALSE	FALSE	Hind limbs sore
15	2017-10-02	FALSE	FALSE	FALSE	FALSE	FALSE	FALSE	FALSE	FALSE	FALSE	FALSE	FALSE	FALSE	FALSE	hind limb lameness/weakness
15	2017-11-20	FALSE	FALSE	FALSE	FALSE	FALSE	FALSE	FALSE	FALSE	FALSE	FALSE	FALSE	FALSE	FALSE	LS disease
15	2017-12-19	FALSE	FALSE	TRUE	FALSE	FALSE	FALSE	FALSE	TRUE	TRUE	FALSE	FALSE	FALSE	FALSE
15	2018-01-23	FALSE	FALSE	TRUE	FALSE	FALSE	FALSE	FALSE	TRUE	TRUE	FALSE	FALSE	TRUE	TRUE	Hobbles
15	2018-05-01	FALSE	FALSE	FALSE	FALSE	FALSE	FALSE	FALSE	TRUE	FALSE	FALSE	FALSE	FALSE	FALSE	No meds
16	2016-03-17	FALSE	FALSE	FALSE	FALSE	FALSE	FALSE	FALSE	FALSE	FALSE	FALSE	FALSE	FALSE	FALSE	Stiff back leg
16	2016-03-25	TRUE	FALSE	FALSE	TRUE	FALSE	FALSE	FALSE	FALSE	FALSE	FALSE	FALSE	FALSE	FALSE	Onsior, Tramadol, FL OA
16	2016-04-11	TRUE	FALSE	FALSE	TRUE	FALSE	FALSE	FALSE	FALSE	FALSE	FALSE	FALSE	FALSE	FALSE	Onsior, Tramadol
16	2016-06-27	TRUE	FALSE	FALSE	TRUE	FALSE	FALSE	FALSE	FALSE	FALSE	FALSE	FALSE	FALSE	FALSE	Onsior, Tramadol, Turmeric
16	2016-08-30	TRUE	FALSE	FALSE	TRUE	FALSE	FALSE	FALSE	FALSE	FALSE	FALSE	FALSE	FALSE	FALSE	Metacam, Tramadol, Turmeric
16	2017-06-29	TRUE	FALSE	FALSE	FALSE	FALSE	FALSE	FALSE	FALSE	FALSE	FALSE	FALSE	FALSE	FALSE	Metacam, Tramadol, glucosamine & chondroitin
16	2017-11-14	TRUE	FALSE	TRUE	FALSE	FALSE	FALSE	FALSE	TRUE	TRUE	FALSE	FALSE	FALSE	FALSE	Metacam
16	2017-12-06	TRUE	FALSE	TRUE	TRUE	FALSE	FALSE	FALSE	TRUE	TRUE	FALSE	FALSE	TRUE	TRUE	Metacam,
16	2018-03-23	TRUE	FALSE	FALSE	FALSE	FALSE	FALSE	FALSE	TRUE	FALSE	FALSE	FALSE	FALSE	FALSE	Metacam
16	2018-06-04	TRUE	FALSE	TRUE	TRUE	FALSE	TRUE	FALSE	TRUE	FALSE	FALSE	FALSE	FALSE	FALSE	Metacam
16	2018-07-18	TRUE	FALSE	FALSE	TRUE	FALSE	TRUE	FALSE	TRUE	FALSE	FALSE	FALSE	FALSE	FALSE	Metacam
16	2019-01-09	TRUE	FALSE	FALSE	TRUE	FALSE	TRUE	FALSE	TRUE	FALSE	FALSE	FALSE	FALSE	FALSE	Loxicom
16	2019-02-05	TRUE	FALSE	TRUE	TRUE	FALSE	TRUE	FALSE	TRUE	TRUE	FALSE	FALSE	TRUE	TRUE	Loxicom
16	2019-03-19	TRUE	FALSE	FALSE	TRUE	FALSE	FALSE	FALSE	TRUE	FALSE	FALSE	FALSE	FALSE	FALSE	Loxicom
17	2007-07-04	TRUE	FALSE	FALSE	FALSE	FALSE	FALSE	FALSE	FALSE	FALSE	FALSE	FALSE	FALSE	FALSE	Rimadyl, LF lame sprain
17	2007-08-09	TRUE	FALSE	FALSE	FALSE	FALSE	FALSE	FALSE	FALSE	FALSE	FALSE	FALSE	FALSE	FALSE	Metacam, LF lame
17	2008-08-22	TRUE	FALSE	FALSE	FALSE	FALSE	FALSE	FALSE	FALSE	FALSE	FALSE	FALSE	FALSE	FALSE	Metacam, LH lame
17	2010-11-19	TRUE	FALSE	FALSE	FALSE	FALSE	FALSE	FALSE	FALSE	FALSE	FALSE	FALSE	FALSE	FALSE	Metacam, RF lame, shoulder
17	2013-03-02	TRUE	FALSE	FALSE	FALSE	FALSE	FALSE	FALSE	FALSE	FALSE	FALSE	FALSE	FALSE	FALSE	Metacam, RF lame, elbow
17	2014-01-30	TRUE	FALSE	FALSE	FALSE	FALSE	FALSE	FALSE	FALSE	FALSE	FALSE	FALSE	FALSE	FALSE	Metacam, LF lame
17	2015-05-12	TRUE	FALSE	FALSE	FALSE	FALSE	FALSE	FALSE	FALSE	FALSE	FALSE	FALSE	FALSE	FALSE	Metacam, LH pain, stifle pain
17	2016-07-13	TRUE	FALSE	FALSE	FALSE	FALSE	FALSE	FALSE	FALSE	FALSE	FALSE	FALSE	FALSE	FALSE	Metacam, LF lame and stiff generally
17	2016-09-09	TRUE	FALSE	FALSE	FALSE	FALSE	FALSE	FALSE	FALSE	FALSE	FALSE	FALSE	FALSE	FALSE	Meloxaid, RH hock pain
17	2016-12-28	TRUE	FALSE	FALSE	FALSE	FALSE	FALSE	FALSE	FALSE	FALSE	FALSE	FALSE	FALSE	FALSE	Meloxaid, LF lame
17	2017-01-04	TRUE	FALSE	FALSE	FALSE	FALSE	FALSE	FALSE	FALSE	FALSE	FALSE	FALSE	FALSE	FALSE	Meloxaid, Carpal OA & Tramadol as and when
17	2017-01-10	TRUE	FALSE	FALSE	FALSE	FALSE	TRUE	FALSE	FALSE	FALSE	FALSE	FALSE	FALSE	FALSE	Meloxaid, still lame
17	2017-02-27	TRUE	FALSE	FALSE	TRUE	FALSE	FALSE	FALSE	FALSE	FALSE	FALSE	FALSE	FALSE	FALSE	Meloxaid
17	2017-03-24	FALSE	FALSE	TRUE	FALSE	FALSE	FALSE	FALSE	FALSE	FALSE	FALSE	FALSE	FALSE	FALSE	Prednisolone
17	2017-04-06	FALSE	FALSE	TRUE	FALSE	FALSE	FALSE	FALSE	FALSE	FALSE	FALSE	FALSE	FALSE	FALSE	Prednisolone
17	2017-06-19	FALSE	FALSE	FALSE	FALSE	FALSE	FALSE	FALSE	FALSE	FALSE	FALSE	FALSE	FALSE	FALSE	Prednisolone, RH tendon contractures
17	2017-10-30	FALSE	FALSE	FALSE	FALSE	FALSE	FALSE	FALSE	FALSE	FALSE	FALSE	FALSE	FALSE	FALSE	Prednisolone
17	2017-11-23	TRUE	FALSE	FALSE	FALSE	FALSE	FALSE	FALSE	FALSE	FALSE	FALSE	FALSE	FALSE	FALSE	Onsior
17	2018-01-09	TRUE	FALSE	FALSE	FALSE	FALSE	FALSE	FALSE	TRUE	FALSE	FALSE	FALSE	TRUE	TRUE	Onsior
17	2018-02-16	TRUE	FALSE	FALSE	FALSE	FALSE	FALSE	FALSE	TRUE	FALSE	FALSE	FALSE	TRUE	TRUE	Onsior
17	2018-02-19	FALSE	FALSE	FALSE	TRUE	FALSE	FALSE	FALSE	FALSE	FALSE	FALSE	FALSE	FALSE	FALSE	ataxic
17	2018-03-19	FALSE	FALSE	FALSE	FALSE	FALSE	FALSE	FALSE	FALSE	FALSE	FALSE	FALSE	FALSE	FALSE	PTS due to Megaoesophagus
18	2016-04-26	FALSE	FALSE	FALSE	FALSE	FALSE	FALSE	FALSE	FALSE	FALSE	FALSE	FALSE	FALSE	FALSE	Glucosamine, RF lameness, elbow?
18	2016-08-12	FALSE	FALSE	FALSE	FALSE	FALSE	FALSE	FALSE	FALSE	FALSE	FALSE	FALSE	FALSE	FALSE	RF lame
18	2016-08-22	TRUE	FALSE	FALSE	FALSE	FALSE	FALSE	FALSE	FALSE	FALSE	FALSE	FALSE	FALSE	FALSE	Loxicom
18	2016-11-30	TRUE	FALSE	FALSE	FALSE	FALSE	FALSE	FALSE	FALSE	FALSE	FALSE	FALSE	FALSE	FALSE	Loxicom, elbow oa
18	2017-01-31	TRUE	FALSE	TRUE	TRUE	FALSE	FALSE	FALSE	FALSE	TRUE	FALSE	FALSE	FALSE	FALSE	Loxicom, flattened by dog on walk, severe OA elbows
18	2017-02-21	TRUE	FALSE	FALSE	FALSE	FALSE	FALSE	FALSE	FALSE	FALSE	FALSE	FALSE	FALSE	FALSE	Previcox
18	2017-05-12	TRUE	FALSE	TRUE	FALSE	FALSE	FALSE	FALSE	FALSE	TRUE	FALSE	FALSE	FALSE	FALSE	Previcox & occasional Pardale
18	2017-08-26	TRUE	FALSE	TRUE	FALSE	FALSE	FALSE	FALSE	FALSE	FALSE	FALSE	FALSE	FALSE	FALSE	Previcox, LH lame
18	2017-09-01	TRUE	FALSE	TRUE	FALSE	FALSE	TRUE	FALSE	FALSE	FALSE	FALSE	FALSE	FALSE	FALSE	Previcox
18	2017-11-08	TRUE	FALSE	TRUE	FALSE	FALSE	TRUE	FALSE	FALSE	FALSE	FALSE	FALSE	FALSE	FALSE	Previcox
18	2017-11-27	TRUE	FALSE	TRUE	FALSE	FALSE	TRUE	FALSE	TRUE	TRUE	FALSE	FALSE	FALSE	FALSE	Previcox
18	2018-01-17	TRUE	FALSE	TRUE	FALSE	FALSE	FALSE	FALSE	TRUE	TRUE	FALSE	FALSE	TRUE	TRUE	Previcox
18	2018-03-23	TRUE	FALSE	FALSE	FALSE	FALSE	TRUE	FALSE	TRUE	FALSE	FALSE	FALSE	FALSE	FALSE	Previcox, RF pad pussy wound
18	2018-05-29	TRUE	FALSE	TRUE	FALSE	FALSE	TRUE	FALSE	TRUE	TRUE	FALSE	FALSE	FALSE	FALSE	Previcox, RF lame
18	2018-06-05	TRUE	FALSE	FALSE	FALSE	FALSE	TRUE	FALSE	TRUE	FALSE	FALSE	FALSE	FALSE	FALSE	Previcox, referred due to bone lesion
19	2017-05-16	TRUE	FALSE	FALSE	FALSE	FALSE	FALSE	FALSE	FALSE	FALSE	FALSE	FALSE	FALSE	FALSE	Loxicom, RF lame
19	2017-08-15	FALSE	FALSE	FALSE	FALSE	FALSE	FALSE	FALSE	FALSE	FALSE	FALSE	FALSE	FALSE	FALSE	Intermittently lame RF
19	2017-10-25	TRUE	FALSE	FALSE	FALSE	FALSE	FALSE	FALSE	FALSE	FALSE	FALSE	FALSE	FALSE	FALSE	R bicipital tendonitis, Loxicom
19	2017-11-21	TRUE	FALSE	TRUE	FALSE	FALSE	FALSE	FALSE	TRUE	TRUE	FALSE	FALSE	FALSE	TRUE
19	2017-12-11	FALSE	FALSE	TRUE	FALSE	FALSE	FALSE	FALSE	TRUE	TRUE	FALSE	FALSE	TRUE	TRUE
19	2020-06-23	FALSE	TRUE	FALSE	FALSE	FALSE	FALSE	FALSE	FALSE	FALSE	FALSE	FALSE	FALSE	FALSE	LF lame
19	2020-06-25	FALSE	FALSE	TRUE	FALSE	FALSE	FALSE	FALSE	FALSE	FALSE	FALSE	FALSE	FALSE	FALSE
19	2020-07-28	FALSE	TRUE	TRUE	FALSE	FALSE	FALSE	FALSE	TRUE	FALSE	FALSE	FALSE	TRUE	TRUE
19	2020-09-08	FALSE	TRUE	FALSE	FALSE	FALSE	FALSE	FALSE	TRUE	FALSE	FALSE	FALSE	FALSE	FALSE
19	2020-10-27	FALSE	TRUE	FALSE	FALSE	FALSE	FALSE	FALSE	TRUE	FALSE	FALSE	FALSE	FALSE	TRUE
19	2020-12-16	FALSE	TRUE	FALSE	FALSE	FALSE	FALSE	FALSE	TRUE	FALSE	FALSE	FALSE	FALSE	FALSE
19	2021-01-07	FALSE	FALSE	FALSE	FALSE	FALSE	FALSE	FALSE	TRUE	FALSE	FALSE	FALSE	FALSE	FALSE	No meds
19	2021-03-24	FALSE	FALSE	FALSE	FALSE	FALSE	FALSE	FALSE	TRUE	FALSE	FALSE	FALSE	FALSE	FALSE	No meds
20	2017-08-08	TRUE	FALSE	FALSE	FALSE	FALSE	FALSE	FALSE	FALSE	FALSE	FALSE	FALSE	FALSE	FALSE	Loxicom, RF lame, swollen toe
20	2017-09-14	TRUE	FALSE	FALSE	FALSE	FALSE	FALSE	FALSE	FALSE	FALSE	FALSE	FALSE	FALSE	FALSE	Rimadyl, RF lame
20	2017-10-03	TRUE	FALSE	FALSE	FALSE	FALSE	FALSE	FALSE	FALSE	FALSE	FALSE	FALSE	FALSE	FALSE	Rimadyl, Elbow OA
20	2017-10-31	TRUE	FALSE	FALSE	FALSE	FALSE	FALSE	FALSE	TRUE	FALSE	FALSE	FALSE	FALSE	FALSE	Carprodyl, shoulder brace
20	2017-11-15	FALSE	FALSE	TRUE	FALSE	FALSE	FALSE	FALSE	TRUE	TRUE	FALSE	FALSE	FALSE	FALSE
20	2017-12-06	FALSE	FALSE	TRUE	FALSE	FALSE	FALSE	FALSE	TRUE	TRUE	FALSE	FALSE	TRUE	TRUE	shoulder hobbles
20	2018-03-23	FALSE	FALSE	FALSE	FALSE	FALSE	FALSE	FALSE	TRUE	FALSE	FALSE	FALSE	FALSE	FALSE	No meds
21	2017-02-07	FALSE	FALSE	FALSE	FALSE	FALSE	FALSE	FALSE	FALSE	FALSE	TRUE	FALSE	FALSE	FALSE	Tramadol, R elbow OA for past 2 years (meloxicom), recently prednisolne
21	2017-11-06	FALSE	FALSE	FALSE	FALSE	FALSE	FALSE	FALSE	FALSE	FALSE	FALSE	FALSE	FALSE	FALSE	Tramadol, reduce Prednisolone then stop
21	2017-12-05	FALSE	FALSE	FALSE	FALSE	FALSE	FALSE	FALSE	TRUE	FALSE	FALSE	FALSE	FALSE	FALSE	Tramadol
21	2018-01-10	FALSE	FALSE	TRUE	FALSE	FALSE	FALSE	FALSE	TRUE	TRUE	FALSE	FALSE	TRUE	TRUE	Tramadol
21	2018-02-21	FALSE	FALSE	FALSE	FALSE	FALSE	FALSE	FALSE	TRUE	FALSE	FALSE	FALSE	FALSE	FALSE	Tramadol
21	2018-03-12	TRUE	FALSE	FALSE	FALSE	FALSE	FALSE	FALSE	TRUE	FALSE	FALSE	FALSE	FALSE	FALSE	Tramadol, Cimalgex, stiff on all legs, trembling
21	2018-03-27	TRUE	FALSE	FALSE	FALSE	FALSE	FALSE	FALSE	TRUE	FALSE	FALSE	FALSE	FALSE	FALSE	Cimalgex, Tramadol reduced
21	2019-06-05	TRUE	FALSE	FALSE	TRUE	FALSE	FALSE	FALSE	TRUE	FALSE	FALSE	FALSE	FALSE	FALSE	Cimalgex
21	2019-07-24	TRUE	FALSE	FALSE	TRUE	FALSE	FALSE	FALSE	TRUE	FALSE	FALSE	FALSE	FALSE	FALSE	Cimalgex
21	2019-08-21	TRUE	FALSE	FALSE	TRUE	FALSE	FALSE	TRUE	FALSE	FALSE	FALSE	FALSE	FALSE	FALSE	Cimalgex
21	2020-11-23	FALSE	FALSE	FALSE	FALSE	FALSE	FALSE	FALSE	FALSE	FALSE	FALSE	FALSE	FALSE	FALSE	MCT hindleg diagnosed
22	2015-05-05	FALSE	FALSE	FALSE	FALSE	FALSE	FALSE	FALSE	FALSE	FALSE	FALSE	FALSE	FALSE	FALSE	seizures
22	2017-05-29	TRUE	FALSE	FALSE	FALSE	FALSE	FALSE	FALSE	FALSE	FALSE	FALSE	FALSE	FALSE	FALSE	Loxicom, RF lame, Carpus?
22	2017-06-05	TRUE	FALSE	FALSE	FALSE	FALSE	FALSE	FALSE	FALSE	FALSE	FALSE	FALSE	FALSE	FALSE	Loxicom, shoulder OA
22	2017-07-04	TRUE	FALSE	FALSE	FALSE	FALSE	FALSE	FALSE	TRUE	FALSE	FALSE	FALSE	FALSE	FALSE	Loxicom
22	2017-08-15	TRUE	FALSE	FALSE	FALSE	FALSE	FALSE	FALSE	TRUE	FALSE	FALSE	FALSE	TRUE	TRUE	Loxicom
22	2017-08-29	TRUE	FALSE	FALSE	FALSE	FALSE	FALSE	FALSE	TRUE	FALSE	FALSE	FALSE	FALSE	FALSE	Loxicom
22	2017-11-29	FALSE	FALSE	TRUE	FALSE	FALSE	FALSE	FALSE	TRUE	TRUE	FALSE	FALSE	TRUE	TRUE
22	2018-01-26	FALSE	FALSE	FALSE	FALSE	FALSE	FALSE	FALSE	TRUE	FALSE	FALSE	FALSE	FALSE	FALSE	No meds
22	2018-03-31	TRUE	FALSE	FALSE	FALSE	FALSE	FALSE	FALSE	TRUE	FALSE	FALSE	FALSE	FALSE	FALSE	Loxicom
22	2018-11-14	FALSE	FALSE	TRUE	FALSE	FALSE	FALSE	FALSE	TRUE	TRUE	FALSE	FALSE	FALSE	FALSE	Elbow effusion
22	2018-12-14	FALSE	FALSE	TRUE	FALSE	FALSE	FALSE	FALSE	TRUE	TRUE	FALSE	FALSE	TRUE	TRUE
22	2019-01-25	FALSE	FALSE	FALSE	FALSE	FALSE	FALSE	FALSE	FALSE	FALSE	FALSE	FALSE	FALSE	FALSE	No meds
22	2019-03-08	FALSE	FALSE	FALSE	FALSE	FALSE	FALSE	FALSE	FALSE	FALSE	FALSE	FALSE	FALSE	FALSE	No meds
22	2019-09-17	FALSE	FALSE	FALSE	FALSE	FALSE	FALSE	FALSE	FALSE	FALSE	FALSE	FALSE	FALSE	FALSE	No meds
22	2020-03-17	FALSE	FALSE	FALSE	FALSE	FALSE	FALSE	FALSE	FALSE	FALSE	FALSE	FALSE	FALSE	FALSE	No meds
22	2021-01-28	TRUE	FALSE	FALSE	FALSE	FALSE	FALSE	FALSE	FALSE	FALSE	FALSE	FALSE	FALSE	FALSE	Onsior
24	2017-12-07	TRUE	FALSE	FALSE	FALSE	FALSE	FALSE	FALSE	FALSE	FALSE	FALSE	FALSE	FALSE	FALSE	Loxicom, Chronic LH stiffness & lameness, HD
24	2018-01-19	FALSE	FALSE	TRUE	FALSE	FALSE	FALSE	FALSE	TRUE	TRUE	FALSE	FALSE	TRUE	TRUE
24	2018-04-24	FALSE	FALSE	TRUE	FALSE	FALSE	FALSE	FALSE	TRUE	TRUE	FALSE	FALSE	TRUE	FALSE	Robaxin
24	2020-12-09	TRUE	FALSE	TRUE	FALSE	FALSE	FALSE	FALSE	TRUE	FALSE	FALSE	FALSE	TRUE	TRUE	Metacam
25	2017-11-30	TRUE	FALSE	FALSE	FALSE	FALSE	FALSE	FALSE	FALSE	FALSE	FALSE	FALSE	FALSE	FALSE	Loxicom, Bilateral HD, long Hx of HD and OA
25	2018-01-22	TRUE	FALSE	FALSE	FALSE	FALSE	FALSE	FALSE	TRUE	FALSE	FALSE	FALSE	FALSE	FALSE	Metacam
25	2018-02-16	TRUE	FALSE	TRUE	FALSE	FALSE	FALSE	FALSE	TRUE	FALSE	FALSE	FALSE	TRUE	TRUE	Loxicom
25	2018-03-30	TRUE	FALSE	FALSE	FALSE	FALSE	FALSE	FALSE	TRUE	FALSE	FALSE	FALSE	FALSE	FALSE	Loxicom to reduce
25	2018-05-11	FALSE	FALSE	TRUE	FALSE	FALSE	FALSE	FALSE	TRUE	TRUE	FALSE	FALSE	TRUE	FALSE	PRP into R ilio
25	2018-06-22	FALSE	FALSE	FALSE	FALSE	FALSE	FALSE	FALSE	TRUE	FALSE	FALSE	FALSE	FALSE	FALSE	No meds
25	2018-07-11	FALSE	FALSE	FALSE	FALSE	FALSE	FALSE	FALSE	TRUE	FALSE	FALSE	FALSE	FALSE	FALSE	R patella dislocated
25	2018-10-15	FALSE	FALSE	FALSE	FALSE	FALSE	FALSE	FALSE	TRUE	FALSE	FALSE	FALSE	FALSE	FALSE	Muscle mass R hip, booed for femoral head and neck excision
25	2018-10-24	FALSE	FALSE	TRUE	FALSE	FALSE	TRUE	FALSE	TRUE	TRUE	FALSE	FALSE	FALSE	FALSE	R hip severely abnormal
25	2019-01-09	FALSE	FALSE	TRUE	FALSE	FALSE	FALSE	FALSE	TRUE	TRUE	FALSE	FALSE	TRUE	TRUE	HAPRP into both hips with stem cells
25	2019-02-20	FALSE	FALSE	FALSE	FALSE	FALSE	FALSE	FALSE	TRUE	FALSE	FALSE	FALSE	FALSE	FALSE	Robaxin
25	2019-06-25	TRUE	FALSE	FALSE	FALSE	FALSE	FALSE	FALSE	TRUE	TRUE	FALSE	FALSE	TRUE	TRUE	Metacam, HA PRP into both hips
25	2019-07-23	TRUE	FALSE	FALSE	FALSE	FALSE	FALSE	FALSE	TRUE	FALSE	FALSE	FALSE	FALSE	FALSE	Robaxin
25	2019-09-27	TRUE	FALSE	TRUE	FALSE	FALSE	TRUE	FALSE	TRUE	FALSE	FALSE	FALSE	FALSE	FALSE	Robaxin, pain on R hip
25	2019-10-03	TRUE	FALSE	TRUE	FALSE	FALSE	TRUE	FALSE	TRUE	TRUE	FALSE	FALSE	FALSE	FALSE	Metacam, Robaxin, worse
25	2019-10-04	TRUE	FALSE	TRUE	FALSE	FALSE	FALSE	FALSE	TRUE	TRUE	FALSE	FALSE	TRUE	TRUE	Metacam, stop amantidine & Robaxin
25	2019-10-07	TRUE	FALSE	TRUE	TRUE	FALSE	FALSE	FALSE	TRUE	TRUE	FALSE	FALSE	FALSE	FALSE	Metacam, backend collapsed
26	2017-11-28	TRUE	FALSE	FALSE	FALSE	FALSE	FALSE	FALSE	TRUE	FALSE	FALSE	FALSE	FALSE	FALSE	Onsior, Tramadol, bilateral HD & DJD for 5 years
26	2018-02-05	TRUE	FALSE	TRUE	FALSE	FALSE	FALSE	FALSE	TRUE	FALSE	FALSE	FALSE	TRUE	TRUE	Onsior, Tramadol
26	2018-03-23	TRUE	FALSE	FALSE	FALSE	FALSE	FALSE	FALSE	TRUE	FALSE	FALSE	FALSE	FALSE	FALSE	Onsior, stop Tramadol
26	2018-06-12	TRUE	FALSE	FALSE	FALSE	FALSE	FALSE	FALSE	TRUE	FALSE	FALSE	FALSE	FALSE	FALSE	Onsior, tramadol
26	2018-06-22	TRUE	FALSE	TRUE	FALSE	FALSE	TRUE	FALSE	TRUE	TRUE	FALSE	FALSE	TRUE	TRUE	Onsior
27	2017-12-11	FALSE	FALSE	TRUE	FALSE	FALSE	FALSE	FALSE	TRUE	TRUE	FALSE	FALSE	FALSE	FALSE	History of chronic RF lameness
27	2018-01-15	FALSE	FALSE	TRUE	FALSE	FALSE	FALSE	FALSE	TRUE	TRUE	FALSE	FALSE	TRUE	TRUE	Hobbles
27	2018-03-19	FALSE	FALSE	FALSE	FALSE	FALSE	FALSE	FALSE	TRUE	FALSE	FALSE	FALSE	FALSE	FALSE	No meds
27	2018-05-16	FALSE	FALSE	FALSE	FALSE	FALSE	FALSE	FALSE	TRUE	FALSE	FALSE	FALSE	FALSE	FALSE	RF lame again
27	2019-04-08	TRUE	FALSE	FALSE	FALSE	FALSE	FALSE	FALSE	TRUE	FALSE	FALSE	FALSE	FALSE	TRUE	Metacam, Robaxin
27	2019-05-28	FALSE	FALSE	FALSE	FALSE	FALSE	FALSE	FALSE	TRUE	FALSE	FALSE	FALSE	FALSE	FALSE	No meds
27	2020-07-13	TRUE	FALSE	TRUE	FALSE	FALSE	FALSE	FALSE	TRUE	FALSE	FALSE	FALSE	TRUE	TRUE	Metacam
27	2020-10-05	FALSE	FALSE	TRUE	FALSE	FALSE	FALSE	FALSE	TRUE	FALSE	FALSE	FALSE	FALSE	FALSE	No meds til now, HA added with stem cells, Robaxin
28	2017-03-01	FALSE	FALSE	FALSE	FALSE	FALSE	FALSE	FALSE	FALSE	FALSE	FALSE	FALSE	FALSE	FALSE	Swelling on elbow
28	2017-05-01	FALSE	FALSE	FALSE	FALSE	FALSE	FALSE	FALSE	FALSE	FALSE	FALSE	FALSE	FALSE	FALSE	shoulder resentment
28	2017-12-12	TRUE	FALSE	TRUE	FALSE	FALSE	FALSE	FALSE	TRUE	TRUE	FALSE	FALSE	FALSE	FALSE	Loxicom, Chronic LF lameness
28	2018-01-19	FALSE	FALSE	TRUE	FALSE	FALSE	FALSE	FALSE	TRUE	TRUE	FALSE	FALSE	TRUE	TRUE	Shoulder hobbles
28	2018-02-27	FALSE	FALSE	FALSE	FALSE	FALSE	FALSE	FALSE	TRUE	FALSE	FALSE	FALSE	FALSE	FALSE	Shoulder hobbles
28	2018-05-16	FALSE	FALSE	FALSE	FALSE	FALSE	FALSE	FALSE	TRUE	FALSE	FALSE	FALSE	FALSE	FALSE	Robaxin
28	2019-12-11	FALSE	FALSE	FALSE	FALSE	FALSE	FALSE	FALSE	TRUE	FALSE	FALSE	FALSE	FALSE	FALSE	No meds
28	2020-03-04	TRUE	FALSE	FALSE	FALSE	FALSE	FALSE	FALSE	TRUE	FALSE	FALSE	FALSE	FALSE	FALSE	Metacam, LF lame, osteopathy first
28	2020-03-23	TRUE	FALSE	FALSE	TRUE	FALSE	FALSE	FALSE	TRUE	FALSE	FALSE	FALSE	FALSE	FALSE	Metacam & osteopathy
28	2020-04-29	TRUE	FALSE	FALSE	TRUE	FALSE	FALSE	FALSE	TRUE	FALSE	FALSE	FALSE	TRUE	TRUE	Metacam & osteopathy
28	2020-06-10	TRUE	FALSE	FALSE	FALSE	FALSE	FALSE	FALSE	TRUE	FALSE	FALSE	FALSE	FALSE	FALSE	Metacam for 2 weeks then stop
28	2020-07-22	FALSE	FALSE	FALSE	FALSE	FALSE	FALSE	FALSE	TRUE	FALSE	FALSE	FALSE	FALSE	FALSE	No meds
28	2020-09-07	FALSE	FALSE	FALSE	FALSE	FALSE	FALSE	FALSE	TRUE	FALSE	FALSE	FALSE	FALSE	FALSE	No meds
28	2021-03-18	FALSE	FALSE	FALSE	FALSE	FALSE	FALSE	FALSE	TRUE	FALSE	FALSE	FALSE	FALSE	FALSE	No meds
29	2017-11-14	FALSE	FALSE	FALSE	FALSE	FALSE	FALSE	FALSE	FALSE	FALSE	FALSE	FALSE	FALSE	FALSE	RF lame
29	2017-11-29	TRUE	FALSE	TRUE	FALSE	FALSE	FALSE	FALSE	TRUE	TRUE	FALSE	FALSE	FALSE	FALSE
29	2017-12-29	FALSE	FALSE	TRUE	FALSE	FALSE	FALSE	FALSE	TRUE	FALSE	FALSE	FALSE	TRUE	TRUE	Hobbles
29	2018-02-06	FALSE	FALSE	FALSE	FALSE	FALSE	FALSE	FALSE	TRUE	FALSE	FALSE	FALSE	FALSE	FALSE	No meds
29	2018-03-21	FALSE	FALSE	FALSE	FALSE	FALSE	FALSE	FALSE	TRUE	FALSE	FALSE	FALSE	FALSE	FALSE	No meds
29	2018-05-04	FALSE	FALSE	FALSE	FALSE	FALSE	FALSE	FALSE	TRUE	FALSE	FALSE	FALSE	FALSE	FALSE	No meds
29	2020-07-29	TRUE	FALSE	FALSE	FALSE	FALSE	FALSE	FALSE	TRUE	FALSE	FALSE	FALSE	FALSE	FALSE	Metacam, Robaxin
29	2020-11-05	TRUE	FALSE	TRUE	FALSE	FALSE	FALSE	FALSE	TRUE	FALSE	FALSE	FALSE	TRUE	TRUE	Metacam
29	2020-12-14	FALSE	FALSE	FALSE	FALSE	FALSE	FALSE	FALSE	TRUE	FALSE	FALSE	FALSE	FALSE	FALSE	No meds
29	2021-03-15	FALSE	FALSE	TRUE	FALSE	FALSE	FALSE	FALSE	TRUE	FALSE	FALSE	FALSE	FALSE	FALSE	5 days paracetamol
30	2018-01-24	TRUE	FALSE	TRUE	FALSE	FALSE	FALSE	FALSE	FALSE	TRUE	FALSE	FALSE	FALSE	FALSE	Metacam, hind limb weakness and OA
30	2018-02-21	TRUE	FALSE	TRUE	FALSE	FALSE	FALSE	FALSE	FALSE	TRUE	FALSE	FALSE	TRUE	TRUE	Metacam
30	2018-05-15	FALSE	FALSE	FALSE	FALSE	FALSE	FALSE	FALSE	FALSE	FALSE	FALSE	FALSE	FALSE	FALSE	No meds
30	2018-07-04	FALSE	FALSE	TRUE	FALSE	FALSE	FALSE	FALSE	TRUE	TRUE	FALSE	FALSE	TRUE	TRUE
30	2018-08-15	FALSE	FALSE	FALSE	FALSE	FALSE	FALSE	FALSE	FALSE	FALSE	FALSE	FALSE	FALSE	FALSE	No meds
30	2019-03-11	FALSE	FALSE	FALSE	FALSE	FALSE	FALSE	FALSE	FALSE	FALSE	FALSE	FALSE	FALSE	FALSE	Diagnosed with DCM
30	2019-03-13	FALSE	FALSE	FALSE	FALSE	FALSE	FALSE	FALSE	FALSE	FALSE	FALSE	FALSE	FALSE	FALSE	PTS
31	2016-11-14	FALSE	FALSE	TRUE	FALSE	FALSE	FALSE	FALSE	TRUE	TRUE	FALSE	FALSE	FALSE	FALSE	Severe HD & OA, LS disease
31	2016-12-07	FALSE	FALSE	TRUE	FALSE	FALSE	FALSE	FALSE	TRUE	TRUE	FALSE	FALSE	TRUE	TRUE
31	2018-01-03	FALSE	FALSE	FALSE	FALSE	FALSE	FALSE	FALSE	TRUE	FALSE	FALSE	FALSE	FALSE	FALSE	No meds
31	2018-02-05	FALSE	FALSE	TRUE	FALSE	FALSE	FALSE	FALSE	TRUE	TRUE	FALSE	FALSE	FALSE	FALSE
31	2018-04-02	FALSE	FALSE	TRUE	FALSE	FALSE	FALSE	FALSE	TRUE	TRUE	FALSE	FALSE	TRUE	TRUE
31	2018-04-04	FALSE	FALSE	TRUE	TRUE	FALSE	FALSE	FALSE	TRUE	TRUE	FALSE	FALSE	FALSE	FALSE	Ataxic since implant
31	2018-05-15	FALSE	FALSE	FALSE	FALSE	FALSE	FALSE	TRUE	FALSE	FALSE	FALSE	FALSE	FALSE	FALSE	No meds but ataxic still
31	2018-12-17	FALSE	FALSE	FALSE	FALSE	FALSE	FALSE	FALSE	TRUE	FALSE	FALSE	FALSE	FALSE	FALSE
31	2019-01-14	FALSE	FALSE	FALSE	FALSE	FALSE	FALSE	FALSE	FALSE	FALSE	FALSE	FALSE	FALSE	FALSE	PTS
32	2017-05-15	TRUE	FALSE	FALSE	FALSE	FALSE	FALSE	FALSE	FALSE	FALSE	FALSE	FALSE	FALSE	FALSE	Metacam, RH lame
32	2017-07-05	FALSE	FALSE	FALSE	TRUE	FALSE	FALSE	FALSE	FALSE	FALSE	FALSE	FALSE	FALSE	FALSE	Tramadol, Lumbar pain
32	2017-07-07	TRUE	FALSE	FALSE	TRUE	FALSE	FALSE	FALSE	FALSE	FALSE	FALSE	FALSE	FALSE	TRUE	Metacam, Tramadol, LS disease causing sciatic nerve sensitivity
32	2017-08-17	TRUE	FALSE	FALSE	TRUE	FALSE	FALSE	FALSE	FALSE	FALSE	FALSE	FALSE	FALSE	FALSE	Metacam
32	2018-01-10	FALSE	FALSE	TRUE	TRUE	FALSE	FALSE	FALSE	FALSE	TRUE	FALSE	FALSE	FALSE	FALSE	Lame RH again
32	2018-02-09	TRUE	FALSE	FALSE	TRUE	FALSE	FALSE	FALSE	FALSE	FALSE	FALSE	FALSE	FALSE	FALSE	Loxicom, R cruciate needs repair
32	2018-02-13	TRUE	FALSE	TRUE	TRUE	FALSE	FALSE	FALSE	FALSE	TRUE	FALSE	TRUE	FALSE	FALSE	Loxicom, R CCL completely ruptured, repaired with ligafibre
32	2018-03-08	FALSE	FALSE	TRUE	TRUE	FALSE	FALSE	FALSE	FALSE	TRUE	FALSE	FALSE	FALSE	FALSE	Pain RH stifle
32	2018-03-28	FALSE	FALSE	TRUE	FALSE	FALSE	FALSE	FALSE	FALSE	TRUE	FALSE	FALSE	TRUE	TRUE
32	2018-04-11	TRUE	FALSE	FALSE	FALSE	FALSE	FALSE	FALSE	FALSE	FALSE	FALSE	FALSE	FALSE	FALSE	Loxicom
32	2019-02-23	TRUE	FALSE	TRUE	TRUE	FALSE	FALSE	FALSE	FALSE	TRUE	FALSE	FALSE	FALSE	FALSE	Metacam, Lumbosacral pain
32	2019-06-06	FALSE	FALSE	FALSE	FALSE	FALSE	FALSE	FALSE	FALSE	FALSE	FALSE	FALSE	FALSE	FALSE	Offloading RH, LS pain
32	2020-01-28	TRUE	FALSE	FALSE	TRUE	FALSE	FALSE	FALSE	FALSE	FALSE	FALSE	FALSE	FALSE	FALSE	Metacam, spinal/sciatic pain
32	2020-04-20	TRUE	FALSE	FALSE	TRUE	FALSE	FALSE	FALSE	FALSE	FALSE	FALSE	FALSE	FALSE	FALSE	Metacam
32	2020-04-23	TRUE	FALSE	TRUE	TRUE	FALSE	FALSE	FALSE	FALSE	FALSE	FALSE	FALSE	FALSE	FALSE	Metacam, overdone it racing around and now can't stand!
32	2020-04-29	TRUE	FALSE	TRUE	TRUE	FALSE	FALSE	FALSE	FALSE	TRUE	FALSE	TRUE	FALSE	FALSE	Metacam, L cruciate repair
32	2020-05-12	FALSE	FALSE	TRUE	TRUE	FALSE	FALSE	FALSE	FALSE	FALSE	FALSE	FALSE	FALSE	FALSE
32	2020-05-26	TRUE	FALSE	TRUE	TRUE	FALSE	FALSE	FALSE	TRUE	FALSE	FALSE	FALSE	TRUE	TRUE	Metacam,
32	2020-07-21	TRUE	FALSE	TRUE	TRUE	FALSE	FALSE	FALSE	FALSE	FALSE	FALSE	FALSE	FALSE	FALSE	Metacam
32	2020-08-11	FALSE	FALSE	FALSE	FALSE	FALSE	FALSE	FALSE	FALSE	FALSE	FALSE	FALSE	FALSE	FALSE	Chronic cough getting worse
32	2020-09-11	FALSE	FALSE	FALSE	FALSE	FALSE	FALSE	FALSE	FALSE	FALSE	FALSE	FALSE	FALSE	FALSE	Cough worse
32	2020-09-29	FALSE	FALSE	FALSE	FALSE	FALSE	FALSE	FALSE	FALSE	FALSE	FALSE	FALSE	FALSE	FALSE	Resp collapse, PTS
33	2010-03-03	TRUE	FALSE	FALSE	FALSE	FALSE	FALSE	FALSE	FALSE	FALSE	FALSE	FALSE	FALSE	FALSE	Metacam, Lame front legs, elbows
33	2010-09-10	TRUE	FALSE	FALSE	FALSE	FALSE	FALSE	FALSE	FALSE	FALSE	FALSE	FALSE	FALSE	FALSE	Metacam
33	2012-03-15	FALSE	FALSE	FALSE	FALSE	FALSE	FALSE	FALSE	FALSE	FALSE	FALSE	FALSE	FALSE	FALSE	OA Elbows, grossly thickened elbows
33	2013-11-16	TRUE	FALSE	FALSE	FALSE	FALSE	FALSE	FALSE	FALSE	FALSE	FALSE	FALSE	FALSE	FALSE	Metacam, stifle pain
33	2014-03-28	TRUE	FALSE	FALSE	FALSE	FALSE	FALSE	FALSE	FALSE	FALSE	FALSE	FALSE	FALSE	FALSE	Metacam, pain from front and hind joints
33	2014-12-19	TRUE	FALSE	FALSE	FALSE	FALSE	FALSE	FALSE	FALSE	FALSE	FALSE	FALSE	FALSE	FALSE	Metacam, LH swollen carpus
33	2015-04-02	TRUE	FALSE	FALSE	FALSE	FALSE	FALSE	FALSE	FALSE	FALSE	FALSE	FALSE	FALSE	FALSE	Metacam, L hock swollen with no range of motion, stifle thickening
33	2015-04-14	TRUE	FALSE	TRUE	FALSE	FALSE	FALSE	FALSE	FALSE	FALSE	FALSE	FALSE	FALSE	FALSE	Metacam, Tramadol, DJD multiple joints
33	2016-04-01	TRUE	FALSE	FALSE	FALSE	FALSE	FALSE	FALSE	FALSE	FALSE	FALSE	FALSE	FALSE	FALSE	Metacam
33	2016-06-03	TRUE	FALSE	FALSE	FALSE	FALSE	FALSE	FALSE	FALSE	FALSE	FALSE	FALSE	FALSE	FALSE	Metacam
33	2017-02-13	TRUE	FALSE	TRUE	FALSE	FALSE	FALSE	FALSE	FALSE	FALSE	FALSE	FALSE	FALSE	FALSE	Metacam, All 4 legs OA, add in paracetamol occasionally
33	2017-03-01	TRUE	FALSE	TRUE	TRUE	FALSE	FALSE	FALSE	FALSE	FALSE	FALSE	FALSE	FALSE	FALSE	Metacam, end stage elbow disease
33	2018-02-19	TRUE	FALSE	TRUE	TRUE	FALSE	FALSE	FALSE	TRUE	TRUE	FALSE	FALSE	FALSE	FALSE	Metacam
33	2018-04-27	TRUE	FALSE	TRUE	TRUE	FALSE	FALSE	FALSE	TRUE	TRUE	FALSE	FALSE	TRUE	TRUE	Loxicom
33	2018-06-08	TRUE	FALSE	FALSE	TRUE	FALSE	FALSE	FALSE	TRUE	FALSE	FALSE	FALSE	FALSE	FALSE	Loxicom, decrease gaba
33	2018-07-20	TRUE	FALSE	TRUE	FALSE	FALSE	FALSE	FALSE	TRUE	TRUE	FALSE	FALSE	FALSE	TRUE	Loxicom
33	2018-08-31	TRUE	FALSE	FALSE	FALSE	FALSE	FALSE	FALSE	TRUE	FALSE	FALSE	FALSE	FALSE	FALSE	Metacam, stop M in 2 weeks
33	2019-08-21	FALSE	FALSE	FALSE	TRUE	FALSE	FALSE	FALSE	FALSE	FALSE	FALSE	FALSE	FALSE	FALSE	Flare up of OA
33	2019-09-25	TRUE	FALSE	TRUE	TRUE	FALSE	FALSE	FALSE	TRUE	TRUE	FALSE	FALSE	TRUE	TRUE	Metacam
33	2019-11-08	TRUE	FALSE	FALSE	TRUE	FALSE	FALSE	FALSE	TRUE	FALSE	FALSE	FALSE	FALSE	FALSE	Metacam
33	2020-03-06	TRUE	FALSE	FALSE	TRUE	FALSE	FALSE	FALSE	TRUE	FALSE	FALSE	FALSE	FALSE	FALSE	Metacam
34	2017-02-20	FALSE	FALSE	FALSE	FALSE	FALSE	FALSE	FALSE	FALSE	FALSE	FALSE	FALSE	FALSE	FALSE	R cruciate cranial draw
34	2017-03-01	TRUE	FALSE	FALSE	FALSE	FALSE	FALSE	FALSE	FALSE	FALSE	FALSE	TRUE	FALSE	FALSE	Loxicom, R stifle MMP
34	2017-04-27	TRUE	FALSE	FALSE	FALSE	FALSE	FALSE	FALSE	FALSE	FALSE	FALSE	TRUE	FALSE	FALSE	Loxicom, L stifle MMP
34	2017-06-01	TRUE	FALSE	FALSE	FALSE	FALSE	FALSE	FALSE	FALSE	FALSE	FALSE	FALSE	FALSE	FALSE	Loxicom
34	2017-11-29	TRUE	FALSE	FALSE	FALSE	FALSE	FALSE	FALSE	FALSE	FALSE	FALSE	FALSE	FALSE	FALSE	Loxicom, Lame after agility, click on L stifle
34	2018-02-27	TRUE	FALSE	TRUE	TRUE	FALSE	FALSE	FALSE	TRUE	TRUE	FALSE	FALSE	FALSE	FALSE	Loxicom
34	2018-04-04	TRUE	FALSE	TRUE	FALSE	FALSE	FALSE	FALSE	TRUE	TRUE	FALSE	FALSE	TRUE	TRUE	Loxicom
34	2018-09-07	FALSE	FALSE	FALSE	FALSE	FALSE	FALSE	FALSE	TRUE	FALSE	FALSE	FALSE	FALSE	FALSE	No meds
34	2019-12-11	FALSE	FALSE	FALSE	FALSE	FALSE	FALSE	FALSE	TRUE	FALSE	FALSE	FALSE	FALSE	FALSE	No meds
35	2014-09-11	FALSE	FALSE	FALSE	FALSE	FALSE	FALSE	FALSE	FALSE	FALSE	FALSE	FALSE	FALSE	FALSE	Round cell tumour removed from small intestine
35	2017-05-16	TRUE	FALSE	FALSE	FALSE	FALSE	FALSE	FALSE	FALSE	FALSE	FALSE	FALSE	FALSE	FALSE	Metacam, Dropping hind end, shoulder stiff, OA
35	2018-02-28	TRUE	FALSE	FALSE	TRUE	FALSE	FALSE	FALSE	TRUE	FALSE	FALSE	FALSE	FALSE	FALSE	Loxicom
35	2018-03-20	TRUE	FALSE	TRUE	TRUE	FALSE	FALSE	FALSE	TRUE	TRUE	FALSE	FALSE	FALSE	FALSE	Loxicom, Soft tissue sarcoma removed from carpus
35	2018-04-17	TRUE	FALSE	TRUE	TRUE	FALSE	FALSE	FALSE	TRUE	TRUE	FALSE	FALSE	TRUE	TRUE	Loxicom, tramadol
35	2018-06-05	FALSE	FALSE	FALSE	TRUE	FALSE	FALSE	FALSE	TRUE	FALSE	FALSE	FALSE	FALSE	FALSE	Dropping tramadol
35	2018-07-17	FALSE	FALSE	TRUE	FALSE	FALSE	FALSE	FALSE	TRUE	TRUE	FALSE	FALSE	FALSE	TRUE
35	2018-10-24	FALSE	FALSE	FALSE	FALSE	FALSE	FALSE	FALSE	TRUE	FALSE	FALSE	FALSE	FALSE	FALSE	No meds
35	2019-03-27	TRUE	FALSE	FALSE	TRUE	FALSE	FALSE	FALSE	TRUE	FALSE	FALSE	FALSE	FALSE	TRUE	Metacam
35	2019-04-24	FALSE	FALSE	FALSE	TRUE	FALSE	FALSE	FALSE	FALSE	FALSE	FALSE	FALSE	FALSE	FALSE	Moved to Glenbrae
36	2018-01-29	FALSE	FALSE	FALSE	FALSE	FALSE	FALSE	FALSE	FALSE	FALSE	FALSE	FALSE	FALSE	FALSE	Long history of allergic skin disease
36	2018-03-27	FALSE	FALSE	TRUE	FALSE	FALSE	FALSE	FALSE	TRUE	TRUE	FALSE	FALSE	FALSE	FALSE	LF lame
36	2018-05-15	FALSE	FALSE	TRUE	FALSE	FALSE	FALSE	FALSE	TRUE	TRUE	FALSE	FALSE	TRUE	TRUE	IV stem cells for allergies
36	2018-06-26	FALSE	FALSE	FALSE	FALSE	FALSE	FALSE	FALSE	TRUE	FALSE	FALSE	FALSE	FALSE	FALSE	Getting more itchy
36	2018-08-27	FALSE	FALSE	FALSE	FALSE	FALSE	FALSE	FALSE	TRUE	FALSE	FALSE	FALSE	FALSE	FALSE	Skin much improved
36	2018-10-24	FALSE	FALSE	FALSE	FALSE	FALSE	FALSE	FALSE	TRUE	FALSE	FALSE	FALSE	FALSE	FALSE	No meds, no pruritus
36	2020-10-28	TRUE	FALSE	FALSE	FALSE	FALSE	FALSE	FALSE	TRUE	FALSE	FALSE	FALSE	FALSE	FALSE	Metacam, Apoquel
36	2020-12-17	TRUE	FALSE	TRUE	FALSE	FALSE	FALSE	FALSE	TRUE	FALSE	FALSE	FALSE	TRUE	TRUE	Metacam
36	2021-02-03	TRUE	FALSE	FALSE	FALSE	FALSE	FALSE	FALSE	TRUE	FALSE	FALSE	FALSE	FALSE	FALSE	Metacam
37	2017-11-22	FALSE	FALSE	TRUE	FALSE	FALSE	FALSE	FALSE	TRUE	TRUE	FALSE	FALSE	FALSE	FALSE	OCD R shoulder operated on as a pup, RF lame
37	2017-12-13	TRUE	FALSE	TRUE	FALSE	FALSE	FALSE	FALSE	TRUE	TRUE	FALSE	FALSE	TRUE	TRUE	Previcox
37	2018-01-24	TRUE	FALSE	FALSE	FALSE	FALSE	FALSE	FALSE	TRUE	FALSE	FALSE	FALSE	FALSE	FALSE	Previcox (reduced dose)
37	2018-02-27	FALSE	FALSE	TRUE	FALSE	FALSE	FALSE	FALSE	TRUE	TRUE	FALSE	FALSE	FALSE	TRUE	Apoquel, No meds now pardale for 5 days for topup stem cells
37	2018-06-27	FALSE	FALSE	TRUE	FALSE	FALSE	FALSE	FALSE	TRUE	TRUE	FALSE	FALSE	FALSE	TRUE	Apoquel, Pardale for stem cell top up
37	2018-09-25	FALSE	FALSE	TRUE	FALSE	FALSE	FALSE	FALSE	TRUE	TRUE	FALSE	FALSE	FALSE	FALSE	Apoquel,RF lame
37	2018-11-23	TRUE	FALSE	TRUE	FALSE	FALSE	FALSE	FALSE	TRUE	FALSE	FALSE	FALSE	TRUE	TRUE	Previcox, no apoquel
37	2019-01-16	FALSE	FALSE	FALSE	FALSE	FALSE	FALSE	FALSE	TRUE	FALSE	FALSE	FALSE	FALSE	FALSE	No meds
37	2019-04-10	TRUE	FALSE	FALSE	FALSE	FALSE	FALSE	FALSE	TRUE	FALSE	FALSE	FALSE	FALSE	FALSE	Previcox, Robaxin
37	2020-06-16	FALSE	FALSE	FALSE	FALSE	FALSE	FALSE	FALSE	TRUE	FALSE	FALSE	FALSE	FALSE	FALSE	No meds
37	2020-10-06	TRUE	FALSE	TRUE	FALSE	FALSE	TRUE	FALSE	TRUE	FALSE	FALSE	FALSE	TRUE	TRUE	Previcox
37	2020-11-26	TRUE	FALSE	TRUE	FALSE	FALSE	TRUE	FALSE	TRUE	FALSE	FALSE	FALSE	FALSE	FALSE	Previcox
37	2021-03-24	TRUE	FALSE	FALSE	FALSE	FALSE	FALSE	FALSE	TRUE	FALSE	FALSE	FALSE	FALSE	FALSE	Previcox
38	2015-09-24	FALSE	FALSE	FALSE	FALSE	FALSE	FALSE	FALSE	FALSE	FALSE	FALSE	FALSE	FALSE	FALSE	Elbow dysplasia
38	2016-01-18	TRUE	FALSE	FALSE	FALSE	FALSE	FALSE	FALSE	FALSE	FALSE	FALSE	FALSE	FALSE	FALSE	Rimadyl. LF lameness
38	2016-01-21	TRUE	FALSE	FALSE	FALSE	FALSE	FALSE	FALSE	FALSE	FALSE	FALSE	FALSE	FALSE	FALSE	Cimalgex, Elbow dysplasia and pain
38	2016-02-02	FALSE	FALSE	TRUE	FALSE	FALSE	FALSE	FALSE	TRUE	TRUE	FALSE	FALSE	FALSE	FALSE
38	2016-02-24	FALSE	FALSE	TRUE	FALSE	FALSE	FALSE	FALSE	TRUE	TRUE	FALSE	FALSE	TRUE	TRUE
38	2016-06-15	FALSE	FALSE	TRUE	FALSE	FALSE	FALSE	FALSE	TRUE	TRUE	FALSE	FALSE	TRUE	FALSE
38	2016-07-28	FALSE	FALSE	FALSE	FALSE	FALSE	FALSE	FALSE	TRUE	FALSE	FALSE	FALSE	FALSE	FALSE	No meds
38	2017-04-27	FALSE	FALSE	FALSE	FALSE	FALSE	FALSE	FALSE	TRUE	FALSE	FALSE	FALSE	FALSE	FALSE	No meds
38	2017-05-15	TRUE	FALSE	FALSE	FALSE	FALSE	FALSE	FALSE	TRUE	FALSE	FALSE	FALSE	FALSE	FALSE	Cimalgex
38	2017-06-12	FALSE	FALSE	TRUE	FALSE	FALSE	FALSE	FALSE	TRUE	TRUE	FALSE	FALSE	TRUE	TRUE
38	2017-06-26	FALSE	FALSE	FALSE	FALSE	FALSE	FALSE	FALSE	TRUE	FALSE	FALSE	FALSE	FALSE	FALSE	No meds
38	2017-10-10	FALSE	FALSE	FALSE	FALSE	FALSE	FALSE	FALSE	TRUE	FALSE	FALSE	FALSE	FALSE	FALSE	No meds
38	2017-12-12	FALSE	FALSE	FALSE	FALSE	FALSE	FALSE	FALSE	TRUE	FALSE	FALSE	FALSE	FALSE	FALSE	No meds
38	2018-02-06	FALSE	FALSE	TRUE	FALSE	FALSE	FALSE	FALSE	TRUE	TRUE	FALSE	FALSE	FALSE	FALSE
38	2018-03-19	FALSE	FALSE	TRUE	FALSE	FALSE	FALSE	FALSE	TRUE	TRUE	FALSE	FALSE	TRUE	TRUE	Hobbles
38	2018-06-12	FALSE	FALSE	FALSE	FALSE	FALSE	FALSE	FALSE	TRUE	FALSE	FALSE	FALSE	FALSE	FALSE	No meds
38	2018-10-01	FALSE	FALSE	FALSE	FALSE	FALSE	FALSE	FALSE	TRUE	FALSE	FALSE	FALSE	FALSE	FALSE	No meds
38	2019-03-13	FALSE	FALSE	FALSE	FALSE	FALSE	FALSE	FALSE	TRUE	FALSE	FALSE	FALSE	FALSE	FALSE	No meds
38	2019-09-25	FALSE	FALSE	FALSE	FALSE	FALSE	FALSE	FALSE	TRUE	FALSE	FALSE	FALSE	FALSE	FALSE	No meds
38	2019-10-23	FALSE	FALSE	FALSE	FALSE	FALSE	FALSE	FALSE	TRUE	FALSE	FALSE	FALSE	FALSE	FALSE	No meds
38	2019-10-31	FALSE	FALSE	FALSE	FALSE	FALSE	FALSE	FALSE	TRUE	FALSE	FALSE	FALSE	FALSE	FALSE	No meds, LF lame
38	2019-11-07	TRUE	FALSE	FALSE	FALSE	FALSE	FALSE	FALSE	TRUE	FALSE	FALSE	FALSE	FALSE	FALSE	Cimalgex, elbow joint effusion
38	2019-11-14	TRUE	FALSE	TRUE	FALSE	FALSE	FALSE	FALSE	TRUE	FALSE	FALSE	FALSE	TRUE	TRUE	Cimalgex,
38	2020-02-05	FALSE	FALSE	FALSE	FALSE	FALSE	FALSE	FALSE	TRUE	FALSE	FALSE	FALSE	FALSE	FALSE	No meds
38	2020-07-03	FALSE	FALSE	FALSE	FALSE	FALSE	FALSE	FALSE	TRUE	FALSE	FALSE	FALSE	FALSE	FALSE	No meds
38	2020-09-16	TRUE	FALSE	FALSE	FALSE	FALSE	FALSE	FALSE	TRUE	FALSE	FALSE	FALSE	FALSE	FALSE	cimalgex if required
39	2016-08-19	TRUE	FALSE	FALSE	FALSE	FALSE	FALSE	FALSE	FALSE	FALSE	FALSE	FALSE	FALSE	FALSE	Metacam, LF lame, joint effusion L elbow
39	2016-09-20	FALSE	FALSE	FALSE	FALSE	FALSE	FALSE	FALSE	FALSE	FALSE	FALSE	FALSE	FALSE	FALSE	Prednisolone
39	2016-10-11	FALSE	FALSE	FALSE	TRUE	FALSE	FALSE	FALSE	FALSE	FALSE	FALSE	FALSE	FALSE	FALSE	Prednisolone, RH lame
39	2016-11-15	FALSE	FALSE	FALSE	TRUE	FALSE	FALSE	FALSE	FALSE	FALSE	FALSE	FALSE	FALSE	FALSE	Prednisolone
39	2016-11-21	FALSE	FALSE	FALSE	TRUE	FALSE	FALSE	FALSE	FALSE	FALSE	FALSE	FALSE	FALSE	FALSE	Prednisolone, RH seems to be cruciate
39	2017-03-16	FALSE	FALSE	FALSE	TRUE	FALSE	FALSE	FALSE	FALSE	FALSE	FALSE	FALSE	FALSE	FALSE	Prednisolone, Azothiaprine
39	2017-04-17	FALSE	FALSE	FALSE	FALSE	FALSE	FALSE	FALSE	FALSE	FALSE	FALSE	FALSE	FALSE	TRUE	Prednisolone, Azothiaprine
39	2017-07-18	FALSE	FALSE	TRUE	TRUE	FALSE	FALSE	FALSE	FALSE	TRUE	FALSE	TRUE	FALSE	FALSE	Bilateral cruciate repair, Tramadol
39	2017-08-10	FALSE	FALSE	TRUE	TRUE	FALSE	FALSE	FALSE	TRUE	TRUE	FALSE	FALSE	TRUE	TRUE
39	2017-09-01	TRUE	FALSE	FALSE	TRUE	FALSE	FALSE	FALSE	TRUE	FALSE	FALSE	FALSE	FALSE	FALSE	Cimalgex
39	2017-09-29	TRUE	FALSE	FALSE	TRUE	FALSE	FALSE	FALSE	TRUE	FALSE	FALSE	FALSE	FALSE	FALSE	Cimalgex, Omeprazole
39	2017-11-03	TRUE	FALSE	FALSE	FALSE	FALSE	FALSE	FALSE	TRUE	FALSE	FALSE	FALSE	FALSE	FALSE	Cimalgex, omeprazole, itchy skin
39	2017-11-24	TRUE	FALSE	FALSE	FALSE	FALSE	FALSE	FALSE	TRUE	FALSE	FALSE	FALSE	FALSE	FALSE	Cimalgex, omeprazole, flexadin, cefaseptin
39	2018-02-23	TRUE	FALSE	TRUE	TRUE	FALSE	FALSE	FALSE	TRUE	TRUE	FALSE	FALSE	FALSE	TRUE	Cimalgex, Omeprazole
39	2018-03-30	TRUE	FALSE	FALSE	TRUE	FALSE	FALSE	FALSE	TRUE	FALSE	FALSE	FALSE	FALSE	TRUE	Cimalgex, Omeprazole
39	2018-05-21	TRUE	FALSE	FALSE	TRUE	FALSE	FALSE	FALSE	TRUE	FALSE	FALSE	FALSE	FALSE	FALSE	Cimalgex, Omeprazole
40	2017-03-27	TRUE	FALSE	FALSE	FALSE	FALSE	FALSE	FALSE	TRUE	FALSE	FALSE	FALSE	FALSE	FALSE	Loxicom, Long history of L carpal OA secondary to trauma when younger
40	2017-04-17	TRUE	FALSE	TRUE	FALSE	FALSE	FALSE	FALSE	TRUE	TRUE	FALSE	FALSE	TRUE	TRUE	Loxicom
40	2017-06-26	FALSE	FALSE	FALSE	FALSE	FALSE	FALSE	FALSE	TRUE	FALSE	FALSE	FALSE	FALSE	FALSE	No meds
40	2018-03-20	TRUE	FALSE	TRUE	FALSE	FALSE	FALSE	FALSE	TRUE	TRUE	FALSE	FALSE	TRUE	TRUE	Loxicom
40	2018-05-21	FALSE	FALSE	FALSE	FALSE	FALSE	FALSE	FALSE	TRUE	FALSE	FALSE	FALSE	FALSE	FALSE	Flexidin, no meds
41	2018-02-22	TRUE	FALSE	FALSE	FALSE	FALSE	FALSE	FALSE	FALSE	FALSE	FALSE	FALSE	FALSE	FALSE	Metacam, Stiff to rise in mornings, aggressive with puppy
41	2018-03-29	TRUE	FALSE	FALSE	FALSE	FALSE	FALSE	FALSE	TRUE	FALSE	FALSE	FALSE	FALSE	FALSE	Metacam
41	2018-04-05	TRUE	FALSE	FALSE	TRUE	FALSE	FALSE	FALSE	TRUE	FALSE	FALSE	FALSE	FALSE	FALSE	Metacam
41	2018-05-01	TRUE	FALSE	FALSE	TRUE	FALSE	FALSE	FALSE	TRUE	FALSE	FALSE	FALSE	TRUE	TRUE	Metacam
41	2018-06-11	TRUE	FALSE	FALSE	TRUE	FALSE	FALSE	FALSE	TRUE	FALSE	FALSE	FALSE	FALSE	FALSE	Metacam
41	2018-07-23	TRUE	FALSE	FALSE	TRUE	FALSE	FALSE	FALSE	TRUE	FALSE	FALSE	FALSE	FALSE	FALSE	Metacam, Robaxin
41	2018-09-03	FALSE	FALSE	FALSE	FALSE	FALSE	FALSE	FALSE	TRUE	FALSE	FALSE	FALSE	FALSE	FALSE	No meds
42	2014-08-08	FALSE	FALSE	FALSE	FALSE	FALSE	FALSE	FALSE	FALSE	FALSE	FALSE	FALSE	FALSE	FALSE	RF intermittently lame
42	2014-08-13	FALSE	FALSE	FALSE	FALSE	FALSE	FALSE	FALSE	FALSE	FALSE	FALSE	FALSE	FALSE	FALSE	Elbow??
42	2014-08-28	TRUE	FALSE	FALSE	FALSE	FALSE	FALSE	FALSE	FALSE	FALSE	FALSE	FALSE	FALSE	FALSE	Loxicom
42	2014-10-08	TRUE	FALSE	FALSE	FALSE	FALSE	FALSE	FALSE	FALSE	FALSE	TRUE	FALSE	FALSE	FALSE	Loxicom, tramadol
42	2015-01-06	TRUE	FALSE	FALSE	FALSE	FALSE	FALSE	FALSE	FALSE	FALSE	FALSE	FALSE	FALSE	FALSE	Loxicom
42	2015-05-26	TRUE	FALSE	FALSE	FALSE	FALSE	FALSE	FALSE	FALSE	FALSE	FALSE	FALSE	FALSE	FALSE	Occasional Metacam
42	2015-12-12	TRUE	FALSE	FALSE	FALSE	FALSE	FALSE	FALSE	FALSE	FALSE	FALSE	FALSE	FALSE	FALSE	Loxicom
42	2016-03-23	TRUE	FALSE	FALSE	FALSE	FALSE	FALSE	FALSE	FALSE	FALSE	FALSE	FALSE	FALSE	FALSE	Loxicom, Tramadol
42	2016-04-29	FALSE	FALSE	FALSE	FALSE	FALSE	FALSE	TRUE	FALSE	FALSE	FALSE	FALSE	FALSE	FALSE	Off Metacam due to diarrhoea
42	2017-08-14	FALSE	FALSE	TRUE	FALSE	FALSE	FALSE	FALSE	TRUE	TRUE	FALSE	FALSE	FALSE	FALSE
42	2017-09-01	FALSE	FALSE	TRUE	FALSE	FALSE	FALSE	FALSE	TRUE	TRUE	FALSE	FALSE	TRUE	TRUE
42	2017-10-10	FALSE	FALSE	FALSE	FALSE	FALSE	FALSE	FALSE	TRUE	FALSE	FALSE	FALSE	FALSE	FALSE	No meds
42	2017-11-21	FALSE	FALSE	FALSE	FALSE	FALSE	FALSE	FALSE	TRUE	FALSE	FALSE	FALSE	FALSE	FALSE	Flexidin, Robaxin
42	2018-01-16	FALSE	FALSE	FALSE	FALSE	FALSE	FALSE	FALSE	TRUE	FALSE	FALSE	FALSE	FALSE	FALSE	Flexidin
42	2018-02-07	FALSE	FALSE	TRUE	FALSE	FALSE	FALSE	FALSE	TRUE	TRUE	FALSE	FALSE	TRUE	TRUE
42	2018-03-20	FALSE	FALSE	TRUE	FALSE	FALSE	FALSE	FALSE	TRUE	FALSE	FALSE	FALSE	TRUE	TRUE
42	2018-11-05	FALSE	FALSE	FALSE	FALSE	FALSE	FALSE	FALSE	TRUE	FALSE	FALSE	FALSE	FALSE	FALSE	No meds
42	2019-05-15	FALSE	FALSE	FALSE	FALSE	FALSE	FALSE	FALSE	TRUE	FALSE	FALSE	FALSE	FALSE	FALSE	No meds
42	2019-09-30	FALSE	FALSE	FALSE	FALSE	FALSE	FALSE	FALSE	TRUE	FALSE	FALSE	FALSE	FALSE	FALSE	No meds
42	2020-03-23	FALSE	FALSE	FALSE	FALSE	FALSE	FALSE	FALSE	TRUE	FALSE	FALSE	FALSE	FALSE	FALSE	Salmon oil
42	2020-07-22	TRUE	FALSE	TRUE	FALSE	FALSE	FALSE	FALSE	TRUE	FALSE	FALSE	FALSE	FALSE	FALSE	Metacam, salmon oil
42	2020-08-19	FALSE	FALSE	TRUE	FALSE	FALSE	FALSE	FALSE	TRUE	FALSE	FALSE	FALSE	TRUE	TRUE
42	2020-09-30	FALSE	FALSE	FALSE	FALSE	FALSE	FALSE	FALSE	TRUE	FALSE	FALSE	FALSE	FALSE	FALSE	No meds
42	2020-11-17	FALSE	FALSE	FALSE	FALSE	FALSE	FALSE	FALSE	TRUE	FALSE	FALSE	FALSE	FALSE	FALSE	No meds
43	2014-04-14	FALSE	FALSE	FALSE	FALSE	FALSE	FALSE	FALSE	FALSE	FALSE	FALSE	FALSE	FALSE	FALSE	LF lame, hip score 9 elbow score 0
43	2014-10-22	TRUE	FALSE	FALSE	FALSE	FALSE	FALSE	FALSE	FALSE	FALSE	FALSE	FALSE	FALSE	FALSE	Loxicom, hurt neck
43	2017-06-19	FALSE	FALSE	FALSE	FALSE	FALSE	FALSE	FALSE	FALSE	FALSE	FALSE	FALSE	FALSE	FALSE	LH lame
43	2017-08-14	FALSE	FALSE	TRUE	FALSE	FALSE	FALSE	FALSE	TRUE	TRUE	FALSE	FALSE	TRUE	TRUE
43	2017-10-10	FALSE	FALSE	FALSE	FALSE	FALSE	FALSE	FALSE	TRUE	FALSE	FALSE	FALSE	FALSE	FALSE	No meds
43	2018-01-16	FALSE	FALSE	TRUE	FALSE	FALSE	FALSE	FALSE	TRUE	TRUE	FALSE	FALSE	FALSE	TRUE	Robaxin
44	2014-09-05	FALSE	FALSE	FALSE	FALSE	FALSE	FALSE	FALSE	FALSE	FALSE	FALSE	FALSE	FALSE	FALSE	LS stenosis
44	2017-05-01	FALSE	FALSE	FALSE	FALSE	FALSE	FALSE	FALSE	FALSE	FALSE	FALSE	FALSE	FALSE	FALSE	LH lame
44	2017-09-05	TRUE	FALSE	FALSE	TRUE	FALSE	FALSE	FALSE	FALSE	FALSE	FALSE	FALSE	FALSE	FALSE	Cimalgex
44	2017-09-11	TRUE	FALSE	FALSE	TRUE	FALSE	FALSE	FALSE	TRUE	FALSE	FALSE	FALSE	FALSE	FALSE	Cimalgex
44	2017-09-18	FALSE	FALSE	FALSE	TRUE	FALSE	FALSE	FALSE	TRUE	FALSE	FALSE	FALSE	FALSE	FALSE	Cimalgex stopped due to vomiting
44	2017-10-30	TRUE	FALSE	FALSE	TRUE	FALSE	FALSE	FALSE	TRUE	FALSE	FALSE	FALSE	TRUE	TRUE	Cimalgex
44	2017-12-11	TRUE	FALSE	FALSE	FALSE	FALSE	FALSE	FALSE	TRUE	FALSE	FALSE	FALSE	FALSE	FALSE	Cimalgex
44	2018-01-22	FALSE	FALSE	TRUE	FALSE	FALSE	FALSE	FALSE	TRUE	TRUE	FALSE	FALSE	FALSE	TRUE
44	2018-01-24	TRUE	FALSE	TRUE	FALSE	FALSE	FALSE	FALSE	TRUE	TRUE	FALSE	FALSE	FALSE	FALSE	Onsior, hips uncomfortable
44	2018-09-11	TRUE	FALSE	TRUE	TRUE	FALSE	FALSE	FALSE	TRUE	TRUE	FALSE	FALSE	FALSE	FALSE	Onsior, hip pain
44	2018-10-01	TRUE	FALSE	TRUE	FALSE	FALSE	FALSE	FALSE	TRUE	TRUE	FALSE	FALSE	FALSE	FALSE	Onsior, hip pain better now
44	2019-01-24	FALSE	FALSE	FALSE	FALSE	FALSE	FALSE	FALSE	TRUE	FALSE	FALSE	FALSE	FALSE	FALSE	No meds
44	2019-02-11	FALSE	FALSE	FALSE	FALSE	FALSE	FALSE	FALSE	TRUE	FALSE	FALSE	FALSE	FALSE	FALSE	No meds
44	2019-02-26	TRUE	FALSE	FALSE	TRUE	FALSE	FALSE	FALSE	TRUE	FALSE	FALSE	TRUE	FALSE	FALSE	TPLO R cruciate. Onsior, Robaxin, cruciates loose
44	2019-04-04	FALSE	FALSE	TRUE	FALSE	FALSE	FALSE	FALSE	TRUE	TRUE	FALSE	FALSE	FALSE	FALSE	LH lifting when standing
44	2019-04-16	TRUE	FALSE	FALSE	FALSE	FALSE	FALSE	FALSE	TRUE	FALSE	FALSE	FALSE	FALSE	FALSE	Onsior
44	2019-06-18	FALSE	FALSE	TRUE	FALSE	FALSE	FALSE	FALSE	FALSE	TRUE	FALSE	FALSE	FALSE	FALSE	Tralieve, both front carpal pain
44	2019-12-30	TRUE	FALSE	FALSE	TRUE	FALSE	FALSE	FALSE	FALSE	FALSE	FALSE	FALSE	FALSE	FALSE	Onsior, RH pain, back pain?
44	2020-01-16	FALSE	FALSE	FALSE	TRUE	FALSE	FALSE	FALSE	FALSE	FALSE	FALSE	FALSE	FALSE	FALSE	Prednisolone
44	2020-07-20	FALSE	FALSE	FALSE	FALSE	FALSE	FALSE	FALSE	FALSE	FALSE	FALSE	FALSE	FALSE	FALSE	bliateral foramintomy and distraction-fusion
45	2017-10-31	FALSE	FALSE	FALSE	FALSE	FALSE	FALSE	FALSE	FALSE	FALSE	FALSE	FALSE	FALSE	FALSE	LF lame, elbows
45	2017-11-03	TRUE	FALSE	FALSE	FALSE	FALSE	FALSE	FALSE	TRUE	FALSE	FALSE	FALSE	FALSE	FALSE	Loxicom
45	2018-01-29	TRUE	FALSE	TRUE	FALSE	FALSE	FALSE	FALSE	TRUE	TRUE	FALSE	FALSE	FALSE	FALSE	Loxicom
45	2018-03-27	FALSE	FALSE	TRUE	FALSE	FALSE	FALSE	FALSE	TRUE	TRUE	FALSE	FALSE	TRUE	TRUE
45	2018-05-08	FALSE	FALSE	FALSE	FALSE	FALSE	FALSE	FALSE	TRUE	FALSE	FALSE	FALSE	FALSE	FALSE	No meds
45	2018-07-11	FALSE	FALSE	TRUE	FALSE	FALSE	FALSE	FALSE	TRUE	TRUE	FALSE	FALSE	TRUE	TRUE	Hobbles
45	2018-07-20	TRUE	FALSE	TRUE	FALSE	FALSE	FALSE	FALSE	TRUE	TRUE	FALSE	FALSE	FALSE	FALSE	Metacam, jumped out of 1st floor window!!!
45	2019-04-05	TRUE	FALSE	FALSE	FALSE	FALSE	FALSE	FALSE	TRUE	FALSE	FALSE	FALSE	FALSE	FALSE	Metacam, Robaxin, neck spasms
45	2019-07-17	FALSE	FALSE	TRUE	FALSE	FALSE	FALSE	FALSE	TRUE	TRUE	FALSE	FALSE	FALSE	FALSE
45	2019-08-25	TRUE	FALSE	TRUE	FALSE	FALSE	FALSE	FALSE	FALSE	FALSE	FALSE	FALSE	FALSE	FALSE	Metacam, piriton, clipper rash
45	2019-10-08	FALSE	FALSE	TRUE	FALSE	FALSE	FALSE	FALSE	FALSE	TRUE	FALSE	FALSE	TRUE	TRUE	hobbles
45	2020-01-22	FALSE	FALSE	TRUE	FALSE	FALSE	FALSE	FALSE	FALSE	TRUE	FALSE	FALSE	FALSE	TRUE	no hobbles now
45	2020-06-10	FALSE	FALSE	TRUE	FALSE	FALSE	FALSE	FALSE	FALSE	TRUE	FALSE	FALSE	TRUE	TRUE	Robaxin
45	2020-07-08	TRUE	FALSE	FALSE	FALSE	FALSE	FALSE	FALSE	FALSE	FALSE	FALSE	FALSE	FALSE	FALSE	Cimalgex, Robaxin
45	2020-07-14	TRUE	FALSE	FALSE	FALSE	FALSE	FALSE	FALSE	FALSE	FALSE	FALSE	FALSE	FALSE	FALSE	Cimalgex, Osteopathy, Robaxin
46	2017-06-28	TRUE	FALSE	FALSE	FALSE	FALSE	FALSE	FALSE	FALSE	FALSE	FALSE	FALSE	FALSE	FALSE	Intemittently lame, shoulders, hips
46	2017-07-05	FALSE	FALSE	TRUE	FALSE	FALSE	FALSE	FALSE	FALSE	TRUE	FALSE	FALSE	FALSE	FALSE	Elbow dysplasia, R shoulder OA, tendonitis
46	2017-07-10	TRUE	FALSE	FALSE	FALSE	FALSE	FALSE	FALSE	TRUE	FALSE	FALSE	FALSE	FALSE	FALSE	Loxicom, Tramadol
46	2017-08-10	TRUE	FALSE	TRUE	FALSE	FALSE	FALSE	FALSE	TRUE	TRUE	FALSE	FALSE	TRUE	TRUE	Loxicom
46	2018-01-17	TRUE	FALSE	FALSE	FALSE	FALSE	FALSE	FALSE	TRUE	FALSE	FALSE	FALSE	FALSE	FALSE	Cimalgex
46	2018-02-02	TRUE	FALSE	FALSE	FALSE	FALSE	FALSE	FALSE	TRUE	FALSE	FALSE	FALSE	FALSE	FALSE	Cimalgex
46	2018-02-06	FALSE	FALSE	TRUE	FALSE	FALSE	FALSE	FALSE	TRUE	TRUE	FALSE	FALSE	TRUE	TRUE
46	2018-02-12	FALSE	FALSE	FALSE	FALSE	FALSE	FALSE	FALSE	TRUE	FALSE	FALSE	FALSE	FALSE	FALSE	Lactulose!
46	2018-05-04	FALSE	FALSE	FALSE	FALSE	FALSE	FALSE	FALSE	TRUE	FALSE	FALSE	FALSE	FALSE	FALSE	No meds
46	2018-06-11	TRUE	FALSE	FALSE	FALSE	FALSE	FALSE	FALSE	TRUE	FALSE	FALSE	FALSE	FALSE	FALSE	Loxicom, LH pain
46	2018-09-14	TRUE	FALSE	FALSE	FALSE	FALSE	FALSE	FALSE	TRUE	FALSE	FALSE	FALSE	FALSE	FALSE	Metacam, RF lame
46	2018-11-16	TRUE	FALSE	FALSE	FALSE	FALSE	FALSE	FALSE	TRUE	FALSE	FALSE	FALSE	FALSE	FALSE	Metacam, RF lame
46	2018-11-30	TRUE	FALSE	TRUE	FALSE	FALSE	FALSE	FALSE	TRUE	TRUE	FALSE	FALSE	TRUE	TRUE	Metacam
46	2019-01-11	TRUE	FALSE	TRUE	FALSE	FALSE	FALSE	FALSE	TRUE	TRUE	FALSE	FALSE	TRUE	TRUE	Loxicom
46	2019-02-26	FALSE	FALSE	FALSE	FALSE	FALSE	FALSE	FALSE	TRUE	FALSE	FALSE	FALSE	FALSE	FALSE	No meds
46	2019-05-06	FALSE	FALSE	FALSE	FALSE	FALSE	FALSE	FALSE	TRUE	FALSE	FALSE	FALSE	FALSE	FALSE	No meds
46	2020-08-17	TRUE	FALSE	FALSE	FALSE	FALSE	FALSE	FALSE	FALSE	FALSE	FALSE	FALSE	FALSE	FALSE	Metacam, LS pain
46	2020-09-18	TRUE	FALSE	FALSE	TRUE	FALSE	FALSE	FALSE	TRUE	FALSE	FALSE	FALSE	FALSE	FALSE	Metacam
46	2020-11-02	TRUE	FALSE	FALSE	TRUE	FALSE	FALSE	FALSE	TRUE	FALSE	FALSE	FALSE	TRUE	TRUE	Metacam
46	2020-12-14	TRUE	FALSE	FALSE	TRUE	FALSE	FALSE	FALSE	TRUE	FALSE	FALSE	FALSE	FALSE	FALSE	Metacam, reduce gaba
46	2021-01-26	FALSE	FALSE	FALSE	FALSE	FALSE	FALSE	FALSE	TRUE	FALSE	FALSE	FALSE	FALSE	FALSE	No meds
46	2021-03-01	TRUE	FALSE	FALSE	FALSE	FALSE	FALSE	FALSE	TRUE	FALSE	FALSE	FALSE	FALSE	FALSE	Metacam
46	2021-03-17	TRUE	FALSE	TRUE	FALSE	FALSE	FALSE	FALSE	TRUE	FALSE	FALSE	FALSE	FALSE	FALSE	Loxicom, RF mass painful, lipoma
46	2021-03-23	TRUE	FALSE	TRUE	FALSE	FALSE	FALSE	FALSE	TRUE	FALSE	FALSE	FALSE	FALSE	TRUE	Metacam
46	2021-04-02	TRUE	FALSE	FALSE	FALSE	FALSE	FALSE	FALSE	FALSE	FALSE	FALSE	FALSE	FALSE	FALSE	Metacam
47	2016-04-07	TRUE	FALSE	FALSE	FALSE	FALSE	FALSE	FALSE	FALSE	FALSE	FALSE	FALSE	FALSE	FALSE	Previcox, L elbow crepitus
47	2016-04-21	FALSE	FALSE	FALSE	FALSE	FALSE	FALSE	FALSE	FALSE	FALSE	FALSE	FALSE	FALSE	FALSE	Gastro signs so stopped previcox
47	2016-08-23	FALSE	FALSE	TRUE	FALSE	FALSE	FALSE	FALSE	FALSE	TRUE	FALSE	FALSE	FALSE	FALSE	joint discomfort
47	2016-10-05	FALSE	FALSE	FALSE	FALSE	FALSE	FALSE	FALSE	FALSE	FALSE	FALSE	FALSE	FALSE	FALSE	tramadol
47	2017-01-09	FALSE	FALSE	FALSE	FALSE	FALSE	FALSE	FALSE	FALSE	FALSE	FALSE	FALSE	FALSE	FALSE	LF lameness, tramadol
47	2017-02-17	FALSE	FALSE	FALSE	FALSE	FALSE	FALSE	FALSE	FALSE	FALSE	FALSE	FALSE	FALSE	FALSE	Tramadol
47	2017-03-03	TRUE	FALSE	FALSE	FALSE	FALSE	FALSE	FALSE	FALSE	FALSE	FALSE	FALSE	FALSE	FALSE	Trocoxil
47	2017-05-05	TRUE	FALSE	FALSE	FALSE	FALSE	FALSE	FALSE	FALSE	FALSE	FALSE	FALSE	FALSE	FALSE	Cimalgex
47	2017-07-21	FALSE	FALSE	FALSE	FALSE	FALSE	FALSE	FALSE	FALSE	FALSE	FALSE	FALSE	FALSE	FALSE	Tramadol
47	2017-08-16	FALSE	FALSE	TRUE	FALSE	FALSE	FALSE	FALSE	TRUE	TRUE	FALSE	FALSE	FALSE	FALSE
47	2017-09-06	TRUE	FALSE	TRUE	FALSE	FALSE	FALSE	FALSE	TRUE	TRUE	FALSE	FALSE	TRUE	TRUE	Cimalgex
47	2017-10-25	FALSE	FALSE	FALSE	FALSE	FALSE	FALSE	FALSE	TRUE	FALSE	FALSE	FALSE	FALSE	FALSE	Stop cimalgex
47	2017-11-29	FALSE	FALSE	FALSE	FALSE	FALSE	FALSE	FALSE	TRUE	FALSE	FALSE	FALSE	FALSE	FALSE	No meds
47	2018-02-06	FALSE	FALSE	TRUE	FALSE	FALSE	FALSE	FALSE	TRUE	TRUE	FALSE	FALSE	FALSE	TRUE
47	2018-04-04	TRUE	FALSE	TRUE	FALSE	FALSE	FALSE	FALSE	TRUE	TRUE	FALSE	FALSE	FALSE	FALSE	Tramadol, Cimalgex, RF flare
47	2018-05-09	TRUE	FALSE	FALSE	FALSE	FALSE	FALSE	FALSE	TRUE	FALSE	FALSE	FALSE	FALSE	FALSE	Cimalgex, LF lame, tendon tear
47	2018-06-19	FALSE	FALSE	TRUE	FALSE	FALSE	FALSE	FALSE	TRUE	TRUE	FALSE	FALSE	TRUE	FALSE
47	2018-07-23	TRUE	FALSE	FALSE	FALSE	FALSE	FALSE	FALSE	TRUE	FALSE	FALSE	FALSE	FALSE	FALSE	Cimalgex
47	2018-11-12	TRUE	FALSE	FALSE	TRUE	FALSE	FALSE	FALSE	TRUE	FALSE	FALSE	FALSE	FALSE	FALSE	Cimalgex, RH collapse
47	2020-11-10	TRUE	FALSE	TRUE	TRUE	FALSE	FALSE	FALSE	TRUE	FALSE	FALSE	FALSE	FALSE	FALSE	Cimalgex, Robaxin, L hip & shoulders with PRP-HA
47	2020-12-10	TRUE	FALSE	TRUE	TRUE	FALSE	FALSE	FALSE	TRUE	FALSE	FALSE	FALSE	TRUE	TRUE	Cimalgex
47	2021-01-28	TRUE	FALSE	FALSE	TRUE	FALSE	FALSE	FALSE	TRUE	FALSE	FALSE	FALSE	FALSE	FALSE	Cimalgex, not improving as well as before
47	2021-03-02	TRUE	FALSE	FALSE	TRUE	FALSE	FALSE	FALSE	TRUE	FALSE	FALSE	FALSE	FALSE	FALSE	Cimalgex, Robaxin
48	2014-07-01	TRUE	FALSE	FALSE	FALSE	FALSE	FALSE	FALSE	FALSE	FALSE	FALSE	FALSE	FALSE	FALSE	Loxicom, LH stilted gait
48	2014-07-08	TRUE	FALSE	FALSE	FALSE	FALSE	FALSE	FALSE	FALSE	FALSE	FALSE	FALSE	FALSE	FALSE	Loxicom, back pain, twisted RHS
48	2014-09-01	TRUE	FALSE	FALSE	FALSE	FALSE	FALSE	FALSE	FALSE	FALSE	FALSE	FALSE	FALSE	FALSE	Loxicom, non-inflammatory dystrophy
48	2015-01-26	TRUE	FALSE	FALSE	FALSE	FALSE	FALSE	FALSE	FALSE	FALSE	FALSE	FALSE	FALSE	FALSE	Loxicom
48	2015-08-17	FALSE	FALSE	FALSE	FALSE	FALSE	FALSE	FALSE	FALSE	FALSE	FALSE	FALSE	FALSE	FALSE	Muscles of forelegs wasted
48	2016-03-21	TRUE	FALSE	FALSE	FALSE	FALSE	FALSE	FALSE	FALSE	FALSE	FALSE	FALSE	FALSE	FALSE	Loxicom
48	2016-09-12	TRUE	FALSE	FALSE	FALSE	FALSE	FALSE	FALSE	FALSE	FALSE	FALSE	FALSE	FALSE	FALSE	Loxicom
48	2017-02-27	TRUE	FALSE	FALSE	FALSE	FALSE	FALSE	FALSE	FALSE	FALSE	FALSE	FALSE	FALSE	FALSE	Loxicom
48	2017-07-17	FALSE	FALSE	FALSE	FALSE	FALSE	FALSE	FALSE	FALSE	FALSE	FALSE	FALSE	FALSE	TRUE	O doesn't want more loxicom
48	2018-02-14	TRUE	FALSE	TRUE	FALSE	FALSE	FALSE	FALSE	FALSE	TRUE	FALSE	FALSE	FALSE	FALSE	Loxicom
48	2018-03-26	TRUE	FALSE	FALSE	FALSE	FALSE	FALSE	FALSE	FALSE	FALSE	FALSE	FALSE	FALSE	TRUE	Loxicom
48	2018-05-07	TRUE	FALSE	FALSE	FALSE	FALSE	FALSE	FALSE	FALSE	FALSE	FALSE	FALSE	FALSE	TRUE	Loxicom
48	2018-06-19	TRUE	FALSE	FALSE	FALSE	FALSE	FALSE	FALSE	TRUE	FALSE	FALSE	FALSE	FALSE	TRUE	Loxicom
48	2018-08-28	TRUE	FALSE	FALSE	FALSE	FALSE	FALSE	FALSE	TRUE	FALSE	FALSE	FALSE	FALSE	FALSE	Loxicom
48	2019-04-10	TRUE	FALSE	FALSE	FALSE	FALSE	FALSE	FALSE	TRUE	FALSE	FALSE	FALSE	FALSE	FALSE	Loxicom
48	2019-05-22	TRUE	FALSE	FALSE	FALSE	FALSE	FALSE	FALSE	TRUE	FALSE	FALSE	FALSE	FALSE	FALSE	Loxicom
51	2017-09-29	FALSE	FALSE	FALSE	FALSE	FALSE	FALSE	FALSE	FALSE	FALSE	FALSE	FALSE	FALSE	FALSE	Painful R side
51	2018-03-12	FALSE	FALSE	FALSE	FALSE	FALSE	FALSE	FALSE	FALSE	FALSE	FALSE	FALSE	FALSE	FALSE	R shoulder pain
51	2018-04-04	TRUE	FALSE	TRUE	FALSE	FALSE	FALSE	FALSE	TRUE	FALSE	FALSE	FALSE	FALSE	FALSE	Cimalgex, tendinopathy
51	2018-05-02	FALSE	FALSE	TRUE	FALSE	FALSE	FALSE	FALSE	TRUE	TRUE	FALSE	FALSE	TRUE	TRUE
51	2018-06-15	FALSE	FALSE	FALSE	FALSE	FALSE	FALSE	FALSE	TRUE	FALSE	FALSE	FALSE	FALSE	FALSE	No meds
51	2018-08-21	FALSE	FALSE	FALSE	FALSE	FALSE	FALSE	FALSE	TRUE	FALSE	FALSE	FALSE	FALSE	FALSE	No meds
52	2008-11-26	TRUE	FALSE	FALSE	FALSE	FALSE	FALSE	FALSE	FALSE	FALSE	FALSE	FALSE	FALSE	FALSE	RF lame, Rimadyl
52	2008-12-05	TRUE	FALSE	FALSE	FALSE	FALSE	FALSE	FALSE	FALSE	FALSE	FALSE	FALSE	FALSE	FALSE	RF lame, coronoid disease, rimadyl
52	2009-07-08	TRUE	FALSE	FALSE	FALSE	FALSE	FALSE	FALSE	FALSE	FALSE	FALSE	FALSE	FALSE	FALSE	Meloxidyl, RF lame
52	2009-07-30	TRUE	FALSE	FALSE	FALSE	FALSE	FALSE	FALSE	FALSE	FALSE	FALSE	FALSE	FALSE	FALSE	Metacam
52	2012-09-01	TRUE	FALSE	FALSE	FALSE	FALSE	FALSE	FALSE	FALSE	FALSE	FALSE	FALSE	FALSE	FALSE	Meloxidyl, LF lame, DJD
52	2014-05-17	TRUE	FALSE	FALSE	FALSE	FALSE	FALSE	FALSE	FALSE	FALSE	FALSE	FALSE	FALSE	FALSE	RF lame, elbow DJD, tramadol, Meloxidyl
52	2016-09-16	FALSE	FALSE	FALSE	TRUE	FALSE	FALSE	FALSE	FALSE	FALSE	FALSE	FALSE	FALSE	FALSE	Painful walking, gastric bleed so no more NSAIDs
52	2016-09-28	FALSE	FALSE	FALSE	TRUE	FALSE	FALSE	FALSE	FALSE	TRUE	FALSE	FALSE	FALSE	FALSE
52	2017-01-07	FALSE	FALSE	FALSE	TRUE	FALSE	FALSE	FALSE	FALSE	TRUE	FALSE	FALSE	FALSE	FALSE	Tramadol
52	2017-03-17	TRUE	FALSE	FALSE	FALSE	FALSE	FALSE	FALSE	FALSE	FALSE	FALSE	FALSE	FALSE	FALSE	Previcox
52	2017-07-03	FALSE	FALSE	FALSE	FALSE	FALSE	FALSE	FALSE	FALSE	TRUE	FALSE	FALSE	FALSE	FALSE
52	2017-07-17	FALSE	FALSE	TRUE	FALSE	FALSE	FALSE	FALSE	TRUE	TRUE	FALSE	FALSE	FALSE	FALSE
52	2017-08-21	FALSE	FALSE	TRUE	FALSE	FALSE	FALSE	FALSE	TRUE	TRUE	FALSE	FALSE	TRUE	TRUE
52	2017-10-03	FALSE	FALSE	FALSE	FALSE	FALSE	FALSE	FALSE	TRUE	TRUE	FALSE	FALSE	FALSE	FALSE
52	2017-11-20	FALSE	FALSE	FALSE	FALSE	FALSE	FALSE	FALSE	TRUE	FALSE	FALSE	FALSE	FALSE	FALSE	No meds
52	2018-02-02	FALSE	FALSE	TRUE	FALSE	FALSE	FALSE	FALSE	TRUE	TRUE	FALSE	FALSE	FALSE	FALSE	Forelimbs stiff
52	2018-02-13	FALSE	FALSE	TRUE	FALSE	FALSE	FALSE	FALSE	TRUE	TRUE	FALSE	FALSE	TRUE	TRUE
52	2018-04-02	FALSE	FALSE	FALSE	FALSE	FALSE	FALSE	FALSE	TRUE	FALSE	FALSE	FALSE	FALSE	FALSE	No meds
53	2017-01-21	TRUE	FALSE	FALSE	FALSE	FALSE	FALSE	TRUE	FALSE	FALSE	FALSE	FALSE	FALSE	FALSE	Elbow OA, metacam
53	2017-02-13	TRUE	FALSE	FALSE	FALSE	FALSE	FALSE	TRUE	FALSE	FALSE	FALSE	FALSE	FALSE	FALSE	Histiocytoma removed from ear tip
53	2017-02-27	TRUE	FALSE	TRUE	FALSE	FALSE	FALSE	TRUE	FALSE	TRUE	FALSE	FALSE	TRUE	TRUE	Metacam
53	2017-05-02	TRUE	FALSE	FALSE	FALSE	FALSE	FALSE	TRUE	FALSE	FALSE	FALSE	FALSE	FALSE	FALSE	Metacam
53	2017-06-02	TRUE	FALSE	FALSE	FALSE	FALSE	FALSE	TRUE	FALSE	FALSE	FALSE	FALSE	FALSE	FALSE	Metacam, Tramadol, RF lame
53	2017-06-27	TRUE	FALSE	TRUE	FALSE	FALSE	FALSE	TRUE	FALSE	TRUE	FALSE	FALSE	FALSE	TRUE	Loxicom
53	2017-07-05	FALSE	FALSE	FALSE	FALSE	FALSE	FALSE	TRUE	FALSE	FALSE	FALSE	FALSE	FALSE	FALSE	Stop loxicom
53	2017-08-22	TRUE	FALSE	FALSE	FALSE	FALSE	FALSE	TRUE	FALSE	FALSE	FALSE	FALSE	FALSE	FALSE	Metacam
53	2017-11-03	FALSE	FALSE	FALSE	FALSE	FALSE	FALSE	TRUE	FALSE	FALSE	FALSE	FALSE	FALSE	FALSE	No meds
53	2018-01-30	TRUE	FALSE	TRUE	FALSE	FALSE	FALSE	TRUE	FALSE	TRUE	FALSE	FALSE	FALSE	FALSE	Loxicom, Front legs lame again
53	2018-02-21	FALSE	FALSE	TRUE	FALSE	FALSE	FALSE	FALSE	TRUE	TRUE	FALSE	FALSE	TRUE	TRUE
53	2018-04-03	FALSE	FALSE	FALSE	FALSE	FALSE	FALSE	FALSE	TRUE	FALSE	FALSE	FALSE	FALSE	FALSE	Robaxin
54	2018-02-25	FALSE	FALSE	FALSE	FALSE	FALSE	FALSE	FALSE	FALSE	FALSE	FALSE	FALSE	FALSE	FALSE	3 yr history of F leg lameness, elbows
54	2018-04-03	TRUE	FALSE	TRUE	TRUE	FALSE	FALSE	FALSE	TRUE	TRUE	FALSE	FALSE	FALSE	FALSE	Loxicom
54	2018-05-11	TRUE	FALSE	TRUE	TRUE	FALSE	FALSE	FALSE	TRUE	TRUE	FALSE	FALSE	TRUE	TRUE	Loxicom
54	2018-06-22	TRUE	FALSE	FALSE	TRUE	FALSE	FALSE	FALSE	TRUE	FALSE	FALSE	FALSE	FALSE	FALSE	Loxicom, reduce gaba
54	2018-08-14	FALSE	FALSE	TRUE	FALSE	FALSE	FALSE	FALSE	TRUE	TRUE	FALSE	FALSE	FALSE	TRUE	Pardale for 5 days, then no meds
55	2016-03-10	TRUE	FALSE	FALSE	FALSE	FALSE	FALSE	FALSE	FALSE	FALSE	FALSE	FALSE	FALSE	FALSE	Loxicom, RH lame
55	2016-03-21	TRUE	FALSE	FALSE	FALSE	FALSE	FALSE	FALSE	FALSE	FALSE	FALSE	FALSE	FALSE	FALSE	Loxicom, R cruciate deterioration
55	2016-03-24	FALSE	FALSE	FALSE	FALSE	FALSE	FALSE	FALSE	FALSE	FALSE	FALSE	FALSE	FALSE	FALSE	stop loxicom, gastroenteritis
55	2016-05-10	TRUE	FALSE	TRUE	FALSE	FALSE	FALSE	FALSE	FALSE	TRUE	FALSE	FALSE	FALSE	FALSE	Onsior
55	2016-05-26	TRUE	FALSE	TRUE	FALSE	FALSE	FALSE	FALSE	FALSE	FALSE	FALSE	FALSE	TRUE	TRUE	Onsior, Tramadol if needed
55	2016-06-01	TRUE	FALSE	TRUE	FALSE	FALSE	FALSE	FALSE	FALSE	FALSE	FALSE	FALSE	FALSE	FALSE	Cimalgex, Tramadol, Synoquin
55	2016-06-08	FALSE	FALSE	TRUE	FALSE	FALSE	FALSE	FALSE	FALSE	FALSE	FALSE	FALSE	FALSE	FALSE	Synoquin
55	2016-08-15	FALSE	FALSE	FALSE	FALSE	FALSE	FALSE	FALSE	FALSE	FALSE	FALSE	FALSE	FALSE	FALSE	R cruciate rupture after playing
55	2016-08-17	TRUE	FALSE	TRUE	FALSE	FALSE	FALSE	FALSE	FALSE	TRUE	FALSE	TRUE	FALSE	FALSE	Onsior, Cimalgex, R cruciate repair
55	2016-08-26	TRUE	FALSE	FALSE	FALSE	FALSE	FALSE	FALSE	FALSE	FALSE	FALSE	FALSE	FALSE	FALSE	Cimalgex, synoquin
55	2016-09-26	TRUE	FALSE	FALSE	FALSE	FALSE	FALSE	FALSE	FALSE	FALSE	FALSE	FALSE	FALSE	FALSE	Cimalgex, synoquin
55	2016-10-18	FALSE	FALSE	FALSE	FALSE	FALSE	FALSE	FALSE	FALSE	FALSE	FALSE	FALSE	FALSE	FALSE	No meds, synoquin
55	2017-05-18	FALSE	FALSE	TRUE	FALSE	FALSE	FALSE	FALSE	FALSE	TRUE	FALSE	FALSE	FALSE	FALSE	Synoquin, lame
55	2018-02-23	FALSE	FALSE	FALSE	FALSE	FALSE	TRUE	FALSE	TRUE	FALSE	FALSE	FALSE	FALSE	FALSE	LH lame
55	2018-04-18	FALSE	FALSE	FALSE	FALSE	FALSE	TRUE	FALSE	TRUE	FALSE	FALSE	FALSE	FALSE	FALSE	LH lame
55	2018-05-14	FALSE	FALSE	FALSE	FALSE	FALSE	TRUE	FALSE	TRUE	FALSE	FALSE	TRUE	TRUE	FALSE	L cruciate stabilisation, morphine
55	2018-05-18	FALSE	FALSE	FALSE	FALSE	FALSE	TRUE	FALSE	TRUE	FALSE	FALSE	FALSE	FALSE	FALSE
55	2019-02-26	FALSE	FALSE	TRUE	FALSE	FALSE	FALSE	FALSE	TRUE	TRUE	FALSE	FALSE	FALSE	FALSE	No meds, pardale if needed
55	2021-02-25	FALSE	FALSE	TRUE	FALSE	FALSE	FALSE	FALSE	TRUE	FALSE	FALSE	FALSE	FALSE	FALSE	Paracetamol when needed, thickening stifles
56	2017-08-24	FALSE	FALSE	FALSE	FALSE	FALSE	FALSE	FALSE	FALSE	FALSE	FALSE	FALSE	FALSE	FALSE	LH lame
56	2017-08-28	TRUE	FALSE	TRUE	FALSE	FALSE	FALSE	FALSE	FALSE	TRUE	FALSE	FALSE	FALSE	FALSE	L cruciate strain
56	2018-02-12	TRUE	FALSE	FALSE	TRUE	FALSE	FALSE	FALSE	FALSE	FALSE	FALSE	FALSE	FALSE	FALSE	LH lame & other OA
56	2018-02-22	TRUE	FALSE	TRUE	TRUE	FALSE	FALSE	FALSE	TRUE	TRUE	FALSE	FALSE	FALSE	FALSE	Loxicom
56	2018-03-06	TRUE	FALSE	TRUE	TRUE	FALSE	FALSE	FALSE	TRUE	FALSE	FALSE	FALSE	FALSE	FALSE	Loxicom, R cruciate unstable
56	2018-03-21	TRUE	FALSE	TRUE	TRUE	FALSE	FALSE	FALSE	TRUE	TRUE	FALSE	TRUE	TRUE	TRUE	R cruciate. Loxicom
56	2018-03-29	TRUE	FALSE	TRUE	TRUE	FALSE	FALSE	FALSE	TRUE	TRUE	FALSE	FALSE	FALSE	FALSE
56	2018-04-09	TRUE	FALSE	TRUE	TRUE	FALSE	FALSE	FALSE	TRUE	TRUE	FALSE	FALSE	FALSE	FALSE	L cruciate rupture, loxicom
56	2018-04-11	TRUE	FALSE	TRUE	TRUE	FALSE	FALSE	FALSE	TRUE	TRUE	FALSE	TRUE	FALSE	TRUE	L cruciate repair, Loxicom
56	2018-04-25	TRUE	FALSE	FALSE	TRUE	FALSE	FALSE	FALSE	TRUE	FALSE	FALSE	FALSE	FALSE	FALSE	Loxicom
56	2018-05-30	FALSE	FALSE	FALSE	TRUE	FALSE	FALSE	FALSE	TRUE	FALSE	FALSE	FALSE	FALSE	FALSE	No meds
56	2018-09-05	FALSE	FALSE	FALSE	FALSE	FALSE	FALSE	FALSE	TRUE	FALSE	FALSE	FALSE	FALSE	FALSE	Trocoxil
56	2018-10-17	FALSE	FALSE	FALSE	FALSE	FALSE	FALSE	FALSE	TRUE	FALSE	FALSE	FALSE	FALSE	FALSE	Trocoxil
56	2018-12-04	FALSE	FALSE	FALSE	FALSE	FALSE	FALSE	FALSE	TRUE	FALSE	FALSE	FALSE	FALSE	FALSE	Trocoxil
56	2019-03-15	FALSE	FALSE	FALSE	FALSE	FALSE	FALSE	FALSE	TRUE	FALSE	FALSE	FALSE	FALSE	FALSE	Trocoxil
56	2019-06-14	FALSE	FALSE	FALSE	FALSE	FALSE	FALSE	FALSE	TRUE	FALSE	FALSE	FALSE	FALSE	FALSE	Trocoxil
56	2019-09-17	FALSE	FALSE	FALSE	FALSE	FALSE	FALSE	FALSE	TRUE	FALSE	FALSE	FALSE	FALSE	FALSE	No meds
56	2020-02-04	TRUE	FALSE	FALSE	FALSE	FALSE	FALSE	FALSE	TRUE	FALSE	FALSE	FALSE	FALSE	FALSE	Metacam, stifle OA flare
56	2020-03-24	TRUE	FALSE	FALSE	FALSE	FALSE	FALSE	FALSE	TRUE	FALSE	FALSE	FALSE	FALSE	FALSE	Metacam
56	2020-10-13	TRUE	FALSE	FALSE	FALSE	FALSE	FALSE	FALSE	TRUE	FALSE	FALSE	FALSE	FALSE	FALSE	Metacam as and when
57	2014-01-30	TRUE	FALSE	FALSE	FALSE	FALSE	FALSE	FALSE	FALSE	FALSE	FALSE	FALSE	FALSE	FALSE	Elbows crunchy, hips click, cimalgex
57	2014-03-13	TRUE	FALSE	FALSE	FALSE	FALSE	FALSE	FALSE	FALSE	FALSE	FALSE	FALSE	FALSE	FALSE	Cimalgex
57	2015-02-20	TRUE	FALSE	FALSE	FALSE	FALSE	FALSE	FALSE	FALSE	FALSE	FALSE	FALSE	FALSE	FALSE	Cimalgex
57	2015-05-07	TRUE	FALSE	FALSE	FALSE	FALSE	FALSE	FALSE	FALSE	FALSE	FALSE	FALSE	FALSE	FALSE	Trocoxil
57	2015-08-25	TRUE	FALSE	FALSE	FALSE	FALSE	FALSE	FALSE	FALSE	FALSE	FALSE	FALSE	FALSE	FALSE	Trocoxil
57	2015-12-19	TRUE	FALSE	FALSE	FALSE	FALSE	FALSE	FALSE	FALSE	FALSE	FALSE	FALSE	FALSE	FALSE	Previcox
57	2016-02-09	TRUE	FALSE	FALSE	FALSE	FALSE	FALSE	FALSE	FALSE	FALSE	FALSE	FALSE	FALSE	FALSE	Previcox
57	2016-08-15	TRUE	FALSE	FALSE	FALSE	FALSE	FALSE	FALSE	FALSE	FALSE	FALSE	FALSE	FALSE	FALSE	Previcox
57	2017-02-15	TRUE	FALSE	FALSE	FALSE	FALSE	FALSE	FALSE	FALSE	FALSE	FALSE	FALSE	FALSE	FALSE	Previcox
57	2017-03-21	TRUE	FALSE	FALSE	TRUE	FALSE	FALSE	FALSE	FALSE	FALSE	FALSE	FALSE	FALSE	FALSE	Previcox, licking L elbow & hock
57	2017-12-19	FALSE	FALSE	FALSE	TRUE	FALSE	FALSE	FALSE	FALSE	FALSE	FALSE	FALSE	FALSE	FALSE
57	2018-04-16	TRUE	FALSE	FALSE	TRUE	TRUE	FALSE	FALSE	FALSE	FALSE	FALSE	FALSE	FALSE	FALSE	Metacam
57	2018-06-25	TRUE	FALSE	TRUE	TRUE	TRUE	FALSE	FALSE	TRUE	TRUE	FALSE	FALSE	FALSE	FALSE	Metacam
57	2018-09-05	TRUE	FALSE	TRUE	TRUE	TRUE	FALSE	FALSE	TRUE	TRUE	FALSE	FALSE	TRUE	TRUE	Metacam
57	2018-10-16	TRUE	FALSE	FALSE	TRUE	TRUE	FALSE	FALSE	TRUE	FALSE	FALSE	FALSE	FALSE	FALSE	Metacam, reduce gaba, stop amant in 2 wks
57	2018-11-27	TRUE	FALSE	FALSE	FALSE	FALSE	FALSE	FALSE	TRUE	FALSE	FALSE	FALSE	FALSE	TRUE	Metacam
57	2019-01-15	FALSE	FALSE	FALSE	FALSE	FALSE	FALSE	FALSE	TRUE	FALSE	FALSE	FALSE	FALSE	FALSE	No meds
58	2016-05-30	FALSE	FALSE	FALSE	FALSE	FALSE	FALSE	FALSE	FALSE	FALSE	FALSE	FALSE	FALSE	FALSE	RH lame
58	2016-10-12	FALSE	FALSE	FALSE	FALSE	FALSE	FALSE	FALSE	FALSE	FALSE	FALSE	FALSE	FALSE	FALSE	RH altered gait
58	2018-03-19	FALSE	FALSE	FALSE	FALSE	FALSE	FALSE	FALSE	FALSE	FALSE	FALSE	FALSE	FALSE	FALSE	RH lame
58	2018-05-18	FALSE	FALSE	TRUE	FALSE	FALSE	FALSE	FALSE	TRUE	TRUE	FALSE	FALSE	TRUE	TRUE
58	2018-05-23	TRUE	FALSE	FALSE	FALSE	FALSE	FALSE	FALSE	TRUE	FALSE	FALSE	FALSE	FALSE	FALSE	Cimalgex
58	2018-07-02	FALSE	FALSE	FALSE	FALSE	FALSE	FALSE	FALSE	TRUE	FALSE	FALSE	FALSE	FALSE	FALSE	No meds
58	2018-08-20	FALSE	FALSE	TRUE	FALSE	FALSE	FALSE	FALSE	TRUE	TRUE	FALSE	FALSE	FALSE	TRUE
58	2018-10-10	FALSE	FALSE	FALSE	FALSE	FALSE	FALSE	FALSE	TRUE	FALSE	FALSE	FALSE	FALSE	FALSE	No meds
59	2017-03-20	FALSE	FALSE	TRUE	FALSE	FALSE	FALSE	FALSE	FALSE	TRUE	FALSE	FALSE	FALSE	FALSE	Plasmacytoma or histeocytoma removed
59	2017-10-27	FALSE	FALSE	FALSE	FALSE	FALSE	FALSE	FALSE	FALSE	FALSE	FALSE	FALSE	FALSE	FALSE	Sore weeping area over LS region, tramadol, prednisolone
59	2018-04-23	FALSE	FALSE	FALSE	FALSE	FALSE	FALSE	FALSE	TRUE	FALSE	FALSE	FALSE	FALSE	FALSE	Mild hip OA & lumbar spondylosis, Tramadol, Prednisolone
59	2018-05-29	FALSE	FALSE	FALSE	FALSE	FALSE	FALSE	FALSE	TRUE	FALSE	FALSE	FALSE	TRUE	TRUE	Tramadol, Prednisolone 1/2 tab, Tramadol
59	2018-07-16	FALSE	FALSE	FALSE	FALSE	FALSE	FALSE	FALSE	TRUE	FALSE	FALSE	FALSE	FALSE	FALSE	Stop Tramadol, Pred 1/2 daily
59	2018-10-17	FALSE	FALSE	FALSE	FALSE	FALSE	FALSE	FALSE	FALSE	FALSE	FALSE	FALSE	FALSE	FALSE	Pred, 1 daily
59	2019-03-21	FALSE	FALSE	FALSE	FALSE	FALSE	FALSE	FALSE	FALSE	FALSE	FALSE	FALSE	FALSE	TRUE	Tender along back, Medrone
59	2019-06-27	FALSE	FALSE	FALSE	FALSE	FALSE	TRUE	FALSE	FALSE	FALSE	FALSE	FALSE	FALSE	FALSE	Lump excised from inner thigh
59	2019-12-24	FALSE	FALSE	FALSE	FALSE	FALSE	FALSE	FALSE	FALSE	FALSE	FALSE	FALSE	FALSE	FALSE	Tramadol, Medrone
59	2020-02-28	FALSE	FALSE	FALSE	TRUE	FALSE	FALSE	FALSE	FALSE	FALSE	FALSE	FALSE	FALSE	FALSE	OA pain hind limbs, Tramadol
59	2020-05-20	FALSE	FALSE	FALSE	TRUE	FALSE	FALSE	FALSE	FALSE	FALSE	FALSE	FALSE	FALSE	FALSE	Medrone
59	2020-09-02	FALSE	FALSE	FALSE	TRUE	FALSE	FALSE	FALSE	FALSE	FALSE	FALSE	FALSE	FALSE	FALSE	Medrone, Tramadol
59	2020-10-08	FALSE	FALSE	FALSE	TRUE	FALSE	TRUE	FALSE	FALSE	FALSE	FALSE	FALSE	FALSE	FALSE	Medrone, Tramadol, LS disease with nerve involvement?
59	2021-01-12	FALSE	FALSE	FALSE	TRUE	FALSE	TRUE	FALSE	FALSE	FALSE	FALSE	FALSE	FALSE	TRUE	Medrone, Tramadol,
59	2021-03-10	FALSE	FALSE	FALSE	TRUE	FALSE	TRUE	FALSE	FALSE	FALSE	FALSE	FALSE	FALSE	TRUE	Medrone, Tramadol
60	2012-06-08	FALSE	FALSE	FALSE	FALSE	FALSE	FALSE	FALSE	FALSE	FALSE	FALSE	FALSE	FALSE	FALSE	Histiocytoma removed from upper lip
60	2015-06-24	TRUE	FALSE	FALSE	FALSE	FALSE	FALSE	FALSE	FALSE	FALSE	FALSE	FALSE	FALSE	FALSE	LF lame, Loxicom, hairball in between pads
60	2016-03-02	TRUE	FALSE	FALSE	FALSE	FALSE	FALSE	FALSE	FALSE	FALSE	FALSE	FALSE	FALSE	FALSE	LH lame, Loxicom
60	2016-09-29	FALSE	FALSE	FALSE	FALSE	FALSE	FALSE	FALSE	FALSE	FALSE	FALSE	FALSE	FALSE	FALSE	Histiocytoma removed from chest, tramadol
60	2016-12-30	TRUE	FALSE	FALSE	FALSE	FALSE	FALSE	FALSE	FALSE	FALSE	FALSE	FALSE	FALSE	FALSE	Stiff, Loxicom
60	2017-02-06	TRUE	FALSE	FALSE	FALSE	FALSE	FALSE	FALSE	TRUE	FALSE	FALSE	FALSE	FALSE	FALSE	Loxicom, Tramadol, LF lame, LS pain
60	2017-03-08	TRUE	FALSE	TRUE	FALSE	FALSE	FALSE	FALSE	TRUE	TRUE	FALSE	FALSE	TRUE	TRUE	Loxicom, tramadol
60	2017-03-20	TRUE	FALSE	FALSE	FALSE	FALSE	FALSE	FALSE	TRUE	FALSE	FALSE	FALSE	FALSE	FALSE	Loxicom
60	2017-05-16	TRUE	FALSE	FALSE	FALSE	FALSE	FALSE	FALSE	TRUE	FALSE	FALSE	FALSE	FALSE	FALSE	Loxicom
60	2017-06-14	TRUE	FALSE	FALSE	FALSE	FALSE	FALSE	FALSE	TRUE	FALSE	FALSE	FALSE	FALSE	FALSE	Loxicom
60	2017-10-03	TRUE	FALSE	FALSE	FALSE	FALSE	FALSE	FALSE	TRUE	FALSE	FALSE	FALSE	FALSE	TRUE	Loxicom, elbows painful again
60	2018-01-12	TRUE	FALSE	FALSE	FALSE	FALSE	FALSE	FALSE	TRUE	FALSE	FALSE	FALSE	FALSE	FALSE	Loxicom, elbows painful
60	2018-02-12	TRUE	FALSE	FALSE	TRUE	FALSE	FALSE	FALSE	TRUE	FALSE	FALSE	FALSE	FALSE	FALSE	Loxicom, LS pain
60	2018-04-18	TRUE	FALSE	TRUE	TRUE	FALSE	FALSE	FALSE	TRUE	TRUE	FALSE	FALSE	FALSE	FALSE	Loxicom, fat harvest
60	2018-05-14	TRUE	FALSE	TRUE	TRUE	FALSE	FALSE	FALSE	TRUE	TRUE	FALSE	FALSE	FALSE	FALSE	Loxicom, carpus painful
60	2018-05-18	TRUE	FALSE	FALSE	TRUE	FALSE	FALSE	FALSE	TRUE	FALSE	FALSE	FALSE	FALSE	TRUE	Loxicom, carpal brace
60	2018-07-03	TRUE	FALSE	FALSE	TRUE	FALSE	FALSE	FALSE	TRUE	FALSE	FALSE	FALSE	FALSE	FALSE	Loxicom, no apoquel
60	2018-08-20	TRUE	FALSE	FALSE	TRUE	FALSE	FALSE	FALSE	TRUE	FALSE	FALSE	FALSE	FALSE	FALSE	Loxicom, much worse now
60	2018-09-06	TRUE	FALSE	FALSE	TRUE	FALSE	FALSE	FALSE	TRUE	FALSE	FALSE	FALSE	FALSE	FALSE	Loxicom, apoquel again, very stiff and lame
60	2019-02-07	FALSE	FALSE	TRUE	TRUE	FALSE	FALSE	FALSE	TRUE	TRUE	FALSE	FALSE	FALSE	FALSE	Off NSAIDs due to gastro
60	2019-03-26	TRUE	FALSE	FALSE	TRUE	FALSE	FALSE	FALSE	TRUE	FALSE	FALSE	FALSE	FALSE	FALSE	Very weak at back end, collapsing, QOL poor
60	2019-04-22	TRUE	FALSE	FALSE	TRUE	FALSE	FALSE	FALSE	TRUE	FALSE	FALSE	FALSE	FALSE	TRUE	Loxicom, QOL stable
60	2019-06-12	TRUE	FALSE	FALSE	TRUE	FALSE	FALSE	FALSE	TRUE	FALSE	FALSE	FALSE	FALSE	FALSE	Loxicom, Acupuncture
60	2019-07-10	TRUE	FALSE	FALSE	TRUE	FALSE	FALSE	FALSE	TRUE	FALSE	FALSE	FALSE	FALSE	TRUE	Loxicom, acupuncture
60	2019-09-13	TRUE	FALSE	TRUE	TRUE	FALSE	FALSE	FALSE	TRUE	FALSE	FALSE	FALSE	FALSE	FALSE	Loxicom, sore head and neck
60	2019-11-07	FALSE	FALSE	FALSE	FALSE	FALSE	FALSE	FALSE	FALSE	FALSE	FALSE	FALSE	FALSE	FALSE	PTS
61	2013-07-02	FALSE	FALSE	FALSE	FALSE	FALSE	FALSE	FALSE	FALSE	FALSE	FALSE	FALSE	FALSE	FALSE	Intermittent lameness RF
61	2015-01-10	TRUE	FALSE	FALSE	FALSE	FALSE	FALSE	FALSE	FALSE	FALSE	FALSE	FALSE	FALSE	FALSE	LF lame, Meloxidyl
61	2015-02-02	TRUE	FALSE	FALSE	FALSE	FALSE	FALSE	FALSE	FALSE	FALSE	FALSE	FALSE	FALSE	FALSE	LF lame, early OA elbows, Meloxidyl
61	2015-02-27	TRUE	FALSE	FALSE	FALSE	FALSE	FALSE	TRUE	FALSE	FALSE	FALSE	FALSE	FALSE	FALSE	Previcox
61	2018-04-23	TRUE	FALSE	FALSE	FALSE	FALSE	FALSE	FALSE	FALSE	FALSE	FALSE	FALSE	FALSE	FALSE	Meloxidyl, elbow pain, hips subluxate
61	2018-05-16	FALSE	FALSE	TRUE	TRUE	FALSE	FALSE	FALSE	TRUE	TRUE	FALSE	FALSE	FALSE	FALSE
61	2018-06-13	TRUE	FALSE	TRUE	TRUE	FALSE	FALSE	FALSE	TRUE	TRUE	FALSE	FALSE	TRUE	TRUE	Loxicom
61	2018-07-20	TRUE	FALSE	FALSE	TRUE	FALSE	FALSE	FALSE	TRUE	FALSE	FALSE	FALSE	FALSE	FALSE	Metacam, decrease gaba
61	2018-08-24	TRUE	FALSE	TRUE	FALSE	FALSE	FALSE	FALSE	TRUE	TRUE	FALSE	FALSE	FALSE	FALSE	Metacam for 2 more weeks
61	2018-10-02	FALSE	FALSE	FALSE	FALSE	FALSE	FALSE	FALSE	TRUE	FALSE	FALSE	FALSE	FALSE	FALSE	No meds
61	2018-11-06	FALSE	FALSE	FALSE	FALSE	FALSE	FALSE	FALSE	TRUE	FALSE	FALSE	FALSE	FALSE	FALSE	Robaxin
61	2018-11-14	FALSE	FALSE	FALSE	FALSE	FALSE	FALSE	FALSE	TRUE	FALSE	FALSE	FALSE	FALSE	FALSE	Robaxin, muscle spasms
61	2018-12-14	TRUE	FALSE	FALSE	FALSE	FALSE	FALSE	FALSE	TRUE	FALSE	FALSE	FALSE	FALSE	FALSE	Metacam, Robaxin, hurt herself chasing rabbit
61	2019-02-13	TRUE	FALSE	FALSE	FALSE	FALSE	FALSE	FALSE	TRUE	FALSE	FALSE	FALSE	FALSE	FALSE	Metacam, LF lame
61	2019-03-06	TRUE	FALSE	TRUE	FALSE	FALSE	FALSE	FALSE	FALSE	TRUE	FALSE	FALSE	FALSE	TRUE	Metacam, Robaxin
61	2019-05-09	TRUE	FALSE	FALSE	FALSE	FALSE	FALSE	FALSE	FALSE	FALSE	FALSE	FALSE	FALSE	FALSE	Metacam, occasional gaba
61	2019-05-29	TRUE	FALSE	FALSE	FALSE	FALSE	FALSE	FALSE	FALSE	FALSE	FALSE	FALSE	FALSE	FALSE	Metacam, Piriton
61	2019-06-28	TRUE	FALSE	TRUE	FALSE	FALSE	FALSE	FALSE	FALSE	FALSE	FALSE	FALSE	FALSE	TRUE	Metacam
61	2019-08-19	TRUE	FALSE	FALSE	FALSE	FALSE	FALSE	FALSE	FALSE	FALSE	FALSE	FALSE	FALSE	FALSE	Metacam
61	2019-08-30	FALSE	FALSE	FALSE	FALSE	FALSE	FALSE	FALSE	FALSE	FALSE	FALSE	FALSE	FALSE	FALSE	No meds but doing badly
61	2019-09-03	FALSE	FALSE	TRUE	FALSE	FALSE	FALSE	FALSE	FALSE	FALSE	FALSE	FALSE	FALSE	FALSE	Robaxin
61	2019-09-10	FALSE	FALSE	TRUE	FALSE	FALSE	FALSE	FALSE	FALSE	FALSE	FALSE	FALSE	FALSE	FALSE	Robaxin
61	2019-09-25	FALSE	FALSE	TRUE	FALSE	FALSE	FALSE	FALSE	FALSE	FALSE	FALSE	FALSE	FALSE	FALSE	Robaxin
61	2019-11-18	TRUE	FALSE	FALSE	TRUE	FALSE	FALSE	FALSE	FALSE	FALSE	FALSE	FALSE	FALSE	FALSE	Metacam
61	2020-01-09	TRUE	FALSE	FALSE	TRUE	FALSE	FALSE	FALSE	TRUE	FALSE	FALSE	FALSE	FALSE	FALSE	Metacam, Robaxin
61	2020-01-23	TRUE	FALSE	TRUE	TRUE	FALSE	FALSE	FALSE	TRUE	FALSE	FALSE	FALSE	FALSE	FALSE	Metacam, Para as and when
61	2020-02-11	TRUE	FALSE	TRUE	TRUE	FALSE	FALSE	FALSE	TRUE	FALSE	FALSE	FALSE	FALSE	TRUE	Metacam
61	2020-03-23	TRUE	FALSE	FALSE	TRUE	FALSE	FALSE	FALSE	TRUE	FALSE	FALSE	FALSE	FALSE	FALSE	Metacam
61	2020-05-13	TRUE	FALSE	FALSE	FALSE	FALSE	FALSE	FALSE	TRUE	FALSE	FALSE	FALSE	FALSE	FALSE	Metacam, Robaxin, osteopathy
61	2020-06-10	TRUE	FALSE	FALSE	FALSE	TRUE	FALSE	FALSE	TRUE	FALSE	FALSE	FALSE	FALSE	FALSE	Metacam, robaxin
61	2020-07-21	TRUE	FALSE	FALSE	FALSE	TRUE	FALSE	FALSE	TRUE	FALSE	FALSE	FALSE	FALSE	FALSE	Metacam
61	2020-08-31	TRUE	FALSE	TRUE	FALSE	TRUE	FALSE	FALSE	TRUE	TRUE	FALSE	FALSE	TRUE	TRUE	Metacam, HAPRP used
61	2020-10-08	TRUE	FALSE	FALSE	FALSE	TRUE	FALSE	FALSE	TRUE	FALSE	FALSE	FALSE	FALSE	FALSE	Metacam
61	2020-11-24	TRUE	FALSE	TRUE	FALSE	TRUE	TRUE	FALSE	TRUE	FALSE	FALSE	FALSE	FALSE	FALSE	Metacam
61	2021-01-12	TRUE	FALSE	FALSE	FALSE	TRUE	TRUE	FALSE	TRUE	FALSE	FALSE	FALSE	FALSE	FALSE	Metacam, wean off preg
61	2021-03-15	TRUE	FALSE	FALSE	FALSE	TRUE	TRUE	FALSE	TRUE	FALSE	FALSE	FALSE	FALSE	FALSE	Metacam, LF lame still
62	2017-11-09	FALSE	FALSE	TRUE	FALSE	FALSE	FALSE	FALSE	FALSE	TRUE	FALSE	FALSE	FALSE	FALSE	R elbow pain, lame
62	2017-11-10	TRUE	FALSE	FALSE	FALSE	FALSE	FALSE	FALSE	FALSE	FALSE	TRUE	FALSE	FALSE	FALSE	Loxicom, Tramadol, R elbow fracture of anconeal process
62	2017-12-11	TRUE	FALSE	FALSE	FALSE	FALSE	FALSE	FALSE	FALSE	FALSE	FALSE	FALSE	FALSE	FALSE	Onsior
62	2018-04-09	TRUE	FALSE	FALSE	FALSE	FALSE	TRUE	FALSE	FALSE	FALSE	FALSE	FALSE	FALSE	FALSE	Onsior, LF lame again
62	2018-04-25	TRUE	FALSE	FALSE	FALSE	FALSE	TRUE	FALSE	TRUE	FALSE	FALSE	FALSE	TRUE	FALSE	PRP to elbows, onsior
62	2018-05-11	TRUE	FALSE	TRUE	FALSE	FALSE	TRUE	FALSE	TRUE	TRUE	FALSE	FALSE	FALSE	FALSE	Onsior
62	2018-05-16	FALSE	FALSE	TRUE	FALSE	FALSE	FALSE	FALSE	TRUE	TRUE	FALSE	FALSE	TRUE	FALSE	Tramadol, shoulder braces
62	2018-07-03	FALSE	FALSE	FALSE	FALSE	FALSE	FALSE	FALSE	TRUE	FALSE	FALSE	FALSE	FALSE	FALSE	Tramadol, reduce Tramadol
62	2018-08-31	FALSE	FALSE	FALSE	FALSE	FALSE	FALSE	FALSE	TRUE	FALSE	FALSE	FALSE	FALSE	FALSE	No meds
62	2018-10-27	TRUE	FALSE	TRUE	FALSE	FALSE	FALSE	FALSE	TRUE	TRUE	FALSE	FALSE	FALSE	FALSE	Onsior, Tramadol, acutely lame, triceps strain
62	2018-11-25	FALSE	FALSE	FALSE	FALSE	FALSE	FALSE	FALSE	TRUE	FALSE	FALSE	FALSE	FALSE	FALSE	AWOL with Hector for 10 days! Dehydrated but not lame
62	2018-12-18	TRUE	FALSE	FALSE	FALSE	FALSE	FALSE	FALSE	TRUE	FALSE	FALSE	FALSE	FALSE	FALSE	Trocoxil, R elbow pain, hip pain, LS ?
62	2019-01-04	FALSE	FALSE	FALSE	FALSE	FALSE	FALSE	FALSE	TRUE	FALSE	FALSE	FALSE	TRUE	TRUE	Hip dysplasia, LS fused and twisted
62	2019-02-18	FALSE	FALSE	TRUE	FALSE	FALSE	FALSE	FALSE	TRUE	TRUE	FALSE	FALSE	FALSE	TRUE
62	2019-04-02	FALSE	FALSE	FALSE	FALSE	FALSE	FALSE	FALSE	TRUE	FALSE	FALSE	FALSE	FALSE	FALSE	No meds
62	2019-05-14	FALSE	FALSE	TRUE	FALSE	FALSE	FALSE	FALSE	TRUE	TRUE	FALSE	FALSE	FALSE	FALSE	Hydrotherapy
62	2019-08-27	TRUE	FALSE	FALSE	FALSE	FALSE	FALSE	FALSE	TRUE	FALSE	FALSE	FALSE	FALSE	FALSE	Iliopsoas strain, Metacam, Robaxin
62	2019-12-07	TRUE	FALSE	TRUE	TRUE	FALSE	FALSE	FALSE	TRUE	FALSE	FALSE	FALSE	FALSE	TRUE	Metacam, R fore intermittently lame, OA elbows
62	2020-10-07	TRUE	FALSE	FALSE	TRUE	FALSE	FALSE	FALSE	TRUE	FALSE	FALSE	FALSE	FALSE	FALSE	Metacam
62	2020-11-18	TRUE	FALSE	TRUE	TRUE	FALSE	FALSE	FALSE	TRUE	FALSE	FALSE	FALSE	TRUE	TRUE	Metacam
62	2021-01-13	TRUE	FALSE	FALSE	FALSE	FALSE	FALSE	FALSE	TRUE	FALSE	FALSE	FALSE	FALSE	FALSE	Metacam
62	2021-04-01	TRUE	FALSE	TRUE	FALSE	FALSE	FALSE	FALSE	TRUE	FALSE	FALSE	FALSE	TRUE	TRUE	Metacam
63	2017-11-01	FALSE	FALSE	FALSE	FALSE	FALSE	FALSE	FALSE	FALSE	FALSE	FALSE	FALSE	FALSE	FALSE	Intermettent lameness elbows
63	2018-05-08	TRUE	FALSE	FALSE	FALSE	FALSE	FALSE	FALSE	TRUE	FALSE	FALSE	FALSE	TRUE	FALSE	Loxicom, elbow effusion, PRP to both elbows
63	2018-06-08	TRUE	FALSE	TRUE	FALSE	FALSE	FALSE	FALSE	TRUE	TRUE	FALSE	FALSE	TRUE	TRUE	Metacam
63	2018-07-23	TRUE	FALSE	FALSE	FALSE	FALSE	FALSE	FALSE	TRUE	FALSE	FALSE	FALSE	FALSE	FALSE	Metacam for 2 more weeks
63	2018-08-31	FALSE	FALSE	TRUE	FALSE	FALSE	FALSE	FALSE	TRUE	TRUE	FALSE	FALSE	FALSE	FALSE	No meds, Pardale for 10 days
63	2018-10-12	FALSE	FALSE	FALSE	FALSE	FALSE	FALSE	FALSE	TRUE	FALSE	FALSE	FALSE	FALSE	FALSE	No meds
63	2018-12-18	FALSE	FALSE	FALSE	FALSE	FALSE	FALSE	FALSE	TRUE	FALSE	FALSE	FALSE	FALSE	FALSE	Robaxin, Offloading hindlimbs
63	2019-02-01	FALSE	FALSE	FALSE	FALSE	FALSE	FALSE	FALSE	TRUE	FALSE	FALSE	FALSE	FALSE	FALSE	No meds
63	2019-07-31	FALSE	FALSE	FALSE	FALSE	FALSE	FALSE	FALSE	TRUE	FALSE	FALSE	FALSE	FALSE	FALSE	No meds but now ad Robaxin
63	2020-04-06	TRUE	FALSE	TRUE	FALSE	FALSE	FALSE	FALSE	TRUE	FALSE	FALSE	FALSE	TRUE	TRUE	Metacam
63	2020-06-29	FALSE	FALSE	FALSE	FALSE	FALSE	FALSE	FALSE	TRUE	FALSE	FALSE	FALSE	FALSE	FALSE	No meds
63	2021-02-15	FALSE	FALSE	FALSE	FALSE	FALSE	FALSE	FALSE	TRUE	FALSE	FALSE	FALSE	FALSE	FALSE	No meds
64	2015-04-24	TRUE	FALSE	FALSE	FALSE	FALSE	FALSE	TRUE	FALSE	FALSE	FALSE	FALSE	FALSE	FALSE	Metacam, LF lame
64	2016-02-12	TRUE	FALSE	FALSE	FALSE	FALSE	FALSE	FALSE	FALSE	FALSE	FALSE	FALSE	FALSE	FALSE	Metacam as and when for ongoing OA
64	2016-12-31	TRUE	FALSE	FALSE	FALSE	FALSE	FALSE	FALSE	FALSE	FALSE	FALSE	FALSE	FALSE	FALSE	Metacam
64	2017-07-13	TRUE	FALSE	FALSE	FALSE	FALSE	FALSE	FALSE	FALSE	FALSE	FALSE	FALSE	FALSE	FALSE	Metacam, LOAD questionnaire mod to severe
64	2017-12-05	TRUE	FALSE	FALSE	FALSE	FALSE	FALSE	FALSE	FALSE	FALSE	FALSE	FALSE	FALSE	FALSE	LH lame, not stifles, Metacam, Tramadol
64	2018-05-07	TRUE	FALSE	FALSE	FALSE	FALSE	FALSE	FALSE	TRUE	FALSE	FALSE	FALSE	FALSE	FALSE	Metacam
64	2018-06-22	TRUE	FALSE	TRUE	FALSE	FALSE	FALSE	FALSE	TRUE	TRUE	FALSE	FALSE	TRUE	TRUE	Metacam
64	2018-08-17	TRUE	FALSE	FALSE	FALSE	FALSE	FALSE	FALSE	TRUE	FALSE	FALSE	FALSE	FALSE	FALSE	Metacam
64	2018-09-28	TRUE	FALSE	FALSE	FALSE	FALSE	FALSE	FALSE	TRUE	FALSE	FALSE	FALSE	FALSE	FALSE	Metacam
64	2018-10-17	TRUE	FALSE	TRUE	FALSE	FALSE	FALSE	FALSE	TRUE	TRUE	FALSE	FALSE	FALSE	TRUE	Metacam
64	2019-07-02	TRUE	FALSE	FALSE	TRUE	FALSE	FALSE	FALSE	FALSE	FALSE	FALSE	FALSE	FALSE	TRUE	Metacam, Robaxin
64	2019-07-22	TRUE	FALSE	FALSE	TRUE	FALSE	FALSE	FALSE	FALSE	FALSE	FALSE	FALSE	FALSE	FALSE	Metacam, reduce gaba
64	2020-04-06	TRUE	FALSE	FALSE	FALSE	FALSE	FALSE	FALSE	FALSE	FALSE	FALSE	FALSE	FALSE	FALSE	Metacam, occasional Tramadol, LF lame
64	2020-05-11	TRUE	FALSE	FALSE	TRUE	FALSE	FALSE	FALSE	FALSE	FALSE	FALSE	FALSE	FALSE	FALSE	Metacam
64	2020-05-19	TRUE	FALSE	TRUE	TRUE	FALSE	TRUE	FALSE	TRUE	FALSE	FALSE	FALSE	TRUE	TRUE	Metacam
64	2020-07-06	TRUE	FALSE	FALSE	TRUE	TRUE	FALSE	FALSE	TRUE	FALSE	FALSE	FALSE	FALSE	FALSE	Metacam, decrease gaba
64	2020-09-01	TRUE	FALSE	TRUE	FALSE	FALSE	TRUE	FALSE	TRUE	FALSE	FALSE	FALSE	FALSE	FALSE	Metacam
65	2017-05-21	FALSE	FALSE	FALSE	FALSE	FALSE	FALSE	FALSE	FALSE	FALSE	TRUE	FALSE	FALSE	FALSE	L elbow FCP removed
65	2017-07-07	TRUE	FALSE	FALSE	FALSE	FALSE	FALSE	TRUE	FALSE	FALSE	FALSE	FALSE	FALSE	FALSE	Metacam, LF lame
65	2018-08-14	FALSE	FALSE	TRUE	FALSE	FALSE	FALSE	FALSE	TRUE	TRUE	FALSE	FALSE	TRUE	TRUE
65	2018-09-28	FALSE	FALSE	FALSE	FALSE	FALSE	FALSE	FALSE	TRUE	FALSE	FALSE	FALSE	FALSE	FALSE	No meds
65	2019-11-15	FALSE	FALSE	FALSE	FALSE	FALSE	FALSE	FALSE	TRUE	FALSE	FALSE	FALSE	FALSE	FALSE	No meds
65	2020-06-12	TRUE	FALSE	TRUE	FALSE	FALSE	FALSE	FALSE	TRUE	FALSE	FALSE	FALSE	TRUE	FALSE	Metacam
66	2017-07-28	TRUE	FALSE	FALSE	FALSE	FALSE	FALSE	FALSE	FALSE	FALSE	FALSE	FALSE	FALSE	FALSE	Ataxia, LH pain, metacam, tramadol
66	2017-08-01	TRUE	FALSE	FALSE	FALSE	FALSE	FALSE	FALSE	FALSE	FALSE	FALSE	FALSE	FALSE	FALSE	Metacam, spondylosis
66	2017-08-07	TRUE	FALSE	FALSE	FALSE	FALSE	FALSE	FALSE	FALSE	FALSE	FALSE	FALSE	FALSE	FALSE	Metacam, LS pain
66	2017-10-19	TRUE	FALSE	FALSE	FALSE	FALSE	FALSE	FALSE	FALSE	FALSE	FALSE	FALSE	FALSE	FALSE	Metacam
66	2017-12-23	FALSE	FALSE	FALSE	FALSE	FALSE	FALSE	FALSE	FALSE	FALSE	FALSE	FALSE	FALSE	FALSE	Stop metacam due to gast
66	2018-02-02	TRUE	FALSE	FALSE	FALSE	FALSE	FALSE	FALSE	FALSE	FALSE	FALSE	FALSE	FALSE	FALSE	Cimalgex, hip pain
66	2018-02-09	TRUE	FALSE	FALSE	FALSE	FALSE	FALSE	FALSE	FALSE	FALSE	FALSE	FALSE	FALSE	FALSE	Cimalgex, better
66	2018-06-25	TRUE	FALSE	TRUE	TRUE	FALSE	FALSE	FALSE	TRUE	TRUE	FALSE	FALSE	FALSE	FALSE	Cimalgex
66	2018-07-04	FALSE	FALSE	FALSE	TRUE	FALSE	TRUE	FALSE	TRUE	FALSE	FALSE	FALSE	FALSE	FALSE	Off cimalgex due to gast
66	2018-08-15	FALSE	FALSE	TRUE	TRUE	FALSE	TRUE	FALSE	TRUE	TRUE	FALSE	FALSE	TRUE	TRUE	Hobbles
66	2018-09-28	FALSE	FALSE	FALSE	TRUE	FALSE	FALSE	FALSE	TRUE	FALSE	FALSE	FALSE	FALSE	FALSE	Hobbles
66	2018-11-09	FALSE	FALSE	FALSE	TRUE	FALSE	FALSE	FALSE	TRUE	FALSE	FALSE	FALSE	FALSE	TRUE
66	2018-12-21	FALSE	FALSE	FALSE	TRUE	FALSE	FALSE	FALSE	TRUE	FALSE	FALSE	FALSE	FALSE	FALSE	Try to reduce gaba
66	2020-03-27	FALSE	TRUE	TRUE	TRUE	FALSE	FALSE	FALSE	TRUE	TRUE	FALSE	FALSE	TRUE	TRUE	Fine until a month ago
66	2020-05-19	FALSE	TRUE	FALSE	TRUE	FALSE	FALSE	FALSE	TRUE	FALSE	FALSE	FALSE	FALSE	FALSE
66	2020-06-20	FALSE	TRUE	FALSE	TRUE	FALSE	FALSE	FALSE	TRUE	FALSE	FALSE	FALSE	FALSE	FALSE	decrease gaba
66	2020-11-19	FALSE	TRUE	TRUE	FALSE	FALSE	FALSE	FALSE	TRUE	FALSE	FALSE	FALSE	FALSE	FALSE
67	2018-04-16	TRUE	FALSE	FALSE	FALSE	FALSE	FALSE	FALSE	FALSE	FALSE	FALSE	FALSE	FALSE	FALSE	Loxicom, forelimb lame
67	2018-05-10	TRUE	FALSE	TRUE	FALSE	FALSE	FALSE	FALSE	TRUE	TRUE	FALSE	FALSE	FALSE	FALSE	Loxicom
67	2018-06-06	FALSE	FALSE	TRUE	FALSE	FALSE	FALSE	FALSE	TRUE	TRUE	FALSE	FALSE	TRUE	TRUE	Hobbles
67	2018-07-20	FALSE	FALSE	FALSE	FALSE	FALSE	FALSE	FALSE	TRUE	FALSE	FALSE	FALSE	FALSE	FALSE	No meds, hobbles
67	2018-08-21	TRUE	FALSE	FALSE	FALSE	FALSE	FALSE	FALSE	TRUE	FALSE	FALSE	FALSE	FALSE	FALSE	Trocoxil
67	2018-08-31	FALSE	FALSE	TRUE	FALSE	FALSE	FALSE	FALSE	TRUE	TRUE	FALSE	FALSE	FALSE	FALSE	Very lame LF, shoulder not elbow
67	2018-09-12	FALSE	FALSE	TRUE	FALSE	FALSE	TRUE	FALSE	TRUE	TRUE	FALSE	FALSE	FALSE	FALSE	shoulder appeared to give way
67	2018-09-25	FALSE	FALSE	TRUE	FALSE	FALSE	FALSE	FALSE	TRUE	TRUE	FALSE	FALSE	TRUE	TRUE
67	2018-11-25	TRUE	FALSE	TRUE	FALSE	FALSE	FALSE	FALSE	TRUE	TRUE	FALSE	FALSE	FALSE	FALSE	lame LF, elbows, Metacam
67	2018-12-05	TRUE	FALSE	FALSE	FALSE	FALSE	FALSE	FALSE	TRUE	FALSE	FALSE	FALSE	FALSE	TRUE	Metacam, Robaxin
67	2019-05-02	FALSE	FALSE	FALSE	FALSE	FALSE	FALSE	FALSE	FALSE	FALSE	FALSE	FALSE	FALSE	FALSE	No meds
67	2019-05-07	TRUE	FALSE	FALSE	FALSE	FALSE	FALSE	FALSE	FALSE	FALSE	FALSE	FALSE	FALSE	TRUE	Metacam, elbows
67	2019-06-04	FALSE	FALSE	TRUE	FALSE	FALSE	FALSE	FALSE	FALSE	TRUE	FALSE	FALSE	FALSE	TRUE
67	2019-08-07	FALSE	FALSE	FALSE	FALSE	FALSE	FALSE	FALSE	FALSE	FALSE	FALSE	FALSE	FALSE	FALSE	No meds
68	2010-02-13	TRUE	FALSE	FALSE	FALSE	FALSE	FALSE	FALSE	FALSE	FALSE	FALSE	FALSE	FALSE	FALSE	LF lame, meloxidyl
68	2010-04-12	TRUE	FALSE	FALSE	FALSE	FALSE	FALSE	FALSE	FALSE	FALSE	FALSE	FALSE	FALSE	FALSE	Metacam, LF lame, elbow/shoulder
68	2011-07-28	FALSE	FALSE	FALSE	FALSE	FALSE	FALSE	FALSE	FALSE	FALSE	FALSE	FALSE	FALSE	FALSE	RF shoulder stiff
68	2012-04-25	TRUE	FALSE	FALSE	FALSE	FALSE	FALSE	FALSE	FALSE	FALSE	FALSE	FALSE	FALSE	FALSE	stiff shoulders
68	2012-05-20	FALSE	FALSE	FALSE	FALSE	FALSE	FALSE	FALSE	FALSE	FALSE	FALSE	FALSE	FALSE	FALSE	cruciate disease, LH
68	2012-05-23	TRUE	FALSE	FALSE	FALSE	FALSE	FALSE	FALSE	FALSE	FALSE	FALSE	TRUE	FALSE	FALSE	TPLO, meloxidyl, tramadol
68	2012-11-09	TRUE	FALSE	FALSE	FALSE	FALSE	FALSE	FALSE	FALSE	FALSE	FALSE	FALSE	FALSE	FALSE	cruciate RH
68	2012-11-12	TRUE	FALSE	FALSE	FALSE	FALSE	FALSE	FALSE	FALSE	FALSE	FALSE	TRUE	FALSE	FALSE	TPLO, RH, meloxidyl, tramadol
68	2014-07-30	TRUE	FALSE	FALSE	FALSE	FALSE	FALSE	FALSE	FALSE	FALSE	FALSE	FALSE	FALSE	FALSE	Loxicom, L elbow pain
68	2014-10-02	TRUE	FALSE	FALSE	FALSE	FALSE	FALSE	FALSE	FALSE	FALSE	FALSE	FALSE	FALSE	FALSE	Elbow dysplasia, R worse than L, Loxicom
68	2015-01-29	TRUE	FALSE	FALSE	FALSE	FALSE	FALSE	FALSE	FALSE	FALSE	FALSE	FALSE	FALSE	FALSE	Loxicom
68	2015-04-18	TRUE	FALSE	FALSE	FALSE	FALSE	FALSE	FALSE	FALSE	FALSE	FALSE	FALSE	FALSE	FALSE	RH lame, Loxicom
68	2015-07-04	TRUE	FALSE	TRUE	FALSE	FALSE	FALSE	FALSE	FALSE	TRUE	FALSE	FALSE	FALSE	FALSE	Tramadol, elbow OA flare, Loxicom
68	2016-07-25	TRUE	FALSE	FALSE	FALSE	FALSE	FALSE	FALSE	FALSE	FALSE	FALSE	FALSE	FALSE	FALSE	Loxicom
68	2017-07-28	TRUE	FALSE	TRUE	FALSE	FALSE	FALSE	FALSE	FALSE	TRUE	FALSE	FALSE	FALSE	FALSE	Loxicom, front legs painful
68	2018-01-29	TRUE	FALSE	TRUE	FALSE	FALSE	FALSE	FALSE	FALSE	TRUE	FALSE	FALSE	FALSE	FALSE	Loxicom, lame after rising
68	2018-02-09	TRUE	FALSE	TRUE	FALSE	FALSE	FALSE	FALSE	FALSE	TRUE	FALSE	FALSE	FALSE	FALSE	Onsior, Tramadol
68	2018-02-26	TRUE	FALSE	FALSE	FALSE	FALSE	FALSE	FALSE	FALSE	FALSE	FALSE	FALSE	FALSE	FALSE	Onsior
68	2018-06-12	FALSE	FALSE	TRUE	TRUE	FALSE	FALSE	FALSE	TRUE	TRUE	FALSE	FALSE	FALSE	FALSE
68	2018-07-13	FALSE	FALSE	TRUE	TRUE	FALSE	FALSE	FALSE	TRUE	TRUE	FALSE	FALSE	TRUE	TRUE
68	2018-10-19	FALSE	FALSE	TRUE	FALSE	FALSE	FALSE	FALSE	TRUE	TRUE	FALSE	FALSE	FALSE	TRUE	pardale for 10 days
68	2018-11-30	FALSE	FALSE	FALSE	FALSE	FALSE	FALSE	FALSE	TRUE	FALSE	FALSE	FALSE	FALSE	FALSE	No meds
68	2019-02-05	TRUE	FALSE	FALSE	FALSE	FALSE	FALSE	FALSE	TRUE	FALSE	FALSE	FALSE	FALSE	FALSE	Onsior, lame after exercise
68	2019-05-07	TRUE	FALSE	FALSE	FALSE	FALSE	FALSE	FALSE	TRUE	FALSE	FALSE	FALSE	TRUE	TRUE	Onsior
68	2019-06-18	TRUE	FALSE	FALSE	FALSE	FALSE	FALSE	FALSE	TRUE	FALSE	FALSE	FALSE	FALSE	FALSE	Onsior as and when
68	2019-10-30	TRUE	FALSE	TRUE	TRUE	FALSE	FALSE	FALSE	TRUE	TRUE	FALSE	FALSE	FALSE	FALSE	Acute flare up of OA, Robaxin, Onsior
68	2019-12-04	TRUE	FALSE	TRUE	TRUE	FALSE	FALSE	FALSE	TRUE	FALSE	FALSE	FALSE	TRUE	TRUE	Onsior
68	2020-02-11	TRUE	FALSE	FALSE	TRUE	FALSE	FALSE	FALSE	TRUE	FALSE	FALSE	FALSE	FALSE	FALSE	Onsior, drop gaba
69	2016-01-22	TRUE	FALSE	FALSE	FALSE	FALSE	FALSE	FALSE	FALSE	FALSE	FALSE	TRUE	FALSE	FALSE	Metacam, previous LH cruciate repair and elbow arthroscopy, joint mice in LF
69	2016-12-07	TRUE	FALSE	FALSE	FALSE	FALSE	FALSE	FALSE	FALSE	FALSE	FALSE	FALSE	FALSE	FALSE	Metacam
69	2017-01-16	TRUE	FALSE	FALSE	FALSE	FALSE	FALSE	TRUE	FALSE	FALSE	FALSE	FALSE	FALSE	FALSE	Metacam
69	2017-04-22	TRUE	FALSE	TRUE	FALSE	FALSE	FALSE	TRUE	FALSE	TRUE	FALSE	FALSE	FALSE	FALSE	Metacam, very lame RF worst, elbow & stifle OA advanced
69	2017-05-25	TRUE	FALSE	TRUE	FALSE	FALSE	FALSE	TRUE	FALSE	TRUE	FALSE	FALSE	FALSE	FALSE	Metacam, tramadol
69	2017-06-05	TRUE	FALSE	FALSE	FALSE	FALSE	FALSE	TRUE	FALSE	FALSE	FALSE	FALSE	FALSE	FALSE	Cartrophen, tramadol
69	2017-08-15	TRUE	FALSE	FALSE	TRUE	FALSE	TRUE	TRUE	FALSE	FALSE	FALSE	FALSE	FALSE	FALSE	Metacam
69	2017-09-22	TRUE	FALSE	FALSE	TRUE	FALSE	TRUE	TRUE	FALSE	FALSE	FALSE	FALSE	FALSE	TRUE	Metacam
69	2017-12-15	TRUE	FALSE	FALSE	TRUE	FALSE	TRUE	TRUE	FALSE	FALSE	FALSE	FALSE	FALSE	FALSE	Metacam
69	2018-04-18	TRUE	FALSE	FALSE	TRUE	FALSE	TRUE	TRUE	FALSE	FALSE	FALSE	FALSE	FALSE	FALSE	Metacam, struggling with pain
69	2018-05-14	TRUE	FALSE	FALSE	TRUE	FALSE	TRUE	TRUE	FALSE	FALSE	FALSE	FALSE	FALSE	FALSE	Metacam, referred to Greenside
69	2018-07-03	TRUE	FALSE	TRUE	TRUE	FALSE	TRUE	FALSE	TRUE	TRUE	FALSE	FALSE	FALSE	FALSE	Metacam
69	2018-08-15	TRUE	FALSE	TRUE	TRUE	FALSE	TRUE	FALSE	TRUE	TRUE	FALSE	FALSE	TRUE	TRUE	Metacam
69	2018-09-24	TRUE	FALSE	FALSE	TRUE	FALSE	TRUE	FALSE	TRUE	FALSE	FALSE	FALSE	FALSE	FALSE	Metacam, improved
69	2018-11-05	TRUE	FALSE	TRUE	TRUE	FALSE	TRUE	FALSE	TRUE	TRUE	FALSE	FALSE	FALSE	TRUE	Metacam
69	2018-12-17	TRUE	FALSE	FALSE	TRUE	FALSE	TRUE	FALSE	TRUE	FALSE	FALSE	FALSE	FALSE	TRUE	Trocoxil, Robaxin
69	2019-01-28	TRUE	FALSE	TRUE	TRUE	FALSE	TRUE	FALSE	TRUE	TRUE	FALSE	FALSE	FALSE	FALSE	Trocoxil, doing really well, decrease gaba
69	2019-06-05	TRUE	FALSE	FALSE	FALSE	FALSE	FALSE	FALSE	TRUE	FALSE	FALSE	FALSE	FALSE	FALSE	Metacam
70	2015-12-07	TRUE	FALSE	FALSE	FALSE	FALSE	FALSE	FALSE	FALSE	FALSE	FALSE	FALSE	FALSE	FALSE	RF lame, loxicom, L elbow has fissure line
70	2016-01-13	TRUE	FALSE	FALSE	FALSE	FALSE	FALSE	FALSE	FALSE	FALSE	TRUE	FALSE	FALSE	FALSE	Loxicom, methadone, cortical transcondylar screws placed
70	2016-01-29	FALSE	FALSE	FALSE	FALSE	FALSE	FALSE	FALSE	FALSE	FALSE	FALSE	FALSE	FALSE	FALSE	no meds
70	2016-02-26	FALSE	FALSE	FALSE	FALSE	FALSE	FALSE	FALSE	FALSE	FALSE	TRUE	FALSE	FALSE	FALSE	remove metal fragments
70	2016-04-30	TRUE	FALSE	FALSE	FALSE	FALSE	FALSE	FALSE	FALSE	FALSE	FALSE	FALSE	FALSE	FALSE	Loxicom, LF lame, elbow
70	2017-06-21	FALSE	FALSE	FALSE	FALSE	FALSE	FALSE	FALSE	FALSE	FALSE	FALSE	FALSE	FALSE	FALSE	No meds
70	2017-10-23	TRUE	FALSE	FALSE	FALSE	FALSE	FALSE	FALSE	FALSE	FALSE	FALSE	TRUE	FALSE	FALSE	TTA R stifle, metacam
70	2017-12-13	TRUE	FALSE	TRUE	FALSE	FALSE	FALSE	TRUE	FALSE	TRUE	FALSE	FALSE	FALSE	FALSE	TTA L stifle, metacam
70	2018-07-02	TRUE	FALSE	TRUE	FALSE	FALSE	FALSE	FALSE	TRUE	TRUE	FALSE	FALSE	FALSE	FALSE	Loxicom
70	2018-10-12	TRUE	FALSE	TRUE	FALSE	FALSE	FALSE	FALSE	TRUE	TRUE	FALSE	FALSE	TRUE	FALSE	Loxicom
70	2018-11-23	FALSE	FALSE	FALSE	FALSE	FALSE	FALSE	FALSE	TRUE	FALSE	FALSE	FALSE	FALSE	FALSE	No meds
70	2019-01-11	FALSE	FALSE	FALSE	FALSE	FALSE	FALSE	FALSE	TRUE	FALSE	FALSE	FALSE	FALSE	FALSE	No meds, doing really well
70	2019-02-08	FALSE	FALSE	FALSE	FALSE	FALSE	FALSE	FALSE	TRUE	FALSE	FALSE	FALSE	FALSE	FALSE	No meds
70	2019-03-22	FALSE	FALSE	FALSE	FALSE	FALSE	FALSE	FALSE	TRUE	FALSE	FALSE	FALSE	FALSE	FALSE	No meds
70	2019-08-21	FALSE	FALSE	FALSE	FALSE	FALSE	FALSE	FALSE	TRUE	FALSE	FALSE	FALSE	FALSE	FALSE	No meds
70	2019-12-18	TRUE	FALSE	TRUE	FALSE	FALSE	FALSE	FALSE	TRUE	FALSE	FALSE	FALSE	FALSE	FALSE	Metacam, robaxin
70	2020-01-29	TRUE	FALSE	FALSE	TRUE	FALSE	FALSE	FALSE	TRUE	FALSE	FALSE	FALSE	FALSE	FALSE	Metacam
70	2020-04-23	TRUE	FALSE	FALSE	TRUE	FALSE	FALSE	FALSE	TRUE	FALSE	FALSE	FALSE	FALSE	FALSE	Metacam, Robaxin
70	2020-05-18	TRUE	FALSE	TRUE	TRUE	FALSE	FALSE	FALSE	TRUE	TRUE	FALSE	FALSE	TRUE	TRUE	Metacam, robaxin
70	2020-06-28	FALSE	FALSE	FALSE	TRUE	FALSE	FALSE	FALSE	TRUE	FALSE	FALSE	FALSE	FALSE	FALSE	Reduce gaba
71	2016-09-29	TRUE	FALSE	FALSE	FALSE	FALSE	FALSE	TRUE	FALSE	FALSE	FALSE	FALSE	FALSE	FALSE	LH lame, metacam, Hip OA
71	2017-04-05	TRUE	FALSE	FALSE	FALSE	FALSE	FALSE	TRUE	FALSE	FALSE	FALSE	FALSE	FALSE	FALSE	Metacam
71	2017-09-15	TRUE	FALSE	FALSE	FALSE	FALSE	FALSE	TRUE	FALSE	FALSE	FALSE	FALSE	FALSE	FALSE	Metacam
71	2018-03-08	TRUE	FALSE	FALSE	FALSE	FALSE	FALSE	TRUE	FALSE	FALSE	FALSE	FALSE	FALSE	FALSE	Metacam
71	2018-07-24	FALSE	FALSE	TRUE	FALSE	FALSE	FALSE	FALSE	TRUE	TRUE	FALSE	FALSE	FALSE	FALSE
71	2018-10-30	FALSE	FALSE	TRUE	FALSE	FALSE	FALSE	FALSE	TRUE	TRUE	FALSE	FALSE	TRUE	TRUE	Tramadol
71	2018-12-04	FALSE	FALSE	FALSE	FALSE	FALSE	FALSE	FALSE	TRUE	FALSE	FALSE	FALSE	FALSE	FALSE	No meds
71	2019-01-08	FALSE	FALSE	TRUE	FALSE	FALSE	FALSE	FALSE	TRUE	TRUE	FALSE	FALSE	FALSE	TRUE
71	2019-02-19	FALSE	FALSE	FALSE	FALSE	FALSE	FALSE	FALSE	TRUE	FALSE	FALSE	FALSE	FALSE	FALSE	No meds
71	2019-09-03	FALSE	FALSE	FALSE	FALSE	FALSE	FALSE	FALSE	TRUE	FALSE	FALSE	FALSE	FALSE	FALSE	No meds
71	2019-11-26	TRUE	FALSE	FALSE	FALSE	FALSE	FALSE	FALSE	TRUE	FALSE	FALSE	FALSE	FALSE	FALSE	Metacam, hips painful
71	2020-01-21	TRUE	FALSE	TRUE	FALSE	FALSE	FALSE	FALSE	TRUE	FALSE	FALSE	FALSE	TRUE	TRUE	Metacam
71	2020-03-10	TRUE	FALSE	FALSE	FALSE	FALSE	FALSE	FALSE	TRUE	FALSE	FALSE	FALSE	FALSE	FALSE	Metacam
71	2020-04-03	TRUE	FALSE	FALSE	FALSE	FALSE	FALSE	FALSE	TRUE	FALSE	FALSE	FALSE	FALSE	FALSE	Metacam
71	2020-06-04	TRUE	FALSE	FALSE	FALSE	FALSE	FALSE	FALSE	TRUE	FALSE	FALSE	FALSE	FALSE	FALSE	Metacam, sudden acute R hip pain, rest and better the next day
71	2020-10-22	FALSE	FALSE	FALSE	FALSE	FALSE	FALSE	FALSE	FALSE	FALSE	FALSE	FALSE	FALSE	FALSE	PTS
72	2015-12-01	FALSE	FALSE	FALSE	FALSE	FALSE	FALSE	FALSE	FALSE	FALSE	FALSE	TRUE	FALSE	FALSE	TPLO bilateral, L stifle infected and implants removed after 8 weeks
72	2018-05-10	TRUE	FALSE	FALSE	FALSE	FALSE	FALSE	FALSE	FALSE	FALSE	FALSE	FALSE	FALSE	FALSE	Onsior, Bilateral stifleotomy for medial meniscus damage
72	2018-06-04	TRUE	FALSE	FALSE	TRUE	FALSE	FALSE	FALSE	FALSE	FALSE	FALSE	FALSE	FALSE	FALSE	Onsior
72	2018-06-18	TRUE	FALSE	TRUE	FALSE	FALSE	FALSE	FALSE	TRUE	FALSE	FALSE	FALSE	FALSE	FALSE	Onsior
72	2018-07-24	FALSE	FALSE	FALSE	TRUE	FALSE	TRUE	FALSE	FALSE	FALSE	FALSE	FALSE	FALSE	FALSE
72	2018-07-25	TRUE	FALSE	TRUE	FALSE	FALSE	FALSE	FALSE	TRUE	TRUE	FALSE	FALSE	TRUE	TRUE	Onsior
72	2018-08-10	TRUE	FALSE	FALSE	TRUE	FALSE	FALSE	FALSE	TRUE	FALSE	FALSE	FALSE	FALSE	FALSE	Onsior
72	2018-09-07	TRUE	FALSE	FALSE	TRUE	FALSE	FALSE	FALSE	TRUE	FALSE	FALSE	FALSE	FALSE	FALSE	Onsior, reduce gaba
72	2018-10-05	TRUE	FALSE	FALSE	TRUE	FALSE	FALSE	FALSE	TRUE	FALSE	FALSE	FALSE	FALSE	FALSE	Onsior
72	2018-10-19	TRUE	FALSE	FALSE	TRUE	FALSE	FALSE	FALSE	TRUE	FALSE	FALSE	FALSE	FALSE	FALSE	Onsior
72	2018-12-07	TRUE	FALSE	FALSE	FALSE	FALSE	FALSE	FALSE	TRUE	FALSE	FALSE	FALSE	FALSE	FALSE	Onsior
72	2019-03-15	TRUE	FALSE	FALSE	TRUE	FALSE	FALSE	FALSE	TRUE	FALSE	FALSE	FALSE	FALSE	FALSE	Robaxin, Onsior
72	2019-05-23	TRUE	FALSE	FALSE	TRUE	FALSE	FALSE	FALSE	TRUE	FALSE	FALSE	FALSE	FALSE	FALSE	Onsior
72	2019-05-28	TRUE	FALSE	FALSE	TRUE	FALSE	FALSE	FALSE	FALSE	FALSE	FALSE	FALSE	TRUE	TRUE	Onsior
72	2019-06-15	FALSE	FALSE	FALSE	TRUE	FALSE	FALSE	FALSE	FALSE	FALSE	FALSE	FALSE	FALSE	FALSE	Put on steroids for another problem
72	2019-09-23	FALSE	FALSE	TRUE	FALSE	FALSE	TRUE	FALSE	FALSE	FALSE	FALSE	FALSE	FALSE	FALSE
72	2019-10-08	TRUE	FALSE	TRUE	FALSE	FALSE	TRUE	FALSE	FALSE	FALSE	FALSE	FALSE	FALSE	FALSE	Cimalgex, unstable stifles
72	2019-12-05	FALSE	FALSE	TRUE	FALSE	FALSE	TRUE	FALSE	FALSE	FALSE	FALSE	FALSE	FALSE	FALSE	depomedrone into each stifle
72	2019-12-19	FALSE	FALSE	TRUE	FALSE	FALSE	TRUE	FALSE	FALSE	FALSE	FALSE	FALSE	FALSE	FALSE
73	2016-06-27	TRUE	FALSE	FALSE	FALSE	FALSE	FALSE	FALSE	FALSE	FALSE	FALSE	FALSE	FALSE	FALSE	Loxicom, Front legs painful when standing from sit
73	2016-09-12	TRUE	FALSE	FALSE	FALSE	FALSE	FALSE	FALSE	FALSE	FALSE	FALSE	FALSE	FALSE	FALSE	Loxicom, LF intermittent lame, elbow dysplasia
73	2017-05-18	FALSE	FALSE	FALSE	FALSE	FALSE	FALSE	FALSE	TRUE	FALSE	FALSE	FALSE	FALSE	FALSE
73	2017-07-17	TRUE	FALSE	FALSE	FALSE	FALSE	FALSE	FALSE	TRUE	FALSE	FALSE	FALSE	FALSE	FALSE	Loxicom, LS junction pain
73	2017-08-11	FALSE	FALSE	TRUE	FALSE	FALSE	FALSE	FALSE	TRUE	TRUE	FALSE	FALSE	TRUE	TRUE
73	2017-11-03	FALSE	FALSE	FALSE	FALSE	FALSE	FALSE	FALSE	TRUE	FALSE	FALSE	FALSE	FALSE	FALSE	No meds
73	2018-02-13	TRUE	FALSE	FALSE	FALSE	FALSE	FALSE	FALSE	TRUE	FALSE	FALSE	FALSE	FALSE	FALSE	Loxicom, LF lame and LS pain
73	2018-06-06	TRUE	FALSE	FALSE	FALSE	FALSE	FALSE	FALSE	TRUE	FALSE	FALSE	FALSE	FALSE	FALSE	Loxicom
73	2018-06-29	TRUE	FALSE	TRUE	FALSE	FALSE	FALSE	FALSE	TRUE	FALSE	FALSE	FALSE	TRUE	TRUE	Loxicom
73	2018-09-26	FALSE	FALSE	FALSE	FALSE	FALSE	FALSE	FALSE	TRUE	FALSE	FALSE	FALSE	FALSE	FALSE	No meds
73	2018-10-30	TRUE	FALSE	FALSE	FALSE	FALSE	FALSE	FALSE	TRUE	FALSE	FALSE	FALSE	FALSE	FALSE	Metacam
73	2018-11-13	FALSE	FALSE	TRUE	FALSE	FALSE	FALSE	FALSE	TRUE	TRUE	FALSE	FALSE	FALSE	FALSE	LF lameness
73	2019-03-25	FALSE	FALSE	FALSE	FALSE	FALSE	FALSE	FALSE	TRUE	FALSE	FALSE	FALSE	FALSE	FALSE
73	2019-05-13	TRUE	FALSE	FALSE	FALSE	FALSE	FALSE	FALSE	TRUE	FALSE	FALSE	FALSE	FALSE	FALSE	Metacam
74	2018-03-21	TRUE	FALSE	FALSE	FALSE	FALSE	FALSE	FALSE	FALSE	FALSE	FALSE	FALSE	FALSE	FALSE	Loxicom, LF lame following fall
74	2018-03-30	FALSE	FALSE	FALSE	FALSE	FALSE	FALSE	FALSE	FALSE	FALSE	FALSE	FALSE	FALSE	FALSE	Found to have brachiocephalic tear
74	2018-06-20	FALSE	FALSE	TRUE	FALSE	FALSE	FALSE	FALSE	FALSE	TRUE	FALSE	FALSE	FALSE	FALSE
74	2018-07-18	FALSE	FALSE	TRUE	FALSE	FALSE	FALSE	FALSE	TRUE	TRUE	FALSE	FALSE	FALSE	FALSE
74	2018-09-05	FALSE	FALSE	FALSE	FALSE	FALSE	FALSE	FALSE	TRUE	FALSE	FALSE	FALSE	FALSE	FALSE	No meds
76	2016-09-09	TRUE	FALSE	TRUE	FALSE	FALSE	FALSE	TRUE	FALSE	TRUE	FALSE	FALSE	FALSE	FALSE	Hurt while playing on beach
76	2017-10-03	TRUE	FALSE	FALSE	FALSE	FALSE	FALSE	TRUE	FALSE	FALSE	FALSE	FALSE	FALSE	FALSE	Metacam for 10 days
76	2017-10-19	TRUE	FALSE	FALSE	FALSE	FALSE	FALSE	FALSE	FALSE	FALSE	FALSE	FALSE	FALSE	FALSE	Previcox, stiff but not lame, hock OCD?
76	2017-11-15	TRUE	FALSE	TRUE	FALSE	FALSE	FALSE	TRUE	FALSE	TRUE	FALSE	FALSE	FALSE	FALSE	Previcox, hind legs stiff and painful, DJD L hock
76	2017-11-27	TRUE	FALSE	TRUE	FALSE	FALSE	FALSE	TRUE	FALSE	TRUE	FALSE	FALSE	FALSE	FALSE	Previcox
76	2017-12-18	TRUE	FALSE	TRUE	TRUE	FALSE	FALSE	TRUE	FALSE	TRUE	FALSE	FALSE	FALSE	FALSE	Previcox
76	2018-01-09	TRUE	FALSE	TRUE	TRUE	FALSE	FALSE	TRUE	FALSE	TRUE	FALSE	FALSE	FALSE	FALSE	Previcox
76	2018-07-11	TRUE	FALSE	FALSE	TRUE	FALSE	FALSE	FALSE	TRUE	FALSE	FALSE	FALSE	FALSE	FALSE	Robaxin, Previcox
76	2018-10-12	TRUE	FALSE	TRUE	TRUE	FALSE	FALSE	FALSE	TRUE	TRUE	FALSE	FALSE	TRUE	TRUE	Previcox
76	2018-11-23	TRUE	FALSE	FALSE	TRUE	FALSE	FALSE	FALSE	TRUE	FALSE	FALSE	FALSE	FALSE	FALSE	Previcox, decrease gaba
76	2019-01-10	FALSE	FALSE	FALSE	FALSE	FALSE	FALSE	FALSE	TRUE	FALSE	FALSE	FALSE	FALSE	FALSE	No meds
76	2019-01-11	FALSE	FALSE	TRUE	FALSE	FALSE	FALSE	FALSE	TRUE	TRUE	FALSE	FALSE	FALSE	FALSE	Pardale 5 days
76	2019-02-08	FALSE	FALSE	FALSE	TRUE	FALSE	FALSE	FALSE	TRUE	FALSE	FALSE	FALSE	FALSE	FALSE	LS pain
76	2019-02-22	TRUE	FALSE	FALSE	FALSE	FALSE	FALSE	FALSE	TRUE	FALSE	FALSE	FALSE	FALSE	FALSE	Previcox, Robaxin
76	2019-03-22	FALSE	FALSE	FALSE	FALSE	FALSE	FALSE	FALSE	TRUE	FALSE	FALSE	FALSE	FALSE	FALSE	No meds
76	2019-05-15	FALSE	FALSE	FALSE	FALSE	FALSE	FALSE	FALSE	TRUE	FALSE	FALSE	FALSE	FALSE	FALSE	No meds
76	2019-12-18	TRUE	FALSE	FALSE	TRUE	FALSE	FALSE	FALSE	TRUE	FALSE	FALSE	FALSE	FALSE	FALSE	Previcox, Robaxin
76	2020-01-29	TRUE	FALSE	TRUE	TRUE	FALSE	FALSE	FALSE	TRUE	TRUE	FALSE	FALSE	TRUE	TRUE	Previcox
76	2020-04-10	FALSE	FALSE	FALSE	FALSE	FALSE	FALSE	FALSE	TRUE	FALSE	FALSE	FALSE	FALSE	FALSE	No meds
76	2020-05-18	TRUE	FALSE	TRUE	TRUE	FALSE	FALSE	FALSE	TRUE	TRUE	FALSE	FALSE	FALSE	TRUE	Metacam
76	2020-06-26	TRUE	FALSE	FALSE	FALSE	FALSE	TRUE	FALSE	TRUE	FALSE	FALSE	FALSE	FALSE	FALSE	Metacam
76	2020-08-21	FALSE	FALSE	FALSE	FALSE	FALSE	TRUE	FALSE	TRUE	FALSE	FALSE	FALSE	FALSE	FALSE
76	2020-09-30	TRUE	FALSE	FALSE	FALSE	FALSE	TRUE	FALSE	TRUE	FALSE	FALSE	FALSE	FALSE	FALSE	Metacam, getting sore again
76	2020-10-28	TRUE	FALSE	FALSE	TRUE	FALSE	TRUE	FALSE	TRUE	FALSE	FALSE	FALSE	FALSE	FALSE	Metacam, cruciate problem?
76	2020-11-26	TRUE	FALSE	TRUE	TRUE	FALSE	FALSE	FALSE	TRUE	TRUE	FALSE	FALSE	TRUE	TRUE	Metacam
77	2018-04-09	TRUE	FALSE	FALSE	FALSE	FALSE	FALSE	FALSE	FALSE	FALSE	FALSE	FALSE	FALSE	FALSE	Loxicom, RH lame, LS pain
77	2018-04-17	TRUE	FALSE	FALSE	FALSE	FALSE	FALSE	FALSE	FALSE	FALSE	FALSE	FALSE	FALSE	FALSE	Loxicom, LS disease & hip OA
77	2018-05-22	TRUE	FALSE	FALSE	FALSE	FALSE	FALSE	FALSE	FALSE	FALSE	FALSE	FALSE	FALSE	FALSE	Loxicom
77	2018-07-04	TRUE	FALSE	TRUE	FALSE	FALSE	FALSE	FALSE	TRUE	TRUE	FALSE	FALSE	FALSE	FALSE	Loxicom,
77	2018-08-17	TRUE	FALSE	TRUE	FALSE	FALSE	FALSE	FALSE	TRUE	TRUE	FALSE	FALSE	TRUE	TRUE	Metacam
77	2018-09-04	TRUE	FALSE	FALSE	FALSE	FALSE	FALSE	FALSE	TRUE	FALSE	FALSE	FALSE	FALSE	FALSE	Metacam
77	2018-09-25	TRUE	FALSE	FALSE	FALSE	FALSE	FALSE	FALSE	TRUE	FALSE	FALSE	FALSE	FALSE	FALSE	Metacam
77	2018-11-06	TRUE	FALSE	FALSE	FALSE	FALSE	FALSE	FALSE	TRUE	FALSE	FALSE	FALSE	FALSE	TRUE	Metacam
77	2018-11-28	TRUE	FALSE	FALSE	FALSE	FALSE	FALSE	FALSE	TRUE	FALSE	FALSE	FALSE	FALSE	FALSE	Metacam, stiff today
77	2018-12-14	TRUE	FALSE	FALSE	FALSE	FALSE	FALSE	FALSE	TRUE	FALSE	FALSE	FALSE	FALSE	FALSE	Robaxin, Metacam
77	2019-01-11	FALSE	FALSE	FALSE	FALSE	FALSE	FALSE	FALSE	TRUE	FALSE	FALSE	FALSE	FALSE	FALSE	No meds
77	2019-01-29	TRUE	FALSE	FALSE	FALSE	FALSE	FALSE	FALSE	TRUE	FALSE	FALSE	FALSE	FALSE	FALSE	Robaxin, Metacam
77	2019-02-06	TRUE	FALSE	FALSE	FALSE	FALSE	FALSE	FALSE	TRUE	FALSE	FALSE	FALSE	FALSE	FALSE	Robaxin, Metacam
77	2019-03-05	FALSE	FALSE	FALSE	FALSE	FALSE	FALSE	FALSE	TRUE	FALSE	FALSE	FALSE	FALSE	FALSE	No meds
77	2019-06-29	FALSE	FALSE	TRUE	FALSE	FALSE	FALSE	FALSE	TRUE	TRUE	FALSE	FALSE	FALSE	FALSE	Tachpnoeic at rest
77	2019-08-09	TRUE	FALSE	FALSE	FALSE	FALSE	FALSE	FALSE	TRUE	FALSE	FALSE	FALSE	FALSE	FALSE	Metacam, back is sore
77	2019-08-14	FALSE	FALSE	TRUE	FALSE	FALSE	FALSE	FALSE	TRUE	FALSE	FALSE	FALSE	FALSE	FALSE	Gastro reaction
77	2019-08-30	FALSE	FALSE	FALSE	FALSE	FALSE	FALSE	FALSE	TRUE	FALSE	FALSE	FALSE	FALSE	FALSE	Robaxin
77	2019-10-11	FALSE	FALSE	FALSE	FALSE	FALSE	FALSE	FALSE	FALSE	FALSE	FALSE	FALSE	FALSE	TRUE	No meds
78	2017-03-01	FALSE	FALSE	FALSE	FALSE	FALSE	FALSE	FALSE	FALSE	FALSE	FALSE	FALSE	FALSE	FALSE	OCD op L shoulder
78	2017-03-27	FALSE	FALSE	TRUE	FALSE	FALSE	FALSE	FALSE	TRUE	TRUE	FALSE	FALSE	TRUE	FALSE	PRP in L shoulder
78	2017-04-13	TRUE	FALSE	TRUE	FALSE	FALSE	FALSE	FALSE	TRUE	TRUE	FALSE	FALSE	TRUE	TRUE	Loxicom
78	2017-05-17	FALSE	FALSE	FALSE	FALSE	FALSE	FALSE	FALSE	TRUE	FALSE	FALSE	FALSE	FALSE	FALSE	No lameness, No meds
78	2018-05-21	TRUE	FALSE	FALSE	FALSE	FALSE	FALSE	FALSE	TRUE	FALSE	FALSE	FALSE	FALSE	FALSE	Loxicom, Robaxin, RH lame
78	2018-06-14	TRUE	FALSE	TRUE	FALSE	FALSE	FALSE	FALSE	TRUE	TRUE	FALSE	FALSE	FALSE	FALSE
78	2018-07-06	TRUE	FALSE	TRUE	FALSE	FALSE	FALSE	FALSE	TRUE	TRUE	FALSE	FALSE	TRUE	TRUE	Loxicom
78	2019-07-23	FALSE	FALSE	FALSE	FALSE	FALSE	FALSE	FALSE	FALSE	FALSE	FALSE	FALSE	FALSE	FALSE	No meds
78	2019-08-17	FALSE	FALSE	FALSE	FALSE	FALSE	FALSE	FALSE	FALSE	FALSE	FALSE	FALSE	FALSE	FALSE	No meds
78	2019-09-19	FALSE	FALSE	FALSE	FALSE	FALSE	FALSE	FALSE	FALSE	FALSE	FALSE	FALSE	FALSE	FALSE	No meds
78	2019-11-22	FALSE	FALSE	FALSE	FALSE	FALSE	FALSE	FALSE	FALSE	FALSE	FALSE	FALSE	FALSE	FALSE	No meds
79	2018-02-28	FALSE	FALSE	FALSE	FALSE	FALSE	FALSE	FALSE	FALSE	FALSE	FALSE	FALSE	FALSE	FALSE	RH lameness
79	2018-05-28	TRUE	FALSE	TRUE	FALSE	FALSE	FALSE	FALSE	TRUE	TRUE	FALSE	FALSE	FALSE	FALSE	Loxicom
79	2018-08-20	FALSE	FALSE	TRUE	FALSE	FALSE	FALSE	FALSE	TRUE	TRUE	FALSE	FALSE	TRUE	TRUE
79	2018-10-01	FALSE	FALSE	FALSE	FALSE	FALSE	FALSE	FALSE	TRUE	FALSE	FALSE	FALSE	FALSE	FALSE	No meds
79	2018-12-10	FALSE	FALSE	FALSE	FALSE	FALSE	FALSE	FALSE	FALSE	FALSE	FALSE	FALSE	FALSE	FALSE	No meds
79	2019-03-18	FALSE	FALSE	FALSE	FALSE	FALSE	FALSE	FALSE	FALSE	FALSE	FALSE	FALSE	FALSE	FALSE	No meds
79	2019-07-01	FALSE	FALSE	FALSE	FALSE	FALSE	FALSE	FALSE	FALSE	FALSE	FALSE	FALSE	FALSE	FALSE	No meds
79	2019-10-28	FALSE	FALSE	FALSE	FALSE	FALSE	FALSE	FALSE	FALSE	FALSE	FALSE	FALSE	FALSE	FALSE	No meds
80	2017-03-27	FALSE	FALSE	FALSE	FALSE	FALSE	FALSE	FALSE	FALSE	FALSE	FALSE	FALSE	FALSE	FALSE	Elbow OA history
80	2017-04-18	TRUE	FALSE	TRUE	FALSE	FALSE	FALSE	FALSE	FALSE	TRUE	FALSE	FALSE	FALSE	FALSE	Cimalgex
80	2017-05-16	TRUE	FALSE	TRUE	FALSE	FALSE	FALSE	FALSE	FALSE	TRUE	FALSE	FALSE	TRUE	TRUE	Cimalgex, Onsior
80	2017-05-26	TRUE	FALSE	FALSE	FALSE	FALSE	FALSE	FALSE	FALSE	FALSE	FALSE	FALSE	FALSE	FALSE	Cimalgex
80	2017-05-29	TRUE	FALSE	FALSE	FALSE	FALSE	FALSE	FALSE	FALSE	FALSE	FALSE	FALSE	FALSE	FALSE	Cimalgex, not lame
80	2017-08-07	TRUE	FALSE	FALSE	FALSE	FALSE	FALSE	FALSE	FALSE	FALSE	FALSE	FALSE	FALSE	FALSE	Cimalgex, LF lame if stop cimalgex
80	2017-08-29	FALSE	FALSE	TRUE	FALSE	FALSE	FALSE	FALSE	TRUE	TRUE	FALSE	FALSE	TRUE	TRUE
80	2017-10-13	FALSE	FALSE	FALSE	FALSE	FALSE	FALSE	FALSE	TRUE	FALSE	FALSE	FALSE	FALSE	FALSE	No meds
80	2017-10-23	TRUE	FALSE	FALSE	FALSE	FALSE	FALSE	FALSE	TRUE	FALSE	FALSE	FALSE	FALSE	TRUE	Cimalgex, chased rabbit RF lame
80	2017-10-25	TRUE	FALSE	TRUE	FALSE	FALSE	FALSE	FALSE	TRUE	TRUE	FALSE	FALSE	FALSE	FALSE	Cimalgex, Robaxin, still very lame RF
80	2017-11-27	FALSE	FALSE	FALSE	FALSE	FALSE	FALSE	FALSE	TRUE	FALSE	FALSE	FALSE	FALSE	FALSE	No meds, much better
80	2018-05-14	FALSE	FALSE	FALSE	FALSE	FALSE	FALSE	FALSE	FALSE	FALSE	FALSE	FALSE	FALSE	FALSE	No meds, occasionally lame with exercise
80	2018-06-21	FALSE	FALSE	TRUE	FALSE	FALSE	FALSE	FALSE	FALSE	TRUE	FALSE	FALSE	FALSE	FALSE	Fat harvest
80	2018-07-16	TRUE	FALSE	TRUE	FALSE	FALSE	FALSE	FALSE	FALSE	TRUE	FALSE	FALSE	TRUE	TRUE	Onsior
80	2018-10-02	FALSE	FALSE	FALSE	FALSE	FALSE	FALSE	FALSE	FALSE	FALSE	FALSE	FALSE	FALSE	FALSE	No meds
80	2018-10-11	FALSE	FALSE	FALSE	FALSE	FALSE	FALSE	FALSE	FALSE	FALSE	FALSE	FALSE	FALSE	FALSE	No meds but lame LF
80	2018-10-24	FALSE	FALSE	FALSE	FALSE	FALSE	FALSE	FALSE	FALSE	FALSE	FALSE	FALSE	FALSE	FALSE	No meds, LF lame after exercise
80	2018-11-09	FALSE	FALSE	FALSE	FALSE	FALSE	FALSE	FALSE	FALSE	FALSE	FALSE	FALSE	FALSE	FALSE	Robaxin
80	2019-08-21	TRUE	FALSE	TRUE	FALSE	FALSE	FALSE	FALSE	FALSE	TRUE	FALSE	FALSE	FALSE	FALSE	Cimalgex
80	2019-08-27	TRUE	FALSE	TRUE	FALSE	FALSE	FALSE	FALSE	FALSE	TRUE	FALSE	FALSE	FALSE	FALSE	Cimalgex, Tramadol
80	2019-08-28	TRUE	FALSE	TRUE	FALSE	FALSE	FALSE	FALSE	FALSE	TRUE	FALSE	FALSE	FALSE	FALSE	Cimalgex
80	2019-09-26	TRUE	FALSE	TRUE	FALSE	FALSE	FALSE	FALSE	FALSE	TRUE	FALSE	FALSE	FALSE	FALSE	Cimalgex
80	2019-10-07	TRUE	FALSE	TRUE	FALSE	FALSE	FALSE	FALSE	FALSE	TRUE	FALSE	FALSE	FALSE	FALSE	Cimalgex, LF elbow lame still
80	2019-10-14	FALSE	FALSE	FALSE	FALSE	FALSE	FALSE	FALSE	FALSE	TRUE	FALSE	FALSE	FALSE	FALSE
80	2019-12-17	FALSE	FALSE	FALSE	FALSE	FALSE	FALSE	FALSE	FALSE	FALSE	FALSE	FALSE	FALSE	FALSE	No analgesia meds but hepatic diet
80	2020-02-17	FALSE	FALSE	FALSE	FALSE	FALSE	FALSE	FALSE	FALSE	FALSE	FALSE	FALSE	FALSE	FALSE	No analgesia, steroids for liver
80	2020-03-09	FALSE	FALSE	FALSE	FALSE	FALSE	FALSE	FALSE	FALSE	FALSE	FALSE	FALSE	FALSE	FALSE	No analgesia, steroids for liver
80	2020-03-17	FALSE	FALSE	FALSE	FALSE	FALSE	TRUE	FALSE	FALSE	FALSE	FALSE	FALSE	FALSE	FALSE	Prednisolone for liver
80	2020-03-24	FALSE	FALSE	FALSE	FALSE	FALSE	FALSE	FALSE	FALSE	FALSE	FALSE	FALSE	FALSE	FALSE	Dopomedrone inj into both elbows, stop oral steroids for 3 weeks
81	2018-07-17	TRUE	FALSE	FALSE	TRUE	FALSE	FALSE	FALSE	FALSE	FALSE	FALSE	FALSE	FALSE	FALSE	Cimalgex, LS disease
81	2018-07-26	TRUE	FALSE	TRUE	TRUE	FALSE	FALSE	FALSE	TRUE	TRUE	FALSE	FALSE	FALSE	FALSE	Fat harvest
81	2018-08-24	TRUE	FALSE	TRUE	TRUE	FALSE	FALSE	FALSE	TRUE	TRUE	FALSE	FALSE	TRUE	TRUE	Cimalgex
81	2018-10-05	FALSE	FALSE	FALSE	TRUE	FALSE	FALSE	FALSE	TRUE	FALSE	FALSE	FALSE	FALSE	FALSE
81	2018-11-14	FALSE	FALSE	TRUE	FALSE	FALSE	FALSE	FALSE	TRUE	TRUE	FALSE	FALSE	FALSE	TRUE
81	2019-01-04	FALSE	FALSE	FALSE	FALSE	FALSE	FALSE	FALSE	TRUE	FALSE	FALSE	FALSE	FALSE	FALSE	No meds
81	2019-08-23	FALSE	FALSE	FALSE	FALSE	FALSE	FALSE	FALSE	TRUE	FALSE	FALSE	FALSE	FALSE	FALSE	No meds
81	2019-09-11	TRUE	FALSE	FALSE	FALSE	FALSE	FALSE	FALSE	TRUE	FALSE	FALSE	FALSE	FALSE	FALSE	Cimalgex
81	2019-10-29	TRUE	FALSE	TRUE	FALSE	FALSE	FALSE	FALSE	TRUE	FALSE	FALSE	FALSE	TRUE	TRUE	Cimalgex
81	2019-12-09	FALSE	FALSE	FALSE	FALSE	FALSE	FALSE	FALSE	TRUE	FALSE	FALSE	FALSE	FALSE	FALSE	No meds
81	2020-05-29	FALSE	FALSE	FALSE	FALSE	FALSE	FALSE	FALSE	TRUE	FALSE	FALSE	FALSE	FALSE	FALSE	No meds
82	2018-05-16	FALSE	FALSE	FALSE	FALSE	FALSE	FALSE	FALSE	FALSE	FALSE	FALSE	FALSE	FALSE	FALSE	History of luxating patellae, LS disease & stifle issue
82	2018-06-29	TRUE	FALSE	FALSE	FALSE	FALSE	FALSE	FALSE	TRUE	FALSE	FALSE	FALSE	FALSE	FALSE	Loxicom, Hip dysplasia, RH lame
82	2018-07-13	TRUE	FALSE	TRUE	FALSE	FALSE	FALSE	FALSE	TRUE	TRUE	FALSE	FALSE	FALSE	FALSE	Loxicom
82	2018-07-19	TRUE	FALSE	TRUE	FALSE	FALSE	FALSE	FALSE	TRUE	TRUE	FALSE	FALSE	FALSE	TRUE	Fat harvest, Metacam
82	2018-08-27	TRUE	FALSE	TRUE	FALSE	FALSE	FALSE	FALSE	TRUE	TRUE	FALSE	FALSE	TRUE	TRUE	Metacam
82	2018-10-08	TRUE	FALSE	FALSE	FALSE	FALSE	FALSE	FALSE	TRUE	FALSE	FALSE	FALSE	FALSE	FALSE	Metacam
82	2018-11-19	FALSE	FALSE	FALSE	FALSE	FALSE	FALSE	FALSE	TRUE	FALSE	FALSE	FALSE	FALSE	FALSE	No meds
82	2018-12-21	FALSE	FALSE	FALSE	FALSE	FALSE	FALSE	FALSE	TRUE	FALSE	FALSE	FALSE	FALSE	FALSE	No meds
82	2019-02-15	FALSE	FALSE	FALSE	FALSE	FALSE	FALSE	FALSE	TRUE	FALSE	FALSE	FALSE	FALSE	FALSE	No meds
82	2019-03-01	FALSE	FALSE	FALSE	FALSE	FALSE	FALSE	FALSE	TRUE	FALSE	FALSE	FALSE	FALSE	FALSE	No meds but hips a bit sore
82	2019-04-29	FALSE	FALSE	FALSE	FALSE	FALSE	FALSE	FALSE	TRUE	FALSE	FALSE	FALSE	FALSE	FALSE	No meds, better
82	2019-08-13	FALSE	FALSE	FALSE	FALSE	FALSE	FALSE	FALSE	TRUE	FALSE	FALSE	FALSE	FALSE	FALSE	No meds, doing well
82	2019-11-02	FALSE	FALSE	FALSE	FALSE	FALSE	FALSE	FALSE	FALSE	FALSE	FALSE	FALSE	FALSE	FALSE	No meds, back to agility
82	2021-04-02	TRUE	FALSE	FALSE	FALSE	FALSE	FALSE	FALSE	FALSE	FALSE	FALSE	FALSE	FALSE	FALSE	Onsior. UTI??
83	2017-08-22	TRUE	FALSE	FALSE	TRUE	FALSE	FALSE	FALSE	FALSE	FALSE	FALSE	FALSE	FALSE	FALSE	Onsior, Elbow dysplasia worsening
83	2018-08-22	TRUE	FALSE	TRUE	TRUE	FALSE	FALSE	FALSE	TRUE	TRUE	FALSE	FALSE	FALSE	FALSE	Onsior, severe ED & OA, fat harvest
83	2018-09-18	TRUE	FALSE	TRUE	TRUE	FALSE	FALSE	FALSE	TRUE	TRUE	FALSE	FALSE	TRUE	TRUE	Onsior
83	2018-11-16	TRUE	FALSE	FALSE	TRUE	FALSE	FALSE	FALSE	TRUE	FALSE	FALSE	FALSE	FALSE	FALSE	Onsior, doing well
83	2019-01-04	FALSE	FALSE	TRUE	FALSE	FALSE	FALSE	FALSE	TRUE	TRUE	FALSE	FALSE	FALSE	FALSE	Stem cell top up
84	2017-03-05	TRUE	FALSE	TRUE	FALSE	FALSE	FALSE	FALSE	FALSE	TRUE	FALSE	FALSE	TRUE	TRUE	Loxicom
84	2017-03-13	FALSE	FALSE	FALSE	FALSE	FALSE	FALSE	FALSE	FALSE	FALSE	FALSE	FALSE	FALSE	FALSE	LS disease & shoulder tendinopathy, fat harvest
84	2017-07-12	TRUE	FALSE	TRUE	FALSE	FALSE	FALSE	FALSE	FALSE	TRUE	FALSE	FALSE	FALSE	TRUE	Onsior
84	2018-02-15	TRUE	FALSE	TRUE	FALSE	FALSE	TRUE	FALSE	FALSE	TRUE	FALSE	FALSE	TRUE	TRUE	Loxicom
84	2018-09-24	TRUE	FALSE	FALSE	TRUE	FALSE	TRUE	FALSE	FALSE	TRUE	FALSE	FALSE	TRUE	FALSE	Metacam, liver problem, analgesia is not enough
84	2018-12-05	TRUE	FALSE	FALSE	FALSE	FALSE	TRUE	TRUE	FALSE	FALSE	FALSE	FALSE	TRUE	TRUE	Previcox, shoulder brace
85	2016-10-19	FALSE	FALSE	FALSE	FALSE	FALSE	FALSE	FALSE	FALSE	FALSE	FALSE	FALSE	FALSE	FALSE	LS junction and ileopsoas pain
85	2016-10-24	TRUE	FALSE	FALSE	FALSE	FALSE	FALSE	FALSE	FALSE	FALSE	FALSE	FALSE	FALSE	FALSE	Loxicom, fat harvest
85	2016-11-11	TRUE	FALSE	TRUE	FALSE	FALSE	FALSE	FALSE	FALSE	TRUE	FALSE	FALSE	FALSE	TRUE	Loxicom
85	2016-11-25	TRUE	FALSE	FALSE	FALSE	FALSE	FALSE	FALSE	FALSE	FALSE	FALSE	FALSE	FALSE	FALSE	Loxicom
85	2017-06-28	TRUE	FALSE	FALSE	FALSE	FALSE	FALSE	FALSE	FALSE	FALSE	FALSE	FALSE	FALSE	FALSE	Cimalgex, fell and landed on pole
85	2017-06-30	TRUE	FALSE	FALSE	FALSE	FALSE	FALSE	FALSE	FALSE	FALSE	FALSE	FALSE	FALSE	TRUE	Cimalgex
85	2018-07-19	FALSE	FALSE	TRUE	FALSE	FALSE	FALSE	FALSE	FALSE	TRUE	FALSE	FALSE	FALSE	FALSE	Fat harvest
85	2018-08-17	TRUE	FALSE	TRUE	FALSE	FALSE	FALSE	FALSE	TRUE	TRUE	FALSE	FALSE	TRUE	TRUE	Loxicom
85	2018-10-05	FALSE	FALSE	FALSE	FALSE	FALSE	FALSE	FALSE	FALSE	FALSE	FALSE	FALSE	FALSE	FALSE	No analgesic meds, Thyforon
85	2018-11-11	TRUE	FALSE	FALSE	FALSE	FALSE	FALSE	FALSE	FALSE	FALSE	FALSE	FALSE	FALSE	FALSE	Metacam for unidentified pain
85	2019-04-25	FALSE	FALSE	FALSE	FALSE	FALSE	FALSE	FALSE	FALSE	FALSE	FALSE	FALSE	FALSE	FALSE	No analgsic meds, Thyforon
85	2019-07-31	TRUE	FALSE	FALSE	FALSE	FALSE	FALSE	FALSE	FALSE	FALSE	FALSE	FALSE	FALSE	FALSE	Metacam
85	2020-01-30	TRUE	FALSE	FALSE	FALSE	FALSE	FALSE	FALSE	FALSE	FALSE	FALSE	FALSE	FALSE	FALSE	Metacam occasionally
85	2020-02-11	FALSE	TRUE	FALSE	FALSE	FALSE	FALSE	FALSE	FALSE	FALSE	FALSE	FALSE	FALSE	FALSE	Changed to Galli
85	2020-04-20	FALSE	TRUE	TRUE	FALSE	FALSE	FALSE	FALSE	FALSE	FALSE	FALSE	FALSE	FALSE	FALSE	'Not right today'
85	2020-04-21	FALSE	TRUE	FALSE	FALSE	FALSE	FALSE	FALSE	FALSE	FALSE	FALSE	FALSE	FALSE	FALSE	Better
85	2020-04-22	FALSE	FALSE	FALSE	TRUE	FALSE	FALSE	FALSE	FALSE	FALSE	FALSE	FALSE	FALSE	FALSE	GA to investigate problems
85	2020-05-12	FALSE	FALSE	FALSE	TRUE	FALSE	FALSE	FALSE	FALSE	FALSE	FALSE	FALSE	FALSE	TRUE
85	2020-05-29	FALSE	FALSE	FALSE	TRUE	FALSE	FALSE	FALSE	FALSE	FALSE	FALSE	FALSE	FALSE	FALSE
85	2020-06-24	TRUE	FALSE	FALSE	TRUE	FALSE	TRUE	FALSE	FALSE	FALSE	FALSE	FALSE	FALSE	FALSE	Metacam, osteopathy
85	2020-10-05	FALSE	FALSE	FALSE	FALSE	FALSE	TRUE	FALSE	FALSE	FALSE	FALSE	FALSE	FALSE	FALSE
85	2020-12-10	FALSE	FALSE	FALSE	FALSE	FALSE	TRUE	FALSE	FALSE	FALSE	FALSE	FALSE	FALSE	FALSE
85	2021-02-26	FALSE	FALSE	TRUE	FALSE	FALSE	TRUE	FALSE	FALSE	FALSE	FALSE	FALSE	FALSE	FALSE
85	2021-03-04	TRUE	FALSE	FALSE	FALSE	FALSE	TRUE	FALSE	FALSE	FALSE	FALSE	FALSE	FALSE	FALSE	Metacam
86	2018-08-28	TRUE	FALSE	TRUE	FALSE	FALSE	FALSE	FALSE	TRUE	TRUE	FALSE	FALSE	TRUE	TRUE	Loxicom, Fat harvest, Elbow dysplasia
86	2018-09-26	TRUE	FALSE	TRUE	FALSE	FALSE	FALSE	FALSE	TRUE	FALSE	FALSE	FALSE	TRUE	TRUE	Loxicom
86	2018-11-16	TRUE	FALSE	FALSE	FALSE	FALSE	FALSE	FALSE	TRUE	FALSE	FALSE	FALSE	FALSE	FALSE	Loxicom, robaxin
86	2018-11-20	FALSE	FALSE	FALSE	FALSE	FALSE	FALSE	FALSE	TRUE	FALSE	FALSE	FALSE	FALSE	FALSE	No meds
86	2019-06-04	TRUE	FALSE	FALSE	FALSE	FALSE	FALSE	FALSE	TRUE	FALSE	FALSE	FALSE	FALSE	FALSE	Metacam
86	2019-06-30	FALSE	FALSE	TRUE	FALSE	FALSE	FALSE	FALSE	TRUE	FALSE	FALSE	FALSE	FALSE	FALSE
86	2021-04-06	TRUE	FALSE	FALSE	FALSE	FALSE	FALSE	FALSE	FALSE	FALSE	FALSE	FALSE	FALSE	FALSE	Cimalgex
86	2021-04-08	TRUE	FALSE	FALSE	FALSE	FALSE	FALSE	FALSE	FALSE	FALSE	FALSE	FALSE	FALSE	FALSE	Loxicom
87	2016-08-31	TRUE	FALSE	FALSE	FALSE	FALSE	FALSE	FALSE	FALSE	FALSE	FALSE	FALSE	FALSE	FALSE	Loxicom, History of bilateral elbow dysplasia, Fat harvest
87	2016-10-04	TRUE	FALSE	TRUE	FALSE	FALSE	FALSE	FALSE	TRUE	TRUE	FALSE	FALSE	TRUE	TRUE	Loxicom
87	2016-10-24	TRUE	FALSE	FALSE	FALSE	FALSE	FALSE	FALSE	TRUE	FALSE	FALSE	FALSE	FALSE	FALSE	Loxicom
87	2016-12-19	TRUE	FALSE	FALSE	FALSE	FALSE	FALSE	FALSE	TRUE	FALSE	FALSE	FALSE	FALSE	FALSE	Loxicom when needed
87	2018-07-11	TRUE	FALSE	FALSE	FALSE	FALSE	FALSE	FALSE	TRUE	FALSE	FALSE	FALSE	FALSE	FALSE	Meloxydil, L elbow and LS pain
87	2018-08-22	FALSE	FALSE	TRUE	FALSE	FALSE	FALSE	FALSE	TRUE	TRUE	FALSE	FALSE	FALSE	FALSE	Fat harvest
87	2018-09-26	TRUE	FALSE	TRUE	FALSE	FALSE	FALSE	FALSE	TRUE	TRUE	FALSE	FALSE	TRUE	TRUE	Metacam
87	2018-11-07	TRUE	FALSE	FALSE	FALSE	FALSE	FALSE	FALSE	TRUE	FALSE	FALSE	FALSE	FALSE	FALSE	Metacam lower dose
87	2018-12-18	FALSE	FALSE	FALSE	FALSE	FALSE	FALSE	FALSE	TRUE	FALSE	FALSE	FALSE	FALSE	FALSE	No meds
88	2018-05-01	FALSE	FALSE	FALSE	FALSE	FALSE	FALSE	FALSE	FALSE	FALSE	FALSE	FALSE	FALSE	FALSE	Back pain
88	2018-09-10	FALSE	FALSE	TRUE	FALSE	FALSE	FALSE	FALSE	TRUE	TRUE	FALSE	FALSE	FALSE	FALSE	Fat harvest
88	2018-10-15	TRUE	FALSE	TRUE	FALSE	FALSE	FALSE	FALSE	TRUE	TRUE	FALSE	FALSE	TRUE	TRUE	Loxicom, shoulder hobbles
88	2018-12-03	FALSE	FALSE	FALSE	FALSE	FALSE	FALSE	FALSE	TRUE	FALSE	FALSE	FALSE	FALSE	FALSE	No meds
88	2019-01-03	FALSE	FALSE	FALSE	FALSE	FALSE	FALSE	FALSE	TRUE	FALSE	FALSE	FALSE	FALSE	FALSE	No meds, collapsing on RH
88	2019-01-21	FALSE	FALSE	TRUE	TRUE	FALSE	FALSE	FALSE	TRUE	TRUE	FALSE	FALSE	FALSE	TRUE	Stem cell top up
88	2019-02-11	FALSE	FALSE	FALSE	FALSE	FALSE	FALSE	FALSE	TRUE	FALSE	FALSE	FALSE	FALSE	FALSE	Steroid injection for diarrhoea, Spinal neoplasia?
88	2019-03-04	FALSE	FALSE	FALSE	FALSE	FALSE	FALSE	FALSE	TRUE	FALSE	FALSE	FALSE	FALSE	FALSE	Prednisolone, referred to oncology consultant
88	2020-02-12	TRUE	FALSE	TRUE	TRUE	FALSE	FALSE	FALSE	FALSE	FALSE	FALSE	FALSE	FALSE	FALSE	Loxicom, IV for metastatic neoplasia (mammary & spinal)
89	2018-08-06	TRUE	FALSE	FALSE	FALSE	FALSE	FALSE	FALSE	FALSE	FALSE	FALSE	FALSE	FALSE	FALSE	Cartrophen, Long history of OA in forelimbs
89	2018-09-03	FALSE	FALSE	TRUE	FALSE	FALSE	FALSE	FALSE	TRUE	FALSE	FALSE	FALSE	FALSE	FALSE	Fat harvest
89	2018-09-10	TRUE	FALSE	FALSE	FALSE	FALSE	FALSE	FALSE	TRUE	FALSE	FALSE	FALSE	FALSE	FALSE	Cartrophen
89	2018-10-15	TRUE	FALSE	TRUE	FALSE	FALSE	FALSE	FALSE	TRUE	TRUE	FALSE	FALSE	TRUE	TRUE	Cartrophen
89	2018-12-03	TRUE	FALSE	FALSE	FALSE	FALSE	FALSE	FALSE	TRUE	FALSE	FALSE	FALSE	FALSE	FALSE	Cartrophen
89	2019-01-21	TRUE	FALSE	TRUE	FALSE	FALSE	FALSE	FALSE	TRUE	TRUE	FALSE	FALSE	FALSE	TRUE	Cartrophen
89	2019-03-04	TRUE	FALSE	FALSE	FALSE	FALSE	FALSE	FALSE	TRUE	FALSE	FALSE	FALSE	FALSE	FALSE	Cartrophen, Robaxin
89	2019-09-02	TRUE	FALSE	FALSE	FALSE	FALSE	FALSE	FALSE	TRUE	FALSE	FALSE	FALSE	FALSE	FALSE	Cartrophen
89	2019-11-04	TRUE	FALSE	TRUE	FALSE	FALSE	FALSE	FALSE	TRUE	FALSE	FALSE	FALSE	TRUE	TRUE	Cartrophen monthly, Metacam
89	2019-12-09	TRUE	FALSE	FALSE	FALSE	FALSE	TRUE	FALSE	TRUE	FALSE	FALSE	FALSE	FALSE	FALSE	Metacam, monthly cartrophen
89	2020-01-27	TRUE	FALSE	FALSE	FALSE	FALSE	TRUE	FALSE	TRUE	FALSE	FALSE	FALSE	FALSE	FALSE	Monthly cartrophen, metacam if needed
89	2020-05-19	TRUE	FALSE	TRUE	FALSE	FALSE	TRUE	FALSE	TRUE	FALSE	FALSE	FALSE	TRUE	FALSE	Monthly cartrophen
90	2018-06-11	FALSE	FALSE	FALSE	FALSE	FALSE	FALSE	FALSE	FALSE	FALSE	FALSE	FALSE	FALSE	FALSE	Not lame but ? Shoulder muscle tear
90	2018-07-16	TRUE	FALSE	FALSE	FALSE	FALSE	FALSE	FALSE	TRUE	FALSE	FALSE	FALSE	FALSE	FALSE	Metacam, LS disease & tendonitis
90	2018-08-08	TRUE	FALSE	TRUE	FALSE	FALSE	FALSE	FALSE	TRUE	TRUE	FALSE	FALSE	FALSE	FALSE	Fat harvest, Metacam
90	2018-09-05	TRUE	FALSE	TRUE	FALSE	FALSE	FALSE	FALSE	TRUE	TRUE	FALSE	FALSE	TRUE	TRUE	Metacam
90	2018-10-17	FALSE	FALSE	FALSE	FALSE	FALSE	FALSE	FALSE	TRUE	FALSE	FALSE	FALSE	FALSE	FALSE	No meds
90	2018-11-28	FALSE	FALSE	TRUE	FALSE	FALSE	FALSE	FALSE	TRUE	TRUE	FALSE	FALSE	FALSE	FALSE	Robaxin
90	2019-01-09	FALSE	FALSE	FALSE	FALSE	FALSE	FALSE	FALSE	TRUE	FALSE	FALSE	FALSE	FALSE	FALSE	No meds
90	2019-01-22	FALSE	FALSE	FALSE	FALSE	FALSE	FALSE	FALSE	TRUE	FALSE	FALSE	FALSE	FALSE	FALSE	No meds
90	2019-04-10	FALSE	FALSE	FALSE	FALSE	FALSE	FALSE	FALSE	TRUE	FALSE	FALSE	FALSE	FALSE	FALSE	No meds
91	2017-06-01	TRUE	FALSE	FALSE	FALSE	FALSE	FALSE	FALSE	FALSE	FALSE	FALSE	FALSE	FALSE	FALSE	Meloxicam, R hip extension resented
91	2017-06-09	FALSE	FALSE	FALSE	FALSE	FALSE	FALSE	FALSE	FALSE	FALSE	FALSE	FALSE	FALSE	FALSE	No meds
91	2018-06-23	FALSE	FALSE	FALSE	FALSE	FALSE	FALSE	FALSE	FALSE	FALSE	FALSE	FALSE	FALSE	FALSE	LS disease, tendinopathy
91	2018-07-18	FALSE	FALSE	TRUE	FALSE	FALSE	FALSE	FALSE	TRUE	TRUE	FALSE	FALSE	FALSE	FALSE	Fat harvest
91	2018-11-26	FALSE	FALSE	TRUE	FALSE	FALSE	FALSE	FALSE	TRUE	TRUE	FALSE	FALSE	TRUE	TRUE	Shoulder hobbles
91	2019-01-14	FALSE	FALSE	FALSE	FALSE	FALSE	FALSE	FALSE	TRUE	FALSE	FALSE	FALSE	FALSE	FALSE	No meds,, hobbles
91	2019-02-18	FALSE	FALSE	FALSE	FALSE	FALSE	FALSE	FALSE	TRUE	FALSE	FALSE	FALSE	FALSE	FALSE	No meds, hobbles off
91	2019-04-15	FALSE	FALSE	FALSE	FALSE	FALSE	FALSE	FALSE	TRUE	FALSE	FALSE	FALSE	FALSE	FALSE	No meds, starting back at agility
91	2019-11-25	TRUE	FALSE	FALSE	FALSE	FALSE	FALSE	FALSE	TRUE	FALSE	FALSE	FALSE	FALSE	FALSE	Metacam for 3 weeks, Robaxin, Ileop spasm
91	2019-12-19	FALSE	FALSE	FALSE	FALSE	FALSE	FALSE	FALSE	TRUE	FALSE	FALSE	FALSE	FALSE	FALSE	No meds
91	2020-03-05	FALSE	FALSE	FALSE	FALSE	FALSE	FALSE	FALSE	TRUE	FALSE	FALSE	FALSE	FALSE	FALSE	No meds, agility competing
92	2018-07-23	TRUE	FALSE	FALSE	FALSE	FALSE	FALSE	FALSE	FALSE	FALSE	FALSE	FALSE	FALSE	FALSE	Metacam, LH lame
92	2018-08-27	FALSE	FALSE	FALSE	FALSE	FALSE	FALSE	FALSE	TRUE	FALSE	FALSE	FALSE	FALSE	FALSE	OA & tendonitis & LS disease
92	2018-09-10	FALSE	FALSE	TRUE	FALSE	FALSE	FALSE	FALSE	TRUE	TRUE	FALSE	FALSE	FALSE	FALSE	Fat harvest
92	2018-09-28	TRUE	FALSE	TRUE	FALSE	FALSE	FALSE	FALSE	TRUE	TRUE	FALSE	FALSE	TRUE	TRUE	Metacam
92	2018-11-27	FALSE	FALSE	FALSE	FALSE	FALSE	FALSE	FALSE	TRUE	FALSE	FALSE	FALSE	FALSE	FALSE	No meds
92	2018-12-21	FALSE	FALSE	FALSE	FALSE	FALSE	FALSE	FALSE	TRUE	FALSE	FALSE	FALSE	FALSE	FALSE	No meds
92	2019-01-18	FALSE	FALSE	FALSE	FALSE	FALSE	FALSE	FALSE	TRUE	FALSE	FALSE	FALSE	FALSE	FALSE	No meds
92	2019-02-08	FALSE	FALSE	FALSE	FALSE	FALSE	FALSE	FALSE	TRUE	FALSE	FALSE	FALSE	FALSE	FALSE	No meds, back to agility
92	2019-03-01	FALSE	FALSE	FALSE	FALSE	FALSE	FALSE	FALSE	TRUE	FALSE	FALSE	FALSE	FALSE	FALSE	No meds, slight shoulder strain due to high jumps
92	2019-04-05	FALSE	FALSE	FALSE	FALSE	FALSE	FALSE	FALSE	TRUE	FALSE	FALSE	FALSE	FALSE	FALSE	High jumps occasionally with no problem
92	2019-05-24	FALSE	FALSE	FALSE	FALSE	FALSE	FALSE	FALSE	TRUE	FALSE	FALSE	FALSE	FALSE	FALSE	No meds, full height agility
92	2020-03-06	FALSE	FALSE	FALSE	FALSE	FALSE	FALSE	TRUE	FALSE	FALSE	FALSE	FALSE	FALSE	FALSE	No meds, doing very well
93	2017-09-01	TRUE	FALSE	FALSE	FALSE	FALSE	FALSE	FALSE	FALSE	FALSE	TRUE	FALSE	FALSE	FALSE	cimalgex, tramadol, bilateral coronoidectomy
93	2018-04-30	TRUE	FALSE	FALSE	TRUE	FALSE	FALSE	FALSE	FALSE	FALSE	FALSE	FALSE	FALSE	FALSE	cimalgex
93	2018-10-15	FALSE	FALSE	TRUE	FALSE	FALSE	FALSE	FALSE	TRUE	TRUE	FALSE	FALSE	FALSE	FALSE	fat harvest
93	2018-11-19	FALSE	FALSE	FALSE	FALSE	FALSE	FALSE	FALSE	TRUE	FALSE	FALSE	FALSE	FALSE	FALSE	tramadol
93	2018-12-17	FALSE	FALSE	TRUE	FALSE	FALSE	FALSE	FALSE	TRUE	TRUE	FALSE	FALSE	TRUE	TRUE	tramadol
93	2019-01-28	FALSE	FALSE	FALSE	FALSE	FALSE	FALSE	FALSE	TRUE	FALSE	FALSE	FALSE	FALSE	FALSE	tramadol only
93	2019-03-18	FALSE	FALSE	FALSE	FALSE	FALSE	FALSE	FALSE	TRUE	FALSE	FALSE	FALSE	FALSE	TRUE	stop tramadol in 7 days
93	2019-06-19	FALSE	FALSE	FALSE	FALSE	FALSE	FALSE	FALSE	TRUE	FALSE	FALSE	FALSE	FALSE	FALSE	No meds, tramadol occasionally
93	2020-05-27	FALSE	FALSE	TRUE	TRUE	FALSE	FALSE	FALSE	FALSE	FALSE	FALSE	FALSE	FALSE	FALSE	Drugs for lupoid oncyodystrophy, robaxin
93	2020-06-28	FALSE	FALSE	TRUE	TRUE	FALSE	FALSE	FALSE	FALSE	FALSE	FALSE	FALSE	TRUE	TRUE
93	2020-10-29	FALSE	FALSE	TRUE	FALSE	FALSE	FALSE	FALSE	TRUE	FALSE	FALSE	FALSE	FALSE	FALSE	Nail infection abs,
93	2020-12-14	FALSE	FALSE	FALSE	FALSE	FALSE	FALSE	FALSE	TRUE	FALSE	FALSE	FALSE	FALSE	FALSE	Toe amputated melanoma, elbows fine, very playful
93	2021-04-01	FALSE	FALSE	FALSE	FALSE	FALSE	FALSE	FALSE	FALSE	FALSE	FALSE	FALSE	FALSE	FALSE	PTS due to cancer
94	2013-09-16	TRUE	FALSE	FALSE	FALSE	FALSE	FALSE	FALSE	FALSE	FALSE	FALSE	FALSE	FALSE	FALSE	Sarcoma removed from R elbow, carprieve
94	2013-11-21	FALSE	FALSE	FALSE	FALSE	FALSE	FALSE	FALSE	FALSE	FALSE	FALSE	FALSE	FALSE	FALSE	L elbow discomfort with a sore area
94	2014-04-22	TRUE	FALSE	FALSE	FALSE	FALSE	FALSE	FALSE	FALSE	FALSE	FALSE	FALSE	FALSE	FALSE	Rhip lame, Carprieve
94	2015-03-18	TRUE	FALSE	FALSE	FALSE	FALSE	FALSE	FALSE	FALSE	FALSE	FALSE	FALSE	FALSE	FALSE	Loxicom, RH intermittently lame
94	2015-04-01	TRUE	FALSE	FALSE	FALSE	FALSE	FALSE	FALSE	FALSE	FALSE	FALSE	FALSE	FALSE	FALSE	Loxicom
94	2015-06-30	TRUE	FALSE	FALSE	FALSE	FALSE	FALSE	FALSE	FALSE	FALSE	FALSE	FALSE	FALSE	FALSE	RH lame, loxicom
94	2015-07-15	TRUE	FALSE	FALSE	TRUE	FALSE	FALSE	FALSE	FALSE	FALSE	FALSE	FALSE	FALSE	FALSE	Loxicom
94	2015-08-03	TRUE	FALSE	FALSE	TRUE	FALSE	FALSE	FALSE	FALSE	FALSE	FALSE	FALSE	FALSE	FALSE	Loxicom
94	2015-08-18	TRUE	FALSE	FALSE	TRUE	FALSE	FALSE	FALSE	FALSE	FALSE	FALSE	FALSE	FALSE	FALSE	Loxicom
94	2015-09-04	FALSE	FALSE	FALSE	TRUE	FALSE	FALSE	FALSE	FALSE	FALSE	FALSE	FALSE	FALSE	FALSE	Stopped Loxi
94	2015-10-28	FALSE	FALSE	FALSE	TRUE	FALSE	FALSE	FALSE	FALSE	FALSE	FALSE	FALSE	FALSE	FALSE
94	2015-12-18	FALSE	FALSE	FALSE	TRUE	FALSE	FALSE	FALSE	FALSE	FALSE	FALSE	FALSE	FALSE	FALSE
94	2017-05-12	FALSE	FALSE	FALSE	FALSE	FALSE	FALSE	FALSE	FALSE	FALSE	FALSE	FALSE	FALSE	FALSE	Intermittently lame RH
94	2018-04-12	TRUE	FALSE	FALSE	FALSE	FALSE	FALSE	FALSE	FALSE	FALSE	FALSE	FALSE	FALSE	FALSE	Loxicom, RF lame elbows
94	2018-05-03	TRUE	FALSE	FALSE	TRUE	FALSE	FALSE	FALSE	FALSE	FALSE	FALSE	FALSE	FALSE	FALSE	Still lame front limbs
94	2018-05-15	TRUE	FALSE	FALSE	TRUE	FALSE	FALSE	FALSE	FALSE	FALSE	FALSE	FALSE	FALSE	FALSE	Onsior
94	2018-07-24	FALSE	FALSE	FALSE	FALSE	FALSE	FALSE	FALSE	FALSE	FALSE	FALSE	FALSE	FALSE	FALSE	Mild LF lameness, no meds
94	2018-10-08	TRUE	FALSE	FALSE	TRUE	FALSE	FALSE	FALSE	TRUE	FALSE	FALSE	FALSE	FALSE	FALSE	Metacam
94	2018-11-05	FALSE	FALSE	TRUE	TRUE	FALSE	FALSE	FALSE	TRUE	TRUE	FALSE	FALSE	TRUE	TRUE	Tramadol, shoulder hobbles
94	2018-12-14	FALSE	FALSE	TRUE	TRUE	FALSE	FALSE	FALSE	TRUE	TRUE	FALSE	FALSE	FALSE	FALSE	stop tramadol, continue hobbles
94	2019-01-28	FALSE	FALSE	TRUE	FALSE	FALSE	FALSE	FALSE	TRUE	TRUE	FALSE	FALSE	FALSE	FALSE	Robaxin, no more hobbles
94	2019-03-11	FALSE	FALSE	FALSE	FALSE	FALSE	FALSE	FALSE	TRUE	FALSE	FALSE	FALSE	FALSE	FALSE	No meds
94	2019-06-28	FALSE	FALSE	FALSE	FALSE	FALSE	FALSE	FALSE	TRUE	FALSE	FALSE	FALSE	FALSE	FALSE	No meds
94	2020-05-11	TRUE	FALSE	FALSE	TRUE	FALSE	FALSE	FALSE	TRUE	FALSE	FALSE	FALSE	FALSE	FALSE	Metacam
94	2020-06-17	TRUE	FALSE	TRUE	TRUE	FALSE	FALSE	FALSE	TRUE	FALSE	FALSE	FALSE	TRUE	TRUE	Metacam, Thyroid treatment, Laryngeal paralysis
94	2020-07-31	TRUE	FALSE	FALSE	FALSE	FALSE	TRUE	FALSE	TRUE	FALSE	FALSE	FALSE	FALSE	FALSE	Metacam, thyforon
94	2020-08-26	TRUE	FALSE	FALSE	FALSE	FALSE	TRUE	FALSE	TRUE	FALSE	FALSE	FALSE	FALSE	FALSE	Metacam, Thyforon
94	2020-11-02	TRUE	FALSE	FALSE	FALSE	FALSE	TRUE	FALSE	TRUE	FALSE	FALSE	FALSE	FALSE	FALSE	Metacam, Thyforon
94	2021-03-22	TRUE	FALSE	FALSE	FALSE	FALSE	TRUE	FALSE	TRUE	FALSE	FALSE	FALSE	FALSE	FALSE	Metacam, Thyforon, carpal brace
94	2021-04-08	TRUE	FALSE	FALSE	TRUE	FALSE	TRUE	FALSE	TRUE	TRUE	FALSE	FALSE	FALSE	FALSE	Metacam, struggling with pain
95	2016-11-07	FALSE	FALSE	FALSE	FALSE	FALSE	FALSE	FALSE	FALSE	FALSE	TRUE	FALSE	FALSE	FALSE	Surgery for bilateral elbow dysplasia
95	2018-10-09	FALSE	FALSE	TRUE	FALSE	FALSE	FALSE	FALSE	TRUE	TRUE	FALSE	FALSE	FALSE	FALSE	Has been on Yumove, Fat harvest
95	2018-11-06	TRUE	FALSE	TRUE	FALSE	FALSE	FALSE	FALSE	TRUE	TRUE	FALSE	FALSE	TRUE	TRUE	Metacam
95	2018-12-18	FALSE	FALSE	FALSE	FALSE	FALSE	FALSE	FALSE	TRUE	FALSE	FALSE	FALSE	FALSE	FALSE	No meds
95	2019-01-29	FALSE	FALSE	TRUE	FALSE	FALSE	FALSE	FALSE	TRUE	TRUE	FALSE	FALSE	FALSE	TRUE
95	2019-03-12	FALSE	FALSE	FALSE	FALSE	FALSE	FALSE	FALSE	TRUE	FALSE	FALSE	FALSE	FALSE	FALSE	No meds
95	2019-09-10	TRUE	FALSE	FALSE	FALSE	FALSE	FALSE	FALSE	TRUE	FALSE	FALSE	FALSE	FALSE	FALSE	Metacam occasionally
95	2019-10-25	TRUE	FALSE	TRUE	FALSE	FALSE	FALSE	FALSE	TRUE	FALSE	FALSE	FALSE	TRUE	TRUE	Metacam
95	2019-11-05	TRUE	FALSE	FALSE	FALSE	FALSE	FALSE	FALSE	TRUE	FALSE	FALSE	FALSE	FALSE	FALSE	Metacam
95	2019-11-11	TRUE	FALSE	TRUE	FALSE	FALSE	TRUE	FALSE	TRUE	FALSE	FALSE	FALSE	FALSE	FALSE	Metacam, RF worse after turning round
95	2019-11-13	TRUE	FALSE	TRUE	FALSE	FALSE	TRUE	FALSE	TRUE	FALSE	FALSE	FALSE	FALSE	FALSE	Metacam, still lame
95	2019-11-19	TRUE	FALSE	TRUE	FALSE	FALSE	TRUE	FALSE	TRUE	FALSE	FALSE	FALSE	FALSE	FALSE	Metacam, more comfortable now
95	2019-12-10	TRUE	FALSE	FALSE	FALSE	FALSE	TRUE	FALSE	TRUE	FALSE	FALSE	FALSE	FALSE	FALSE	Metacam, stop amant in 4 weeks
95	2020-01-28	TRUE	FALSE	FALSE	FALSE	FALSE	FALSE	FALSE	TRUE	FALSE	FALSE	FALSE	FALSE	FALSE	Metacam, 4 week course of Cartrophen
95	2020-08-16	TRUE	FALSE	FALSE	FALSE	FALSE	FALSE	FALSE	TRUE	FALSE	FALSE	FALSE	FALSE	TRUE	Metacam, elbows ok but shoulder pain
95	2020-09-14	TRUE	FALSE	FALSE	FALSE	FALSE	FALSE	FALSE	TRUE	FALSE	FALSE	FALSE	FALSE	TRUE	Metacam, Elbows & shoulders worse
95	2020-10-09	TRUE	FALSE	FALSE	FALSE	FALSE	FALSE	FALSE	TRUE	FALSE	FALSE	FALSE	FALSE	TRUE	Metacam, feeling better now
95	2021-04-02	TRUE	FALSE	FALSE	FALSE	FALSE	FALSE	FALSE	FALSE	FALSE	FALSE	FALSE	FALSE	FALSE	Metacam, restricted exercise
96	2018-07-31	TRUE	FALSE	FALSE	FALSE	FALSE	FALSE	FALSE	FALSE	FALSE	FALSE	FALSE	FALSE	FALSE	Intermittent Lameness LH, Loxicom when needed
96	2018-08-15	TRUE	FALSE	FALSE	FALSE	FALSE	FALSE	FALSE	FALSE	FALSE	FALSE	FALSE	FALSE	FALSE	L hip dysplasia, Loxicom
96	2018-09-25	TRUE	FALSE	FALSE	FALSE	FALSE	FALSE	FALSE	TRUE	FALSE	FALSE	FALSE	FALSE	FALSE	Loxicom
96	2018-10-01	TRUE	FALSE	TRUE	FALSE	FALSE	FALSE	FALSE	TRUE	TRUE	FALSE	FALSE	FALSE	FALSE	Loxicom, Fat harvest
96	2018-10-17	TRUE	FALSE	TRUE	FALSE	FALSE	FALSE	FALSE	TRUE	TRUE	FALSE	FALSE	TRUE	TRUE	Loxicom
96	2018-10-30	FALSE	FALSE	FALSE	FALSE	FALSE	FALSE	FALSE	TRUE	FALSE	FALSE	FALSE	FALSE	FALSE	No meds
96	2018-11-27	FALSE	FALSE	FALSE	FALSE	FALSE	FALSE	FALSE	TRUE	FALSE	FALSE	FALSE	FALSE	FALSE	No meds
96	2019-01-08	FALSE	FALSE	FALSE	FALSE	FALSE	FALSE	FALSE	TRUE	FALSE	FALSE	FALSE	FALSE	FALSE	No meds
96	2019-04-18	FALSE	FALSE	FALSE	FALSE	FALSE	FALSE	FALSE	TRUE	FALSE	FALSE	FALSE	FALSE	FALSE	No meds
96	2019-11-20	FALSE	FALSE	FALSE	FALSE	FALSE	FALSE	FALSE	TRUE	FALSE	FALSE	FALSE	FALSE	FALSE	No meds
96	2020-02-21	FALSE	FALSE	FALSE	FALSE	FALSE	FALSE	FALSE	TRUE	FALSE	FALSE	FALSE	FALSE	FALSE	Robaxin
96	2020-02-28	TRUE	FALSE	FALSE	FALSE	FALSE	FALSE	FALSE	TRUE	FALSE	FALSE	FALSE	FALSE	FALSE	Metacam, Robaxin
96	2020-03-20	TRUE	FALSE	TRUE	FALSE	FALSE	FALSE	FALSE	TRUE	FALSE	FALSE	FALSE	TRUE	TRUE	Metacam, Robaxin
96	2020-05-13	FALSE	FALSE	FALSE	FALSE	FALSE	FALSE	FALSE	TRUE	FALSE	FALSE	FALSE	FALSE	FALSE	No meds
96	2020-06-24	FALSE	FALSE	FALSE	FALSE	FALSE	FALSE	FALSE	TRUE	FALSE	FALSE	FALSE	FALSE	FALSE	No meds
97	2016-03-31	TRUE	FALSE	FALSE	FALSE	FALSE	FALSE	FALSE	FALSE	FALSE	FALSE	FALSE	FALSE	FALSE	Intermittent lame RF, loxicom
97	2016-04-12	TRUE	FALSE	FALSE	FALSE	FALSE	FALSE	FALSE	FALSE	FALSE	FALSE	FALSE	FALSE	FALSE	Previcox
97	2016-05-25	TRUE	FALSE	FALSE	FALSE	FALSE	FALSE	FALSE	FALSE	FALSE	FALSE	FALSE	FALSE	FALSE	Previcox
97	2016-05-31	TRUE	FALSE	FALSE	FALSE	FALSE	FALSE	FALSE	FALSE	FALSE	TRUE	FALSE	FALSE	FALSE	Fragments removed R elbow, Loxicom, home with previcox
97	2016-06-04	TRUE	FALSE	TRUE	FALSE	FALSE	FALSE	FALSE	FALSE	TRUE	FALSE	FALSE	FALSE	FALSE	LF lame, Previcox
97	2016-07-06	TRUE	FALSE	FALSE	FALSE	FALSE	FALSE	FALSE	FALSE	FALSE	FALSE	FALSE	FALSE	FALSE	Previcox, RF lame still
97	2016-09-21	TRUE	FALSE	TRUE	FALSE	FALSE	FALSE	FALSE	FALSE	TRUE	FALSE	FALSE	FALSE	FALSE	Previcox, intermittent lame RF
97	2017-02-10	TRUE	FALSE	FALSE	FALSE	FALSE	FALSE	FALSE	FALSE	FALSE	FALSE	FALSE	FALSE	FALSE	Previcox, ongoing thoracic limb lameness, arthrocentesis
97	2017-03-06	TRUE	FALSE	FALSE	TRUE	FALSE	FALSE	FALSE	FALSE	FALSE	FALSE	FALSE	FALSE	FALSE	Previcox
97	2017-03-23	TRUE	FALSE	FALSE	FALSE	FALSE	FALSE	FALSE	FALSE	FALSE	FALSE	FALSE	FALSE	FALSE	Previcox
97	2017-05-09	TRUE	FALSE	TRUE	FALSE	FALSE	FALSE	FALSE	TRUE	TRUE	FALSE	FALSE	FALSE	FALSE	Previcox, fat harvest
97	2017-05-30	TRUE	FALSE	TRUE	FALSE	FALSE	FALSE	FALSE	TRUE	TRUE	FALSE	FALSE	TRUE	TRUE	Previcox
97	2017-07-11	TRUE	FALSE	FALSE	FALSE	FALSE	FALSE	FALSE	TRUE	FALSE	FALSE	FALSE	FALSE	FALSE	Previcox
97	2018-09-10	TRUE	FALSE	FALSE	FALSE	FALSE	FALSE	FALSE	TRUE	FALSE	FALSE	FALSE	FALSE	FALSE	Previcox, elbow lame again
97	2018-10-02	FALSE	FALSE	TRUE	FALSE	FALSE	FALSE	FALSE	TRUE	TRUE	FALSE	FALSE	FALSE	FALSE	Thyroid
97	2018-11-02	FALSE	FALSE	TRUE	FALSE	FALSE	FALSE	FALSE	TRUE	TRUE	FALSE	FALSE	TRUE	TRUE
97	2018-12-19	FALSE	FALSE	TRUE	FALSE	FALSE	FALSE	FALSE	TRUE	TRUE	FALSE	FALSE	FALSE	FALSE	thyroid
97	2019-01-30	FALSE	FALSE	TRUE	FALSE	FALSE	FALSE	FALSE	TRUE	TRUE	FALSE	FALSE	FALSE	TRUE	thyroid
97	2019-03-13	FALSE	FALSE	TRUE	FALSE	FALSE	FALSE	FALSE	TRUE	TRUE	FALSE	FALSE	FALSE	FALSE	thyroid, pardale as required
99	2017-05-19	FALSE	FALSE	FALSE	FALSE	FALSE	FALSE	FALSE	FALSE	FALSE	FALSE	FALSE	FALSE	FALSE	Occasionally carries LH during agility
99	2018-03-24	TRUE	FALSE	FALSE	FALSE	FALSE	FALSE	FALSE	FALSE	FALSE	FALSE	FALSE	FALSE	FALSE	Last few weeks LH lame, loxicom
99	2018-09-07	TRUE	FALSE	FALSE	FALSE	FALSE	FALSE	FALSE	TRUE	FALSE	FALSE	FALSE	FALSE	FALSE	loxicom
99	2018-10-09	TRUE	FALSE	TRUE	FALSE	FALSE	FALSE	FALSE	TRUE	TRUE	FALSE	FALSE	FALSE	FALSE	Loxicom, fat harvest
99	2018-10-26	TRUE	FALSE	TRUE	FALSE	FALSE	FALSE	FALSE	TRUE	TRUE	FALSE	FALSE	TRUE	TRUE	Metacam
99	2018-12-07	TRUE	FALSE	FALSE	FALSE	FALSE	FALSE	FALSE	TRUE	FALSE	FALSE	FALSE	FALSE	FALSE	Metacam
99	2019-01-04	TRUE	FALSE	FALSE	FALSE	FALSE	FALSE	FALSE	TRUE	FALSE	FALSE	FALSE	FALSE	FALSE	Metacam, grumpy if not on metacam
99	2019-01-21	TRUE	FALSE	TRUE	FALSE	FALSE	FALSE	FALSE	TRUE	TRUE	FALSE	FALSE	FALSE	TRUE	Metacam
99	2019-02-15	FALSE	FALSE	FALSE	FALSE	FALSE	FALSE	FALSE	TRUE	FALSE	FALSE	FALSE	FALSE	FALSE	No meds, starting back at agility
99	2019-03-18	FALSE	FALSE	FALSE	FALSE	FALSE	FALSE	FALSE	TRUE	FALSE	FALSE	FALSE	FALSE	FALSE	No meds
99	2019-04-29	FALSE	FALSE	FALSE	FALSE	FALSE	FALSE	FALSE	TRUE	FALSE	FALSE	FALSE	FALSE	FALSE	No meds, full agility training now
99	2019-08-13	FALSE	FALSE	FALSE	FALSE	FALSE	FALSE	FALSE	TRUE	FALSE	FALSE	FALSE	FALSE	FALSE	No meds, high agility standard
99	2020-10-07	FALSE	FALSE	FALSE	FALSE	FALSE	FALSE	FALSE	FALSE	FALSE	FALSE	FALSE	FALSE	FALSE	No meds, LS pain
99	2020-10-21	TRUE	FALSE	FALSE	FALSE	FALSE	FALSE	FALSE	FALSE	FALSE	FALSE	FALSE	FALSE	FALSE	Metacam, reluctant to go on walks
99	2020-11-04	FALSE	FALSE	FALSE	FALSE	FALSE	FALSE	FALSE	FALSE	FALSE	FALSE	FALSE	FALSE	FALSE	Stop metacam, reluctant to go on walks
100	2018-10-03	FALSE	FALSE	TRUE	FALSE	FALSE	FALSE	FALSE	TRUE	TRUE	FALSE	FALSE	FALSE	FALSE	Muscle loss noted in hydrotherapy
100	2018-10-31	FALSE	FALSE	TRUE	FALSE	FALSE	FALSE	FALSE	TRUE	TRUE	FALSE	FALSE	TRUE	TRUE
100	2018-12-10	FALSE	FALSE	FALSE	FALSE	FALSE	FALSE	FALSE	TRUE	FALSE	FALSE	FALSE	FALSE	FALSE	No meds
100	2019-01-21	FALSE	FALSE	FALSE	FALSE	FALSE	FALSE	FALSE	FALSE	FALSE	FALSE	FALSE	FALSE	FALSE	Robaxin
100	2019-03-04	FALSE	FALSE	FALSE	FALSE	FALSE	FALSE	FALSE	FALSE	FALSE	FALSE	FALSE	FALSE	FALSE	No meds
101	2018-10-01	FALSE	FALSE	TRUE	FALSE	FALSE	FALSE	FALSE	TRUE	TRUE	FALSE	FALSE	TRUE	TRUE	History of intermeittent lameness RF
101	2019-01-04	FALSE	FALSE	FALSE	FALSE	FALSE	FALSE	FALSE	TRUE	FALSE	FALSE	FALSE	FALSE	FALSE
101	2019-04-09	TRUE	FALSE	TRUE	FALSE	FALSE	FALSE	FALSE	TRUE	TRUE	FALSE	FALSE	TRUE	FALSE	Loxicom & Robaxin
101	2019-05-21	TRUE	FALSE	FALSE	FALSE	FALSE	FALSE	FALSE	FALSE	FALSE	FALSE	FALSE	FALSE	FALSE	Metacam
101	2019-05-24	TRUE	FALSE	FALSE	FALSE	FALSE	FALSE	FALSE	TRUE	FALSE	FALSE	FALSE	TRUE	TRUE	Metacam
101	2019-08-30	FALSE	FALSE	FALSE	FALSE	FALSE	FALSE	FALSE	TRUE	FALSE	FALSE	FALSE	FALSE	FALSE
101	2019-12-11	TRUE	FALSE	FALSE	FALSE	FALSE	FALSE	FALSE	FALSE	FALSE	FALSE	FALSE	FALSE	FALSE	Metacam
101	2020-01-15	TRUE	FALSE	TRUE	FALSE	FALSE	FALSE	FALSE	TRUE	TRUE	FALSE	FALSE	TRUE	TRUE	Metacam
101	2020-03-04	FALSE	FALSE	FALSE	FALSE	FALSE	FALSE	FALSE	TRUE	FALSE	FALSE	FALSE	FALSE	FALSE	No meds
101	2020-09-07	FALSE	FALSE	FALSE	FALSE	FALSE	FALSE	FALSE	TRUE	FALSE	FALSE	FALSE	FALSE	FALSE	No meds
101	2021-03-18	TRUE	FALSE	FALSE	FALSE	FALSE	FALSE	FALSE	TRUE	FALSE	FALSE	FALSE	FALSE	FALSE	Metacam
102	2015-05-27	TRUE	FALSE	FALSE	FALSE	FALSE	FALSE	FALSE	FALSE	FALSE	FALSE	FALSE	FALSE	FALSE	Metacam, R leg lame
102	2018-01-09	FALSE	FALSE	FALSE	FALSE	FALSE	FALSE	FALSE	FALSE	FALSE	FALSE	FALSE	FALSE	FALSE	Generally stiff
102	2018-03-23	TRUE	FALSE	FALSE	FALSE	FALSE	FALSE	FALSE	FALSE	FALSE	FALSE	FALSE	FALSE	FALSE	Loxicom, generally stiff, LSJ
102	2018-04-07	TRUE	FALSE	FALSE	FALSE	FALSE	FALSE	FALSE	FALSE	FALSE	FALSE	FALSE	FALSE	FALSE	Previcox
102	2018-07-02	TRUE	FALSE	FALSE	FALSE	FALSE	FALSE	FALSE	FALSE	FALSE	FALSE	FALSE	FALSE	FALSE	Previcox
102	2018-08-07	TRUE	FALSE	FALSE	FALSE	FALSE	FALSE	FALSE	FALSE	FALSE	FALSE	FALSE	FALSE	FALSE	Previcox, LS pain
102	2018-09-04	FALSE	FALSE	TRUE	FALSE	FALSE	FALSE	FALSE	TRUE	TRUE	FALSE	FALSE	FALSE	FALSE
102	2018-10-23	TRUE	FALSE	TRUE	FALSE	FALSE	FALSE	FALSE	TRUE	TRUE	FALSE	FALSE	TRUE	TRUE	Previcox
102	2018-12-04	TRUE	FALSE	FALSE	FALSE	FALSE	FALSE	FALSE	TRUE	FALSE	FALSE	FALSE	FALSE	FALSE	Previcox decreasing
102	2019-01-15	TRUE	FALSE	TRUE	FALSE	FALSE	FALSE	FALSE	TRUE	TRUE	FALSE	FALSE	FALSE	FALSE	Robaxin, previcox decreasing
102	2019-02-26	TRUE	FALSE	FALSE	FALSE	FALSE	FALSE	FALSE	TRUE	FALSE	FALSE	FALSE	FALSE	FALSE	Previcox 1/2
102	2019-08-26	FALSE	FALSE	FALSE	FALSE	FALSE	FALSE	FALSE	TRUE	FALSE	FALSE	FALSE	FALSE	FALSE	No NSAIDs
102	2020-02-26	TRUE	FALSE	FALSE	FALSE	FALSE	FALSE	FALSE	TRUE	FALSE	FALSE	FALSE	FALSE	FALSE	Previcox
102	2020-03-27	TRUE	FALSE	TRUE	FALSE	FALSE	FALSE	FALSE	TRUE	TRUE	FALSE	FALSE	TRUE	TRUE	Previcox
103	2015-07-06	TRUE	FALSE	FALSE	FALSE	FALSE	FALSE	FALSE	FALSE	FALSE	FALSE	FALSE	FALSE	FALSE	Onsior, stiff on both hips
103	2015-07-17	TRUE	FALSE	FALSE	FALSE	FALSE	FALSE	FALSE	FALSE	FALSE	FALSE	FALSE	FALSE	TRUE	Onsior
103	2016-02-17	TRUE	FALSE	FALSE	FALSE	FALSE	FALSE	FALSE	FALSE	FALSE	FALSE	FALSE	FALSE	TRUE	Onsior
103	2016-09-06	TRUE	FALSE	FALSE	FALSE	FALSE	FALSE	FALSE	FALSE	FALSE	FALSE	FALSE	FALSE	TRUE	Onsior
103	2016-10-21	TRUE	FALSE	FALSE	FALSE	FALSE	FALSE	FALSE	FALSE	FALSE	FALSE	FALSE	FALSE	FALSE	Onsior, Tramadol
103	2017-09-14	TRUE	FALSE	FALSE	FALSE	FALSE	FALSE	FALSE	FALSE	FALSE	FALSE	FALSE	FALSE	FALSE	Onsior long term, hips painful
103	2018-04-10	TRUE	FALSE	FALSE	FALSE	FALSE	FALSE	FALSE	FALSE	TRUE	FALSE	FALSE	FALSE	FALSE	Onsior
103	2018-07-12	TRUE	FALSE	TRUE	FALSE	FALSE	FALSE	FALSE	FALSE	FALSE	FALSE	FALSE	FALSE	FALSE	Onsior
103	2018-09-06	TRUE	FALSE	TRUE	FALSE	FALSE	FALSE	TRUE	FALSE	FALSE	FALSE	FALSE	FALSE	FALSE	Onsior, weak back quarters, needs buggy!
103	2018-10-16	FALSE	FALSE	TRUE	FALSE	FALSE	FALSE	FALSE	TRUE	TRUE	FALSE	FALSE	FALSE	FALSE
103	2018-11-13	FALSE	FALSE	TRUE	FALSE	FALSE	FALSE	FALSE	TRUE	TRUE	FALSE	FALSE	TRUE	TRUE
103	2019-05-08	TRUE	FALSE	TRUE	FALSE	FALSE	FALSE	FALSE	TRUE	TRUE	FALSE	FALSE	FALSE	FALSE	Onsior
103	2019-07-15	TRUE	FALSE	TRUE	FALSE	FALSE	TRUE	FALSE	TRUE	TRUE	FALSE	FALSE	FALSE	FALSE	Onsior, tramadol
103	2019-08-28	TRUE	FALSE	TRUE	TRUE	FALSE	FALSE	FALSE	TRUE	TRUE	FALSE	FALSE	TRUE	TRUE	Robaxin
103	2019-10-09	TRUE	FALSE	TRUE	TRUE	FALSE	FALSE	FALSE	FALSE	TRUE	FALSE	FALSE	FALSE	FALSE	Onsior
103	2020-07-29	TRUE	FALSE	TRUE	TRUE	FALSE	FALSE	FALSE	FALSE	FALSE	FALSE	FALSE	TRUE	TRUE	Onsior
103	2020-08-05	TRUE	FALSE	TRUE	TRUE	FALSE	FALSE	FALSE	FALSE	TRUE	FALSE	FALSE	FALSE	FALSE	Stop Amantidine due to sickness
104	2018-01-17	TRUE	FALSE	FALSE	FALSE	FALSE	FALSE	FALSE	FALSE	FALSE	FALSE	FALSE	FALSE	FALSE	Metacam, LF lame
104	2018-02-12	TRUE	FALSE	FALSE	FALSE	FALSE	FALSE	FALSE	FALSE	FALSE	FALSE	FALSE	FALSE	FALSE	Metacam
104	2018-04-16	TRUE	FALSE	FALSE	FALSE	FALSE	FALSE	FALSE	FALSE	FALSE	FALSE	FALSE	FALSE	FALSE	Metacam, Elbow & Shoulder OA
104	2018-06-08	TRUE	FALSE	FALSE	FALSE	FALSE	FALSE	FALSE	FALSE	FALSE	FALSE	FALSE	FALSE	FALSE	Metacam
104	2018-10-29	FALSE	FALSE	TRUE	FALSE	FALSE	FALSE	FALSE	TRUE	TRUE	FALSE	FALSE	FALSE	FALSE
104	2018-11-26	TRUE	FALSE	TRUE	TRUE	FALSE	FALSE	FALSE	TRUE	TRUE	FALSE	FALSE	TRUE	TRUE
104	2019-04-08	FALSE	FALSE	FALSE	FALSE	FALSE	FALSE	FALSE	TRUE	FALSE	FALSE	FALSE	FALSE	FALSE
104	2019-11-08	FALSE	FALSE	FALSE	FALSE	FALSE	FALSE	FALSE	TRUE	FALSE	FALSE	FALSE	FALSE	FALSE
104	2020-04-24	TRUE	FALSE	FALSE	TRUE	FALSE	FALSE	FALSE	TRUE	FALSE	FALSE	FALSE	FALSE	FALSE	Metacam
104	2020-06-12	TRUE	FALSE	FALSE	TRUE	FALSE	FALSE	FALSE	TRUE	FALSE	FALSE	FALSE	TRUE	TRUE	Metacam
104	2020-07-21	TRUE	FALSE	TRUE	FALSE	FALSE	FALSE	FALSE	FALSE	FALSE	FALSE	FALSE	FALSE	FALSE
105	2017-05-10	TRUE	FALSE	TRUE	FALSE	FALSE	FALSE	FALSE	TRUE	TRUE	FALSE	FALSE	TRUE	TRUE	Loxicom
105	2017-06-16	TRUE	FALSE	FALSE	FALSE	FALSE	FALSE	FALSE	TRUE	FALSE	FALSE	FALSE	FALSE	FALSE	Loxicom
105	2018-08-28	TRUE	FALSE	FALSE	FALSE	FALSE	FALSE	FALSE	FALSE	FALSE	FALSE	FALSE	FALSE	FALSE	Tramadol, Metacam
105	2018-10-22	TRUE	FALSE	TRUE	FALSE	FALSE	FALSE	FALSE	TRUE	TRUE	FALSE	FALSE	TRUE	TRUE	Metacam
105	2018-12-19	FALSE	FALSE	FALSE	FALSE	FALSE	FALSE	TRUE	FALSE	FALSE	FALSE	FALSE	FALSE	FALSE	Metacam stopped
105	2019-12-12	TRUE	FALSE	FALSE	FALSE	FALSE	FALSE	FALSE	FALSE	FALSE	FALSE	FALSE	FALSE	FALSE	Metacam
105	2020-01-27	TRUE	FALSE	TRUE	FALSE	FALSE	FALSE	TRUE	FALSE	FALSE	FALSE	FALSE	FALSE	TRUE	Metacam
105	2020-03-06	TRUE	FALSE	FALSE	FALSE	FALSE	FALSE	TRUE	FALSE	FALSE	FALSE	FALSE	FALSE	FALSE	Metacam
105	2020-04-07	TRUE	FALSE	FALSE	FALSE	FALSE	FALSE	TRUE	FALSE	FALSE	FALSE	FALSE	FALSE	FALSE	Metacam
105	2021-02-11	FALSE	FALSE	FALSE	FALSE	FALSE	FALSE	TRUE	FALSE	FALSE	FALSE	FALSE	FALSE	FALSE	No meds
106	2018-05-07	TRUE	FALSE	FALSE	FALSE	FALSE	FALSE	FALSE	FALSE	FALSE	FALSE	FALSE	FALSE	FALSE	Metacam, lame on hind legs
106	2018-10-22	TRUE	FALSE	TRUE	FALSE	FALSE	FALSE	FALSE	TRUE	TRUE	FALSE	FALSE	FALSE	FALSE	Synulox
106	2018-11-30	TRUE	FALSE	TRUE	FALSE	FALSE	FALSE	FALSE	TRUE	TRUE	FALSE	FALSE	TRUE	TRUE	Metacam
106	2019-01-11	FALSE	FALSE	FALSE	FALSE	FALSE	FALSE	FALSE	TRUE	FALSE	FALSE	FALSE	FALSE	FALSE	Off Metacam
107	2010-09-09	FALSE	FALSE	FALSE	FALSE	FALSE	FALSE	FALSE	TRUE	FALSE	FALSE	FALSE	FALSE	FALSE
107	2016-02-25	TRUE	FALSE	FALSE	FALSE	FALSE	FALSE	FALSE	FALSE	FALSE	FALSE	FALSE	FALSE	FALSE	Metacam RHL
107	2017-02-02	FALSE	FALSE	FALSE	FALSE	FALSE	FALSE	FALSE	FALSE	FALSE	FALSE	FALSE	FALSE	FALSE	Lump removed L metatarsal region (histiocytoma)
107	2018-03-10	FALSE	FALSE	FALSE	FALSE	FALSE	FALSE	FALSE	FALSE	FALSE	FALSE	FALSE	FALSE	FALSE	Lame RF
107	2018-04-02	TRUE	FALSE	FALSE	FALSE	FALSE	FALSE	TRUE	FALSE	FALSE	FALSE	FALSE	FALSE	FALSE	Metacam, lame LF (tendon insertion?)
107	2018-09-20	TRUE	FALSE	FALSE	FALSE	FALSE	FALSE	FALSE	FALSE	FALSE	FALSE	FALSE	FALSE	FALSE	Metacam, LH (cruciate?), LF lame (tendon insertion)
107	2018-11-07	TRUE	FALSE	TRUE	FALSE	FALSE	FALSE	FALSE	TRUE	TRUE	FALSE	FALSE	FALSE	FALSE	Metacam, surgical repair of tendon (flexor carpi radialis)
107	2018-12-10	TRUE	FALSE	TRUE	FALSE	FALSE	FALSE	FALSE	TRUE	TRUE	FALSE	FALSE	TRUE	TRUE	Metacam
107	2019-01-23	FALSE	FALSE	FALSE	FALSE	FALSE	FALSE	FALSE	TRUE	FALSE	FALSE	FALSE	FALSE	FALSE	Stop Metacam, decrease Das
107	2019-09-04	FALSE	FALSE	FALSE	FALSE	FALSE	FALSE	FALSE	TRUE	FALSE	FALSE	FALSE	FALSE	FALSE	No meds
107	2020-03-09	FALSE	FALSE	FALSE	FALSE	FALSE	FALSE	FALSE	TRUE	FALSE	FALSE	FALSE	FALSE	FALSE	No meds
107	2021-02-09	FALSE	FALSE	FALSE	FALSE	FALSE	FALSE	FALSE	TRUE	FALSE	FALSE	FALSE	FALSE	FALSE	No meds
108	2015-05-14	TRUE	FALSE	FALSE	FALSE	FALSE	FALSE	FALSE	FALSE	FALSE	FALSE	FALSE	FALSE	FALSE	Metacam, fatty lump removed
108	2016-08-01	TRUE	FALSE	FALSE	FALSE	FALSE	FALSE	FALSE	FALSE	FALSE	FALSE	FALSE	FALSE	FALSE	Previcox, stiff on H legs
108	2016-09-14	TRUE	FALSE	FALSE	FALSE	FALSE	FALSE	FALSE	FALSE	FALSE	FALSE	FALSE	FALSE	FALSE	Previcox
108	2016-12-13	TRUE	FALSE	FALSE	FALSE	FALSE	FALSE	FALSE	FALSE	FALSE	FALSE	FALSE	FALSE	FALSE	Previcox
108	2017-05-10	TRUE	FALSE	FALSE	FALSE	FALSE	FALSE	FALSE	FALSE	FALSE	FALSE	FALSE	FALSE	FALSE	Previcox
108	2017-08-18	TRUE	FALSE	FALSE	FALSE	FALSE	FALSE	FALSE	FALSE	FALSE	FALSE	FALSE	FALSE	FALSE	Previcox, ongoing lameness RF elbow worst
108	2018-03-07	TRUE	FALSE	FALSE	FALSE	FALSE	FALSE	FALSE	FALSE	FALSE	FALSE	FALSE	FALSE	FALSE	Previcox, OA changes, HD, DJD Relbow
108	2018-11-14	TRUE	FALSE	TRUE	FALSE	FALSE	FALSE	FALSE	TRUE	TRUE	FALSE	FALSE	FALSE	FALSE	Previcox
108	2019-01-21	TRUE	FALSE	TRUE	FALSE	FALSE	FALSE	FALSE	TRUE	TRUE	FALSE	FALSE	TRUE	TRUE	Tramdol, Previcox
108	2019-03-01	TRUE	FALSE	TRUE	FALSE	FALSE	FALSE	FALSE	TRUE	TRUE	FALSE	FALSE	FALSE	FALSE	Tramadol, Robaxin
108	2019-04-12	TRUE	FALSE	TRUE	FALSE	FALSE	FALSE	FALSE	TRUE	TRUE	FALSE	FALSE	FALSE	TRUE	Tramadol, Robaxin stopped
108	2019-04-19	FALSE	FALSE	TRUE	FALSE	FALSE	FALSE	FALSE	TRUE	TRUE	FALSE	FALSE	FALSE	FALSE
108	2019-08-27	TRUE	FALSE	TRUE	TRUE	FALSE	FALSE	FALSE	TRUE	TRUE	FALSE	FALSE	FALSE	FALSE	Previcox
108	2019-10-09	TRUE	FALSE	FALSE	FALSE	FALSE	FALSE	FALSE	TRUE	FALSE	FALSE	FALSE	FALSE	FALSE	Previcox
109	2011-04-19	TRUE	FALSE	FALSE	FALSE	FALSE	FALSE	FALSE	FALSE	FALSE	FALSE	FALSE	FALSE	FALSE	Metacam, LF lame
109	2013-06-27	TRUE	FALSE	FALSE	FALSE	FALSE	FALSE	FALSE	FALSE	FALSE	FALSE	FALSE	FALSE	FALSE	Loxicom, LF lame
109	2014-04-18	TRUE	FALSE	FALSE	FALSE	FALSE	FALSE	FALSE	FALSE	FALSE	FALSE	FALSE	FALSE	FALSE	Loxicom
109	2016-05-26	FALSE	FALSE	FALSE	FALSE	FALSE	FALSE	FALSE	FALSE	FALSE	FALSE	FALSE	FALSE	FALSE	RF lame, L hip pain, lumbar pain
109	2018-10-31	TRUE	FALSE	TRUE	FALSE	FALSE	FALSE	FALSE	TRUE	TRUE	FALSE	FALSE	FALSE	FALSE	Metacam
109	2018-11-23	TRUE	FALSE	TRUE	FALSE	FALSE	FALSE	FALSE	TRUE	TRUE	FALSE	FALSE	TRUE	TRUE	Metacam
109	2018-11-29	TRUE	FALSE	TRUE	FALSE	FALSE	FALSE	FALSE	TRUE	TRUE	FALSE	FALSE	FALSE	FALSE	Metacam, Tramadol
110	2018-05-22	TRUE	FALSE	FALSE	FALSE	FALSE	FALSE	TRUE	FALSE	FALSE	FALSE	FALSE	FALSE	FALSE	previcox, H lame, hips & stifles OA changes
110	2018-10-18	FALSE	FALSE	FALSE	FALSE	FALSE	FALSE	TRUE	FALSE	FALSE	FALSE	FALSE	FALSE	FALSE
110	2018-12-19	TRUE	FALSE	FALSE	FALSE	FALSE	FALSE	FALSE	FALSE	FALSE	FALSE	FALSE	FALSE	FALSE	Synulox, Denamarin, Destolit
110	2019-02-15	TRUE	FALSE	FALSE	FALSE	FALSE	FALSE	FALSE	TRUE	FALSE	FALSE	FALSE	TRUE	TRUE	Metacam, Denamarin, Destolit
110	2019-03-29	TRUE	FALSE	FALSE	FALSE	FALSE	FALSE	FALSE	TRUE	FALSE	FALSE	FALSE	FALSE	FALSE	Robaxin, Denamarin, Destolit
110	2019-09-03	FALSE	FALSE	FALSE	FALSE	FALSE	FALSE	FALSE	TRUE	FALSE	FALSE	FALSE	FALSE	FALSE	Denamarin
111	2017-02-28	TRUE	FALSE	FALSE	FALSE	FALSE	FALSE	FALSE	FALSE	FALSE	FALSE	FALSE	FALSE	FALSE	Loxicom, Acutely LF lame
111	2018-02-12	FALSE	FALSE	FALSE	FALSE	FALSE	FALSE	FALSE	FALSE	FALSE	FALSE	FALSE	FALSE	FALSE	Suspected L cruciate injury but no surgery
111	2018-10-23	TRUE	FALSE	FALSE	FALSE	FALSE	FALSE	FALSE	FALSE	FALSE	FALSE	FALSE	FALSE	FALSE	Metacam, LH lame
111	2018-11-21	FALSE	FALSE	TRUE	FALSE	FALSE	FALSE	FALSE	TRUE	TRUE	FALSE	FALSE	FALSE	FALSE
111	2018-12-14	FALSE	FALSE	TRUE	FALSE	FALSE	FALSE	FALSE	TRUE	TRUE	FALSE	FALSE	TRUE	TRUE
111	2019-03-11	FALSE	FALSE	FALSE	FALSE	FALSE	FALSE	FALSE	TRUE	FALSE	FALSE	FALSE	FALSE	FALSE
111	2020-05-11	TRUE	FALSE	TRUE	FALSE	FALSE	FALSE	FALSE	TRUE	FALSE	FALSE	FALSE	TRUE	FALSE	Metacam
111	2020-06-17	TRUE	FALSE	FALSE	FALSE	FALSE	FALSE	FALSE	TRUE	FALSE	FALSE	FALSE	FALSE	FALSE	Metacam, Robaxin
111	2020-07-31	TRUE	FALSE	TRUE	FALSE	FALSE	FALSE	FALSE	TRUE	FALSE	FALSE	FALSE	TRUE	TRUE	Metacam, Robaxin
111	2020-08-26	FALSE	FALSE	FALSE	FALSE	FALSE	FALSE	FALSE	TRUE	FALSE	FALSE	FALSE	FALSE	FALSE	No other meds
111	2021-03-22	TRUE	FALSE	TRUE	FALSE	FALSE	FALSE	FALSE	TRUE	FALSE	FALSE	FALSE	FALSE	TRUE	Metacam, Robaxin, HA into R hip
112	2014-09-15	TRUE	FALSE	FALSE	FALSE	FALSE	FALSE	FALSE	FALSE	FALSE	FALSE	FALSE	FALSE	FALSE	Loxicom, LH lame
112	2018-10-17	TRUE	FALSE	FALSE	FALSE	FALSE	FALSE	FALSE	FALSE	FALSE	FALSE	FALSE	FALSE	FALSE	Onsior, Elbows & shoulders
112	2018-10-26	TRUE	FALSE	FALSE	FALSE	FALSE	FALSE	FALSE	TRUE	FALSE	FALSE	FALSE	FALSE	FALSE	Onsior
112	2018-11-13	TRUE	FALSE	TRUE	FALSE	FALSE	FALSE	FALSE	TRUE	TRUE	FALSE	FALSE	FALSE	FALSE	Onsior
112	2018-12-03	FALSE	FALSE	TRUE	FALSE	FALSE	FALSE	FALSE	TRUE	TRUE	FALSE	FALSE	TRUE	TRUE
112	2018-12-18	TRUE	FALSE	FALSE	FALSE	FALSE	FALSE	FALSE	TRUE	FALSE	FALSE	FALSE	FALSE	FALSE	Onsior
112	2019-02-26	FALSE	FALSE	FALSE	FALSE	FALSE	FALSE	FALSE	TRUE	FALSE	FALSE	FALSE	FALSE	FALSE	Robaxin
112	2019-03-29	FALSE	FALSE	FALSE	FALSE	FALSE	FALSE	FALSE	TRUE	FALSE	FALSE	FALSE	FALSE	FALSE	No meds
113	2018-10-08	TRUE	FALSE	FALSE	FALSE	FALSE	FALSE	FALSE	FALSE	FALSE	FALSE	FALSE	FALSE	FALSE	Meloxidyl, RH lame
113	2018-12-04	FALSE	FALSE	TRUE	FALSE	FALSE	FALSE	FALSE	TRUE	TRUE	FALSE	FALSE	FALSE	FALSE
113	2019-02-05	TRUE	FALSE	TRUE	FALSE	FALSE	FALSE	FALSE	TRUE	TRUE	FALSE	FALSE	TRUE	TRUE	Loxicom
113	2019-03-18	FALSE	FALSE	TRUE	FALSE	FALSE	FALSE	FALSE	TRUE	TRUE	FALSE	FALSE	FALSE	FALSE	Stop Metacam
113	2019-05-06	FALSE	FALSE	TRUE	FALSE	FALSE	FALSE	FALSE	TRUE	TRUE	FALSE	FALSE	FALSE	FALSE
113	2019-07-24	TRUE	FALSE	FALSE	FALSE	FALSE	FALSE	FALSE	TRUE	FALSE	FALSE	FALSE	FALSE	FALSE	Metacam, Robaxin
113	2019-11-20	FALSE	FALSE	FALSE	FALSE	FALSE	FALSE	FALSE	TRUE	FALSE	FALSE	FALSE	FALSE	FALSE	Yumeric, Metacam stopped
113	2020-02-21	TRUE	FALSE	FALSE	FALSE	FALSE	FALSE	FALSE	TRUE	FALSE	FALSE	FALSE	FALSE	FALSE	Metacam again
113	2020-03-23	TRUE	FALSE	FALSE	FALSE	FALSE	FALSE	FALSE	TRUE	FALSE	FALSE	FALSE	FALSE	FALSE	Metacam
114	2014-02-25	TRUE	FALSE	FALSE	FALSE	FALSE	FALSE	FALSE	FALSE	FALSE	FALSE	FALSE	FALSE	FALSE	Loxicom, RH lame and stiff
114	2016-06-27	TRUE	FALSE	FALSE	FALSE	FALSE	FALSE	FALSE	FALSE	FALSE	FALSE	FALSE	FALSE	FALSE	Loxicom, LS pain
114	2016-07-11	TRUE	FALSE	FALSE	TRUE	FALSE	FALSE	FALSE	FALSE	FALSE	FALSE	FALSE	FALSE	FALSE	Loxicom
114	2016-08-24	TRUE	FALSE	TRUE	TRUE	FALSE	FALSE	FALSE	FALSE	TRUE	FALSE	FALSE	TRUE	TRUE	Loxicom
114	2018-10-29	TRUE	FALSE	TRUE	FALSE	FALSE	FALSE	FALSE	TRUE	TRUE	FALSE	FALSE	FALSE	FALSE	Metacam, Synulox
114	2019-02-04	FALSE	FALSE	TRUE	FALSE	FALSE	FALSE	FALSE	TRUE	TRUE	FALSE	FALSE	TRUE	TRUE
114	2019-03-18	TRUE	FALSE	FALSE	TRUE	FALSE	FALSE	FALSE	TRUE	FALSE	FALSE	FALSE	FALSE	FALSE	Metacam
114	2020-06-19	TRUE	FALSE	TRUE	TRUE	FALSE	FALSE	FALSE	TRUE	FALSE	FALSE	FALSE	FALSE	FALSE	Metacam
114	2020-06-25	TRUE	FALSE	FALSE	TRUE	FALSE	FALSE	FALSE	TRUE	FALSE	FALSE	FALSE	FALSE	FALSE	Metacam
114	2020-07-28	TRUE	FALSE	FALSE	TRUE	FALSE	FALSE	FALSE	TRUE	FALSE	FALSE	FALSE	FALSE	FALSE	Metacam
114	2020-12-21	TRUE	FALSE	FALSE	TRUE	FALSE	FALSE	FALSE	FALSE	FALSE	FALSE	FALSE	FALSE	FALSE	Metacam
114	2021-01-27	TRUE	FALSE	FALSE	TRUE	FALSE	FALSE	FALSE	FALSE	FALSE	FALSE	FALSE	FALSE	FALSE	Metacam
114	2021-03-09	TRUE	FALSE	FALSE	FALSE	FALSE	FALSE	FALSE	FALSE	FALSE	FALSE	FALSE	FALSE	FALSE	Onsior
115	2018-06-14	FALSE	FALSE	FALSE	FALSE	FALSE	FALSE	FALSE	FALSE	FALSE	FALSE	FALSE	FALSE	FALSE	Hips stiff
115	2018-09-24	TRUE	FALSE	FALSE	FALSE	FALSE	FALSE	FALSE	FALSE	FALSE	FALSE	FALSE	FALSE	FALSE	Robaxin, Metacam
115	2019-01-07	TRUE	FALSE	TRUE	FALSE	FALSE	FALSE	FALSE	TRUE	TRUE	FALSE	FALSE	TRUE	TRUE	Metacam
115	2019-02-22	FALSE	FALSE	FALSE	FALSE	FALSE	FALSE	FALSE	TRUE	FALSE	FALSE	FALSE	FALSE	FALSE	Stop Metacam
115	2019-05-06	TRUE	FALSE	FALSE	FALSE	FALSE	FALSE	FALSE	TRUE	FALSE	FALSE	FALSE	FALSE	FALSE	Metacam
116	2012-04-02	TRUE	FALSE	FALSE	FALSE	FALSE	FALSE	FALSE	FALSE	FALSE	FALSE	FALSE	FALSE	FALSE	Previcox, LF lame
116	2014-09-05	TRUE	FALSE	FALSE	FALSE	FALSE	FALSE	FALSE	FALSE	FALSE	FALSE	FALSE	FALSE	FALSE	Previcox, LF infected & swollen
116	2014-09-12	TRUE	FALSE	FALSE	FALSE	FALSE	FALSE	FALSE	FALSE	FALSE	FALSE	FALSE	FALSE	FALSE	Previcox, Severe osteomyolitis
116	2014-09-15	TRUE	FALSE	FALSE	FALSE	FALSE	FALSE	FALSE	FALSE	FALSE	FALSE	FALSE	FALSE	FALSE	Previcox, Rimadyl, Tramadol
116	2017-05-04	TRUE	FALSE	FALSE	FALSE	FALSE	FALSE	FALSE	FALSE	FALSE	FALSE	FALSE	FALSE	FALSE	Previcox, Elbow flare up
116	2017-10-06	TRUE	FALSE	FALSE	FALSE	FALSE	FALSE	FALSE	FALSE	FALSE	FALSE	FALSE	FALSE	FALSE	Previcox, 'Elbows horrendous'
116	2018-09-13	FALSE	FALSE	TRUE	TRUE	FALSE	FALSE	FALSE	FALSE	TRUE	FALSE	FALSE	FALSE	FALSE	Tramadol, Rimadyl
116	2019-02-19	FALSE	FALSE	TRUE	FALSE	FALSE	FALSE	FALSE	TRUE	TRUE	FALSE	FALSE	TRUE	TRUE	Tramadol
116	2019-04-02	FALSE	FALSE	FALSE	FALSE	FALSE	FALSE	FALSE	TRUE	FALSE	FALSE	FALSE	FALSE	FALSE	Tramadol
116	2019-05-14	FALSE	FALSE	TRUE	FALSE	FALSE	FALSE	FALSE	TRUE	TRUE	FALSE	FALSE	FALSE	TRUE
116	2019-06-25	FALSE	FALSE	FALSE	FALSE	FALSE	FALSE	FALSE	TRUE	FALSE	FALSE	FALSE	FALSE	FALSE
116	2020-01-21	FALSE	FALSE	FALSE	FALSE	FALSE	FALSE	FALSE	FALSE	FALSE	FALSE	FALSE	FALSE	FALSE	No meds
116	2020-07-28	TRUE	FALSE	FALSE	FALSE	FALSE	FALSE	FALSE	FALSE	FALSE	FALSE	FALSE	FALSE	FALSE	Tramadol, cimalgex
116	2020-09-15	TRUE	FALSE	TRUE	FALSE	FALSE	FALSE	FALSE	TRUE	FALSE	FALSE	FALSE	TRUE	TRUE	Tramadol, cimalgex
117	2014-07-18	TRUE	FALSE	FALSE	FALSE	FALSE	FALSE	FALSE	FALSE	FALSE	FALSE	FALSE	FALSE	TRUE	Loxicom
117	2014-09-08	FALSE	FALSE	FALSE	FALSE	FALSE	FALSE	TRUE	FALSE	FALSE	FALSE	FALSE	FALSE	FALSE	Loxicom decreasing, Synoquin
117	2014-10-03	FALSE	FALSE	FALSE	FALSE	FALSE	FALSE	TRUE	FALSE	FALSE	FALSE	FALSE	FALSE	FALSE	Loxicom stopped, Synoquin
117	2014-10-07	TRUE	FALSE	FALSE	FALSE	FALSE	FALSE	TRUE	FALSE	FALSE	FALSE	FALSE	FALSE	FALSE	Tramadol, Loxicom, Synoquin
117	2015-01-27	FALSE	FALSE	FALSE	FALSE	FALSE	FALSE	TRUE	FALSE	FALSE	FALSE	FALSE	FALSE	FALSE	Synoquin
117	2015-10-01	FALSE	FALSE	FALSE	FALSE	FALSE	FALSE	FALSE	FALSE	FALSE	FALSE	FALSE	FALSE	FALSE	Synoquin
117	2015-10-27	TRUE	FALSE	FALSE	FALSE	FALSE	FALSE	FALSE	FALSE	FALSE	FALSE	FALSE	FALSE	TRUE	Loxicom
117	2015-11-16	FALSE	FALSE	FALSE	FALSE	FALSE	FALSE	FALSE	FALSE	FALSE	FALSE	FALSE	FALSE	FALSE	Synoquin only
117	2016-10-03	TRUE	FALSE	FALSE	FALSE	FALSE	FALSE	FALSE	FALSE	FALSE	FALSE	FALSE	FALSE	FALSE	Loxicom
117	2017-02-24	FALSE	FALSE	TRUE	FALSE	FALSE	FALSE	FALSE	TRUE	TRUE	FALSE	FALSE	TRUE	TRUE
117	2017-06-15	TRUE	FALSE	FALSE	TRUE	FALSE	FALSE	FALSE	FALSE	FALSE	FALSE	FALSE	FALSE	FALSE	Loxicom
117	2018-05-09	FALSE	FALSE	FALSE	FALSE	FALSE	FALSE	FALSE	FALSE	FALSE	FALSE	FALSE	FALSE	FALSE	No meds
117	2018-11-09	TRUE	FALSE	FALSE	FALSE	FALSE	FALSE	FALSE	FALSE	FALSE	FALSE	FALSE	FALSE	FALSE	Metacam
117	2019-01-08	FALSE	FALSE	TRUE	FALSE	FALSE	FALSE	FALSE	TRUE	TRUE	FALSE	FALSE	TRUE	TRUE
117	2019-07-29	TRUE	FALSE	FALSE	FALSE	FALSE	FALSE	FALSE	FALSE	FALSE	FALSE	FALSE	FALSE	FALSE	Metacam, Tramadol
117	2019-11-27	TRUE	FALSE	FALSE	FALSE	FALSE	FALSE	FALSE	FALSE	FALSE	FALSE	FALSE	FALSE	FALSE	Metacam, Robaxin
117	2020-03-03	FALSE	FALSE	FALSE	FALSE	FALSE	FALSE	FALSE	FALSE	FALSE	FALSE	FALSE	FALSE	FALSE	No meds
117	2021-03-08	TRUE	FALSE	FALSE	FALSE	FALSE	FALSE	FALSE	FALSE	FALSE	FALSE	FALSE	FALSE	FALSE	Metacam, hips reduced rom & pain, shoulder pain
118	2014-04-23	TRUE	FALSE	TRUE	FALSE	FALSE	FALSE	FALSE	FALSE	TRUE	FALSE	FALSE	FALSE	FALSE	Loxicom, LF lame
118	2018-10-15	FALSE	FALSE	FALSE	FALSE	FALSE	FALSE	FALSE	FALSE	FALSE	FALSE	FALSE	FALSE	FALSE	Elbow dysplasia?
118	2019-01-16	TRUE	FALSE	TRUE	FALSE	FALSE	FALSE	FALSE	TRUE	TRUE	FALSE	FALSE	TRUE	TRUE	Metacam
118	2019-02-27	FALSE	FALSE	TRUE	FALSE	FALSE	FALSE	FALSE	TRUE	TRUE	FALSE	FALSE	FALSE	FALSE	Stop Metacam
118	2019-04-10	TRUE	FALSE	TRUE	FALSE	FALSE	FALSE	FALSE	TRUE	TRUE	FALSE	FALSE	FALSE	FALSE	Robaxin
118	2019-05-22	FALSE	FALSE	FALSE	FALSE	FALSE	FALSE	FALSE	TRUE	FALSE	FALSE	FALSE	FALSE	FALSE	No meds
118	2019-07-10	TRUE	FALSE	FALSE	FALSE	FALSE	FALSE	FALSE	TRUE	FALSE	FALSE	FALSE	FALSE	FALSE	Metacam
119	2018-01-08	FALSE	FALSE	FALSE	FALSE	FALSE	FALSE	FALSE	FALSE	FALSE	FALSE	FALSE	FALSE	FALSE	Lame RF, bilateral hip displasia, Elbow OA
119	2018-09-06	TRUE	FALSE	FALSE	FALSE	FALSE	FALSE	FALSE	FALSE	FALSE	FALSE	FALSE	FALSE	FALSE	Loxicom
119	2019-01-29	FALSE	FALSE	FALSE	FALSE	FALSE	FALSE	FALSE	TRUE	FALSE	FALSE	FALSE	FALSE	FALSE
119	2019-03-15	FALSE	FALSE	TRUE	FALSE	FALSE	FALSE	FALSE	TRUE	TRUE	FALSE	FALSE	FALSE	FALSE
119	2019-04-19	TRUE	FALSE	FALSE	TRUE	FALSE	FALSE	FALSE	TRUE	FALSE	FALSE	FALSE	FALSE	FALSE
119	2019-05-29	TRUE	FALSE	TRUE	FALSE	FALSE	FALSE	FALSE	TRUE	TRUE	FALSE	FALSE	FALSE	FALSE	Metacam
119	2019-07-10	FALSE	FALSE	FALSE	FALSE	FALSE	FALSE	FALSE	TRUE	FALSE	FALSE	FALSE	FALSE	FALSE
119	2020-01-03	FALSE	FALSE	FALSE	FALSE	FALSE	FALSE	FALSE	FALSE	FALSE	FALSE	FALSE	FALSE	FALSE	No meds
119	2020-05-01	TRUE	FALSE	FALSE	FALSE	FALSE	FALSE	FALSE	FALSE	FALSE	FALSE	FALSE	FALSE	FALSE	Loxicom, Tramadol
119	2020-06-15	TRUE	FALSE	FALSE	FALSE	FALSE	FALSE	FALSE	FALSE	FALSE	FALSE	FALSE	FALSE	FALSE	Metacam, Robaxin
119	2020-07-13	TRUE	FALSE	TRUE	FALSE	FALSE	FALSE	FALSE	TRUE	FALSE	FALSE	FALSE	TRUE	TRUE
119	2020-08-21	TRUE	FALSE	TRUE	FALSE	FALSE	FALSE	FALSE	TRUE	FALSE	FALSE	FALSE	FALSE	FALSE	Tramadol
119	2020-08-24	TRUE	FALSE	TRUE	TRUE	FALSE	FALSE	FALSE	TRUE	FALSE	FALSE	FALSE	FALSE	FALSE	Metacam
119	2020-10-28	TRUE	FALSE	FALSE	TRUE	FALSE	FALSE	FALSE	TRUE	FALSE	FALSE	FALSE	FALSE	FALSE	Metacam
119	2020-12-16	FALSE	FALSE	TRUE	TRUE	FALSE	FALSE	FALSE	FALSE	FALSE	FALSE	FALSE	FALSE	FALSE	Prednisalone, neck pain
119	2021-01-20	TRUE	FALSE	TRUE	TRUE	FALSE	FALSE	FALSE	FALSE	FALSE	FALSE	FALSE	FALSE	FALSE	Metacam, referred for MRI
120	2017-02-13	TRUE	FALSE	FALSE	FALSE	FALSE	FALSE	FALSE	FALSE	FALSE	FALSE	FALSE	FALSE	FALSE	Metacam, R shoulder pain
120	2017-07-18	FALSE	FALSE	FALSE	FALSE	FALSE	FALSE	FALSE	FALSE	FALSE	FALSE	FALSE	FALSE	FALSE	Odd hind limb gait
120	2018-07-20	FALSE	FALSE	FALSE	FALSE	FALSE	FALSE	FALSE	FALSE	FALSE	FALSE	FALSE	FALSE	FALSE	Back pain
120	2018-08-27	FALSE	FALSE	FALSE	FALSE	FALSE	FALSE	FALSE	FALSE	FALSE	FALSE	FALSE	FALSE	FALSE	Back pain
120	2019-02-06	TRUE	FALSE	TRUE	FALSE	FALSE	FALSE	FALSE	TRUE	TRUE	FALSE	FALSE	TRUE	TRUE	Metacam
120	2019-04-08	TRUE	FALSE	FALSE	FALSE	FALSE	FALSE	FALSE	TRUE	FALSE	FALSE	FALSE	FALSE	FALSE	Loxicom
120	2019-06-10	FALSE	FALSE	FALSE	FALSE	FALSE	FALSE	FALSE	TRUE	FALSE	FALSE	FALSE	FALSE	FALSE	No meds
120	2019-07-22	FALSE	FALSE	FALSE	FALSE	FALSE	FALSE	FALSE	TRUE	FALSE	FALSE	FALSE	FALSE	FALSE	No meds
120	2020-01-15	FALSE	FALSE	FALSE	FALSE	FALSE	FALSE	FALSE	TRUE	FALSE	FALSE	FALSE	FALSE	FALSE	No meds
121	2011-07-04	TRUE	FALSE	FALSE	FALSE	FALSE	FALSE	FALSE	FALSE	FALSE	FALSE	FALSE	FALSE	FALSE	Carprieve, RH lame
121	2014-03-10	TRUE	FALSE	FALSE	FALSE	FALSE	FALSE	FALSE	FALSE	FALSE	FALSE	FALSE	FALSE	FALSE	Metacam, shifting lameness on front legs
121	2014-06-17	TRUE	FALSE	FALSE	FALSE	FALSE	FALSE	FALSE	FALSE	FALSE	TRUE	FALSE	FALSE	FALSE	Metacam, Elbow OA
121	2015-05-05	TRUE	FALSE	FALSE	FALSE	FALSE	FALSE	FALSE	FALSE	FALSE	FALSE	FALSE	FALSE	FALSE	Metacam, RH lame
121	2015-08-11	TRUE	FALSE	FALSE	FALSE	FALSE	FALSE	FALSE	FALSE	FALSE	FALSE	FALSE	FALSE	FALSE	Previcox, RH &RF lame
121	2015-09-08	TRUE	FALSE	FALSE	FALSE	FALSE	FALSE	FALSE	FALSE	FALSE	FALSE	FALSE	FALSE	FALSE	Previcox
121	2016-05-06	TRUE	FALSE	FALSE	FALSE	FALSE	FALSE	FALSE	FALSE	FALSE	FALSE	FALSE	FALSE	FALSE	Previcox
121	2017-03-27	TRUE	FALSE	FALSE	FALSE	FALSE	FALSE	TRUE	FALSE	FALSE	FALSE	FALSE	FALSE	FALSE	Previcox, hips & elbows painful
121	2017-07-27	TRUE	FALSE	FALSE	FALSE	FALSE	FALSE	FALSE	FALSE	FALSE	FALSE	FALSE	FALSE	FALSE	Previcox, elbows painful, referred to Rutland House
121	2017-09-15	TRUE	FALSE	FALSE	FALSE	FALSE	FALSE	FALSE	FALSE	FALSE	FALSE	FALSE	FALSE	FALSE	Previcox, sore after Rutland House visit
121	2017-10-06	TRUE	FALSE	FALSE	FALSE	FALSE	FALSE	FALSE	FALSE	FALSE	FALSE	FALSE	FALSE	FALSE	Previcox, LS disc prolapse & severe elbow OA
121	2017-12-05	FALSE	FALSE	FALSE	TRUE	FALSE	FALSE	FALSE	FALSE	FALSE	FALSE	FALSE	FALSE	FALSE
121	2017-12-13	TRUE	FALSE	FALSE	TRUE	FALSE	FALSE	FALSE	FALSE	FALSE	FALSE	FALSE	FALSE	FALSE	Onsior
121	2018-02-09	TRUE	FALSE	FALSE	TRUE	FALSE	FALSE	FALSE	FALSE	FALSE	FALSE	FALSE	FALSE	FALSE	Onsior
121	2018-03-15	TRUE	FALSE	FALSE	TRUE	FALSE	FALSE	TRUE	FALSE	FALSE	FALSE	FALSE	FALSE	FALSE	Onsior, struggling with pain
121	2018-09-11	TRUE	FALSE	TRUE	TRUE	FALSE	FALSE	TRUE	FALSE	TRUE	FALSE	FALSE	FALSE	FALSE	Onsior
121	2018-12-11	TRUE	FALSE	FALSE	TRUE	FALSE	FALSE	FALSE	FALSE	FALSE	FALSE	FALSE	FALSE	FALSE	Onsior
121	2019-02-08	FALSE	FALSE	TRUE	TRUE	FALSE	FALSE	FALSE	TRUE	TRUE	FALSE	FALSE	TRUE	TRUE
121	2019-03-22	FALSE	FALSE	FALSE	FALSE	FALSE	FALSE	FALSE	FALSE	FALSE	FALSE	FALSE	FALSE	FALSE	Onsior
121	2019-05-06	TRUE	FALSE	FALSE	FALSE	FALSE	FALSE	FALSE	TRUE	FALSE	FALSE	FALSE	FALSE	FALSE	Onsior
121	2019-06-18	FALSE	FALSE	FALSE	FALSE	FALSE	FALSE	FALSE	TRUE	FALSE	FALSE	FALSE	FALSE	FALSE	Stop Onsior
121	2020-01-08	TRUE	FALSE	FALSE	TRUE	FALSE	FALSE	FALSE	TRUE	FALSE	FALSE	FALSE	FALSE	FALSE	Onsior
121	2020-03-06	TRUE	FALSE	TRUE	TRUE	FALSE	FALSE	FALSE	TRUE	FALSE	FALSE	FALSE	TRUE	FALSE	Onsior, Robaxin
121	2020-04-24	TRUE	FALSE	FALSE	TRUE	FALSE	FALSE	FALSE	TRUE	FALSE	FALSE	FALSE	FALSE	FALSE	Onsior
122	2017-01-13	TRUE	FALSE	FALSE	FALSE	FALSE	FALSE	FALSE	FALSE	FALSE	FALSE	FALSE	FALSE	FALSE	Metacam, Elbow injury, medial coronoid disease
122	2017-03-15	TRUE	FALSE	FALSE	FALSE	FALSE	FALSE	FALSE	TRUE	FALSE	FALSE	FALSE	TRUE	FALSE
122	2017-04-14	TRUE	FALSE	TRUE	FALSE	FALSE	FALSE	FALSE	TRUE	TRUE	FALSE	FALSE	TRUE	TRUE
122	2017-05-26	FALSE	FALSE	FALSE	FALSE	FALSE	FALSE	FALSE	TRUE	FALSE	FALSE	FALSE	FALSE	FALSE
122	2018-01-14	FALSE	FALSE	TRUE	FALSE	FALSE	FALSE	FALSE	TRUE	TRUE	FALSE	FALSE	FALSE	FALSE
123	2015-03-03	TRUE	FALSE	FALSE	FALSE	FALSE	FALSE	FALSE	FALSE	FALSE	FALSE	FALSE	FALSE	FALSE	Metacam, LH or RH lame ? Cruciate
123	2015-04-25	TRUE	FALSE	FALSE	FALSE	FALSE	FALSE	FALSE	FALSE	FALSE	FALSE	FALSE	FALSE	FALSE	Rimadyl, back pain
123	2018-09-29	TRUE	FALSE	FALSE	FALSE	FALSE	FALSE	FALSE	FALSE	FALSE	FALSE	FALSE	FALSE	FALSE	Previcox, LH lame & LS?
123	2018-11-05	TRUE	FALSE	FALSE	FALSE	FALSE	FALSE	FALSE	FALSE	FALSE	FALSE	FALSE	FALSE	FALSE	Previcox
123	2018-12-07	TRUE	FALSE	FALSE	TRUE	FALSE	FALSE	FALSE	FALSE	FALSE	FALSE	FALSE	FALSE	FALSE	Previcox
123	2018-12-10	TRUE	FALSE	FALSE	TRUE	FALSE	TRUE	FALSE	TRUE	FALSE	FALSE	TRUE	FALSE	TRUE	Previcox
123	2019-01-22	FALSE	FALSE	FALSE	TRUE	FALSE	TRUE	FALSE	TRUE	FALSE	FALSE	FALSE	FALSE	FALSE
123	2019-03-01	TRUE	FALSE	FALSE	FALSE	FALSE	FALSE	FALSE	TRUE	FALSE	FALSE	FALSE	TRUE	TRUE	Denamarin, Destolit
123	2019-05-27	TRUE	FALSE	TRUE	FALSE	FALSE	FALSE	FALSE	TRUE	TRUE	FALSE	FALSE	FALSE	FALSE	Previcox (stop in 2 weeks)
123	2019-07-08	FALSE	FALSE	FALSE	FALSE	FALSE	FALSE	FALSE	TRUE	FALSE	FALSE	FALSE	FALSE	FALSE	No meds
123	2019-11-27	TRUE	FALSE	FALSE	TRUE	FALSE	FALSE	FALSE	TRUE	FALSE	FALSE	FALSE	FALSE	FALSE	Metacam
123	2020-01-14	TRUE	FALSE	TRUE	TRUE	FALSE	FALSE	FALSE	TRUE	FALSE	FALSE	FALSE	FALSE	TRUE	Metacam
123	2020-03-03	TRUE	FALSE	FALSE	TRUE	FALSE	FALSE	FALSE	TRUE	FALSE	FALSE	FALSE	FALSE	FALSE	Metacam
123	2020-10-27	TRUE	FALSE	FALSE	TRUE	FALSE	TRUE	FALSE	TRUE	FALSE	FALSE	FALSE	FALSE	FALSE	Metacam
123	2020-12-16	TRUE	FALSE	TRUE	TRUE	FALSE	TRUE	FALSE	TRUE	FALSE	FALSE	FALSE	TRUE	TRUE	Metacam, Vet-PRP-HA into hips & stifles
123	2021-03-09	TRUE	FALSE	FALSE	TRUE	FALSE	TRUE	FALSE	TRUE	FALSE	FALSE	FALSE	FALSE	FALSE	Onsior
124	2018-11-30	TRUE	FALSE	FALSE	FALSE	FALSE	FALSE	FALSE	FALSE	FALSE	FALSE	FALSE	FALSE	FALSE	Metacam
124	2018-12-19	TRUE	FALSE	FALSE	TRUE	FALSE	FALSE	FALSE	FALSE	FALSE	FALSE	FALSE	FALSE	FALSE	Metacam
124	2019-01-08	TRUE	FALSE	TRUE	TRUE	FALSE	FALSE	FALSE	TRUE	TRUE	FALSE	FALSE	FALSE	FALSE	Metacam
124	2019-01-30	TRUE	FALSE	TRUE	TRUE	FALSE	FALSE	FALSE	TRUE	TRUE	FALSE	FALSE	FALSE	FALSE	Metacam
124	2019-02-22	TRUE	FALSE	FALSE	FALSE	FALSE	FALSE	FALSE	TRUE	TRUE	FALSE	FALSE	TRUE	TRUE	Metacam, Denamarin
124	2019-04-22	FALSE	FALSE	FALSE	FALSE	FALSE	FALSE	FALSE	TRUE	FALSE	FALSE	FALSE	FALSE	FALSE
124	2019-05-31	TRUE	FALSE	TRUE	FALSE	FALSE	FALSE	FALSE	TRUE	TRUE	FALSE	FALSE	FALSE	TRUE	Metacam
124	2019-07-26	TRUE	FALSE	FALSE	FALSE	FALSE	FALSE	FALSE	TRUE	FALSE	FALSE	FALSE	FALSE	FALSE	Metacam, Robaxin
124	2019-08-09	TRUE	FALSE	FALSE	FALSE	FALSE	FALSE	FALSE	TRUE	FALSE	FALSE	FALSE	FALSE	FALSE	Metacam
124	2020-01-24	TRUE	FALSE	FALSE	FALSE	FALSE	FALSE	FALSE	TRUE	FALSE	FALSE	FALSE	FALSE	TRUE	Metacam, Denamarin, Robaxin
124	2020-09-30	FALSE	FALSE	FALSE	FALSE	FALSE	FALSE	FALSE	TRUE	FALSE	FALSE	FALSE	FALSE	FALSE	No meds
125	2018-07-13	FALSE	FALSE	FALSE	FALSE	FALSE	FALSE	TRUE	FALSE	FALSE	FALSE	FALSE	FALSE	FALSE	Cartrophen
125	2018-11-20	FALSE	FALSE	FALSE	FALSE	FALSE	FALSE	TRUE	FALSE	FALSE	FALSE	FALSE	FALSE	FALSE
125	2019-01-29	FALSE	FALSE	FALSE	FALSE	FALSE	FALSE	TRUE	FALSE	FALSE	FALSE	FALSE	FALSE	TRUE
125	2019-02-04	FALSE	FALSE	TRUE	FALSE	FALSE	FALSE	TRUE	TRUE	TRUE	FALSE	FALSE	FALSE	FALSE
125	2019-03-04	FALSE	FALSE	TRUE	FALSE	FALSE	FALSE	FALSE	TRUE	TRUE	FALSE	FALSE	TRUE	TRUE
125	2019-04-15	FALSE	FALSE	FALSE	FALSE	FALSE	FALSE	FALSE	TRUE	FALSE	FALSE	FALSE	FALSE	FALSE	Robaxin
125	2019-05-02	FALSE	FALSE	FALSE	FALSE	FALSE	FALSE	FALSE	TRUE	FALSE	FALSE	FALSE	FALSE	FALSE	No meds
125	2019-06-07	FALSE	FALSE	TRUE	FALSE	FALSE	FALSE	FALSE	TRUE	TRUE	FALSE	FALSE	FALSE	FALSE	Robaxin
125	2020-07-29	TRUE	FALSE	FALSE	FALSE	FALSE	FALSE	FALSE	FALSE	FALSE	FALSE	FALSE	FALSE	FALSE	Metacam, gum problems
125	2020-09-23	TRUE	FALSE	TRUE	FALSE	FALSE	FALSE	FALSE	TRUE	FALSE	FALSE	FALSE	FALSE	FALSE	Metacam, Splenectomy
125	2021-02-18	TRUE	FALSE	FALSE	FALSE	FALSE	FALSE	FALSE	FALSE	FALSE	FALSE	FALSE	FALSE	FALSE	Metacam, Joints stiff again
126	2010-09-04	TRUE	FALSE	FALSE	TRUE	FALSE	FALSE	FALSE	TRUE	FALSE	FALSE	FALSE	FALSE	FALSE	Robaxin
126	2018-12-07	TRUE	FALSE	FALSE	TRUE	FALSE	FALSE	FALSE	FALSE	FALSE	FALSE	FALSE	FALSE	FALSE	Robaxin, Metacam
126	2019-02-13	TRUE	FALSE	TRUE	TRUE	FALSE	FALSE	FALSE	TRUE	TRUE	FALSE	FALSE	TRUE	TRUE	Metacam
126	2019-03-27	TRUE	FALSE	FALSE	TRUE	FALSE	FALSE	FALSE	TRUE	FALSE	FALSE	FALSE	FALSE	FALSE	Reduced dose Gaba
126	2019-05-07	FALSE	FALSE	TRUE	FALSE	FALSE	FALSE	FALSE	TRUE	FALSE	FALSE	FALSE	FALSE	TRUE
126	2019-09-27	TRUE	FALSE	FALSE	FALSE	FALSE	FALSE	FALSE	TRUE	FALSE	FALSE	FALSE	FALSE	FALSE	Robaxin
126	2019-10-12	TRUE	FALSE	FALSE	FALSE	FALSE	FALSE	FALSE	TRUE	FALSE	FALSE	FALSE	FALSE	TRUE	Robaxin
126	2019-11-03	TRUE	FALSE	TRUE	FALSE	FALSE	FALSE	FALSE	TRUE	FALSE	FALSE	FALSE	FALSE	TRUE	Metacam
126	2020-11-23	TRUE	FALSE	FALSE	FALSE	FALSE	FALSE	FALSE	TRUE	FALSE	FALSE	FALSE	FALSE	FALSE	Metacam, robaxin
126	2021-01-13	TRUE	FALSE	TRUE	FALSE	FALSE	FALSE	FALSE	TRUE	FALSE	FALSE	FALSE	TRUE	TRUE	Metacam
126	2021-03-24	TRUE	FALSE	FALSE	FALSE	FALSE	FALSE	FALSE	TRUE	FALSE	FALSE	FALSE	FALSE	FALSE	Metacam
127	2016-02-08	TRUE	FALSE	FALSE	FALSE	FALSE	FALSE	FALSE	FALSE	FALSE	FALSE	FALSE	FALSE	FALSE	Rimadyl, lame on back legs sometimes, also elbow dysplasia from 9 months old
127	2017-02-20	TRUE	FALSE	FALSE	FALSE	FALSE	FALSE	FALSE	FALSE	FALSE	FALSE	FALSE	FALSE	FALSE	Rimadyl, elbows sore
127	2018-01-04	TRUE	FALSE	FALSE	FALSE	FALSE	FALSE	FALSE	FALSE	FALSE	FALSE	FALSE	FALSE	FALSE	Rimadyl, lame after rest
127	2018-01-15	TRUE	FALSE	FALSE	FALSE	FALSE	FALSE	FALSE	FALSE	FALSE	FALSE	FALSE	FALSE	FALSE	Rimadyl, Tramadol
127	2018-05-08	TRUE	FALSE	FALSE	FALSE	FALSE	FALSE	FALSE	FALSE	FALSE	FALSE	FALSE	FALSE	FALSE	Rimadyl
127	2018-10-15	TRUE	FALSE	FALSE	FALSE	FALSE	FALSE	TRUE	FALSE	FALSE	FALSE	FALSE	FALSE	FALSE	Rimadyl, FL lame
127	2019-03-20	TRUE	FALSE	TRUE	FALSE	FALSE	FALSE	FALSE	TRUE	TRUE	FALSE	FALSE	TRUE	TRUE	Rimadyl
127	2019-06-25	TRUE	FALSE	FALSE	FALSE	FALSE	FALSE	FALSE	TRUE	FALSE	FALSE	FALSE	FALSE	FALSE	Rimadyl, robaxin
127	2019-09-11	FALSE	FALSE	TRUE	FALSE	FALSE	FALSE	FALSE	TRUE	TRUE	FALSE	FALSE	FALSE	FALSE
127	2020-11-04	TRUE	FALSE	TRUE	FALSE	FALSE	FALSE	FALSE	TRUE	FALSE	FALSE	FALSE	FALSE	FALSE
128	2014-09-05	TRUE	FALSE	FALSE	FALSE	FALSE	FALSE	FALSE	FALSE	FALSE	FALSE	FALSE	FALSE	FALSE	Meloxidyl, F legs stiffening last 3 months
128	2015-09-29	TRUE	FALSE	FALSE	TRUE	FALSE	FALSE	FALSE	FALSE	FALSE	FALSE	FALSE	FALSE	FALSE	Meloxidyl, RF sore, elbows thickening with reduce ROM
128	2016-05-19	TRUE	FALSE	FALSE	FALSE	FALSE	FALSE	FALSE	FALSE	FALSE	FALSE	FALSE	FALSE	FALSE	Meloxidyl
128	2017-03-15	TRUE	FALSE	FALSE	TRUE	FALSE	FALSE	FALSE	FALSE	FALSE	FALSE	FALSE	FALSE	FALSE	Meloxidyl, occasional Gaba
128	2017-04-27	TRUE	FALSE	FALSE	FALSE	FALSE	FALSE	FALSE	FALSE	FALSE	FALSE	FALSE	FALSE	FALSE	Cartrophen
128	2017-05-15	TRUE	FALSE	FALSE	FALSE	FALSE	FALSE	FALSE	FALSE	FALSE	FALSE	FALSE	FALSE	FALSE	Meloxidyl
128	2018-04-04	TRUE	FALSE	FALSE	FALSE	FALSE	FALSE	FALSE	FALSE	FALSE	FALSE	FALSE	FALSE	FALSE	Loxicom
128	2018-09-10	FALSE	FALSE	TRUE	FALSE	FALSE	FALSE	FALSE	FALSE	TRUE	FALSE	FALSE	FALSE	FALSE
128	2018-10-11	TRUE	FALSE	FALSE	FALSE	FALSE	FALSE	FALSE	FALSE	FALSE	FALSE	FALSE	FALSE	FALSE	Loxicom
128	2019-01-28	TRUE	FALSE	TRUE	FALSE	FALSE	FALSE	FALSE	TRUE	TRUE	TRUE	FALSE	FALSE	FALSE	Metacam, previous arthroscopy
128	2019-03-05	TRUE	FALSE	TRUE	FALSE	FALSE	FALSE	FALSE	TRUE	TRUE	FALSE	FALSE	TRUE	TRUE	Metacam
128	2019-06-03	TRUE	FALSE	TRUE	FALSE	FALSE	FALSE	FALSE	TRUE	TRUE	FALSE	FALSE	TRUE	TRUE	Metacam
128	2019-07-31	FALSE	FALSE	FALSE	FALSE	FALSE	FALSE	FALSE	TRUE	FALSE	FALSE	FALSE	FALSE	FALSE
128	2020-02-05	TRUE	FALSE	TRUE	FALSE	FALSE	FALSE	FALSE	TRUE	FALSE	FALSE	FALSE	TRUE	TRUE	Metacam
128	2020-03-17	TRUE	FALSE	FALSE	FALSE	FALSE	FALSE	FALSE	TRUE	FALSE	FALSE	FALSE	FALSE	FALSE	Metacam
130	2016-09-26	FALSE	FALSE	TRUE	FALSE	FALSE	FALSE	FALSE	TRUE	TRUE	FALSE	FALSE	FALSE	FALSE
130	2016-10-26	FALSE	FALSE	TRUE	FALSE	FALSE	FALSE	FALSE	TRUE	TRUE	FALSE	FALSE	TRUE	TRUE
130	2016-12-23	TRUE	FALSE	FALSE	FALSE	FALSE	FALSE	TRUE	TRUE	FALSE	FALSE	FALSE	FALSE	FALSE	Metacam
130	2018-12-11	FALSE	FALSE	FALSE	FALSE	FALSE	FALSE	TRUE	FALSE	FALSE	FALSE	FALSE	FALSE	FALSE	Salmon & Hemp oil
130	2019-01-10	FALSE	FALSE	TRUE	FALSE	FALSE	FALSE	FALSE	TRUE	TRUE	FALSE	FALSE	FALSE	FALSE
130	2019-03-01	TRUE	FALSE	TRUE	FALSE	FALSE	FALSE	FALSE	TRUE	TRUE	FALSE	FALSE	TRUE	TRUE	Metacam
130	2019-04-15	TRUE	FALSE	FALSE	FALSE	FALSE	FALSE	FALSE	TRUE	FALSE	FALSE	FALSE	FALSE	FALSE	Metacam
130	2019-05-31	FALSE	FALSE	TRUE	FALSE	FALSE	FALSE	FALSE	TRUE	TRUE	FALSE	FALSE	FALSE	FALSE	Turmeric
130	2019-07-12	TRUE	FALSE	FALSE	FALSE	FALSE	FALSE	FALSE	TRUE	FALSE	FALSE	FALSE	FALSE	FALSE	Metacam
130	2020-01-24	FALSE	FALSE	FALSE	FALSE	FALSE	FALSE	FALSE	TRUE	FALSE	FALSE	FALSE	FALSE	FALSE
130	2020-07-17	FALSE	FALSE	FALSE	FALSE	FALSE	FALSE	FALSE	TRUE	FALSE	FALSE	FALSE	FALSE	FALSE
130	2020-08-26	TRUE	FALSE	FALSE	TRUE	FALSE	FALSE	FALSE	TRUE	FALSE	FALSE	FALSE	FALSE	FALSE	Metacam
130	2020-09-28	TRUE	FALSE	FALSE	FALSE	FALSE	TRUE	FALSE	TRUE	FALSE	FALSE	FALSE	TRUE	TRUE	Metacam stop Gaba
130	2020-11-09	TRUE	FALSE	FALSE	FALSE	FALSE	TRUE	FALSE	TRUE	FALSE	FALSE	FALSE	FALSE	FALSE	Metacam
130	2021-01-18	TRUE	FALSE	FALSE	FALSE	FALSE	TRUE	FALSE	FALSE	FALSE	FALSE	FALSE	FALSE	TRUE	Metacam, Stem cells with HA
132	2015-12-14	TRUE	FALSE	FALSE	TRUE	FALSE	FALSE	FALSE	FALSE	FALSE	FALSE	FALSE	FALSE	FALSE
132	2016-02-03	FALSE	FALSE	FALSE	TRUE	FALSE	FALSE	FALSE	FALSE	FALSE	FALSE	FALSE	TRUE	TRUE	Tramadol
132	2016-03-24	FALSE	FALSE	FALSE	FALSE	FALSE	FALSE	FALSE	FALSE	FALSE	FALSE	FALSE	FALSE	FALSE	No meds
132	2018-07-11	TRUE	FALSE	FALSE	FALSE	FALSE	FALSE	FALSE	FALSE	FALSE	FALSE	FALSE	FALSE	FALSE	Metacam
132	2018-12-03	TRUE	FALSE	FALSE	FALSE	FALSE	FALSE	FALSE	FALSE	FALSE	FALSE	FALSE	FALSE	TRUE	Metacam
132	2019-01-30	FALSE	FALSE	TRUE	FALSE	FALSE	FALSE	FALSE	FALSE	TRUE	FALSE	FALSE	FALSE	FALSE
132	2019-03-11	TRUE	FALSE	TRUE	FALSE	FALSE	FALSE	FALSE	TRUE	TRUE	FALSE	FALSE	TRUE	TRUE	Metacam
132	2019-06-17	TRUE	FALSE	FALSE	FALSE	FALSE	FALSE	FALSE	FALSE	FALSE	FALSE	FALSE	FALSE	FALSE	Metacam as required
133	2015-11-02	TRUE	FALSE	FALSE	FALSE	FALSE	FALSE	FALSE	FALSE	FALSE	FALSE	FALSE	FALSE	FALSE	Loxicom, tramadol, elbow OA & sclerosis
133	2016-09-20	TRUE	FALSE	TRUE	FALSE	FALSE	FALSE	FALSE	FALSE	TRUE	FALSE	FALSE	TRUE	TRUE	Metacam
133	2016-10-28	TRUE	FALSE	FALSE	FALSE	FALSE	FALSE	FALSE	TRUE	FALSE	FALSE	FALSE	FALSE	FALSE	Metacam
133	2017-03-21	FALSE	FALSE	TRUE	FALSE	FALSE	FALSE	FALSE	TRUE	TRUE	FALSE	FALSE	TRUE	TRUE
133	2017-04-11	FALSE	FALSE	FALSE	FALSE	FALSE	FALSE	FALSE	TRUE	FALSE	FALSE	FALSE	FALSE	FALSE	No meds
133	2019-01-16	FALSE	FALSE	TRUE	FALSE	FALSE	FALSE	FALSE	TRUE	TRUE	FALSE	FALSE	TRUE	FALSE	Tramadol
133	2019-03-12	TRUE	FALSE	TRUE	FALSE	FALSE	FALSE	FALSE	TRUE	TRUE	FALSE	FALSE	TRUE	TRUE	Onsior, Tramadol
133	2019-03-26	TRUE	FALSE	FALSE	TRUE	FALSE	FALSE	FALSE	TRUE	FALSE	FALSE	FALSE	FALSE	FALSE	Onsior, Tramadol, Robaxin
133	2019-05-28	FALSE	FALSE	FALSE	TRUE	FALSE	FALSE	FALSE	FALSE	FALSE	FALSE	FALSE	FALSE	FALSE	Tramadol
133	2019-06-07	TRUE	FALSE	FALSE	TRUE	FALSE	FALSE	FALSE	FALSE	FALSE	FALSE	FALSE	FALSE	FALSE	Onsior, Tramadol, LS disease & unstable cruciate
134	2017-04-28	TRUE	FALSE	FALSE	FALSE	FALSE	FALSE	FALSE	FALSE	FALSE	FALSE	FALSE	FALSE	FALSE	Previcox, Lame LF, djd elbow
134	2017-08-18	TRUE	FALSE	FALSE	FALSE	FALSE	FALSE	FALSE	FALSE	FALSE	FALSE	FALSE	FALSE	FALSE	Previcox
134	2018-06-20	TRUE	FALSE	FALSE	FALSE	FALSE	FALSE	FALSE	FALSE	FALSE	FALSE	FALSE	FALSE	FALSE	Previcox, RH hock swelling
134	2018-09-26	TRUE	FALSE	FALSE	FALSE	FALSE	FALSE	FALSE	FALSE	FALSE	FALSE	FALSE	FALSE	FALSE	Previcox, LH lame, OA
134	2018-11-22	TRUE	FALSE	FALSE	FALSE	FALSE	FALSE	FALSE	FALSE	FALSE	FALSE	FALSE	FALSE	FALSE	Previcox
134	2019-02-20	TRUE	FALSE	FALSE	FALSE	FALSE	FALSE	FALSE	FALSE	FALSE	FALSE	FALSE	FALSE	FALSE	Previcox
134	2019-03-15	TRUE	FALSE	TRUE	FALSE	FALSE	FALSE	FALSE	TRUE	TRUE	FALSE	FALSE	TRUE	TRUE	Previcox
134	2019-04-19	TRUE	FALSE	FALSE	FALSE	FALSE	FALSE	FALSE	TRUE	FALSE	FALSE	FALSE	FALSE	FALSE	Robaxin
134	2019-06-03	FALSE	FALSE	FALSE	FALSE	FALSE	FALSE	FALSE	TRUE	FALSE	FALSE	FALSE	FALSE	FALSE	No meds
134	2019-08-27	TRUE	FALSE	FALSE	TRUE	FALSE	FALSE	FALSE	TRUE	FALSE	FALSE	FALSE	FALSE	TRUE	Previcox
134	2019-10-08	FALSE	FALSE	FALSE	FALSE	FALSE	FALSE	FALSE	TRUE	FALSE	FALSE	FALSE	FALSE	FALSE
135	2016-10-18	TRUE	FALSE	FALSE	FALSE	FALSE	FALSE	FALSE	FALSE	FALSE	FALSE	FALSE	FALSE	FALSE	Metacam
135	2017-04-10	TRUE	FALSE	FALSE	FALSE	FALSE	FALSE	FALSE	FALSE	FALSE	FALSE	FALSE	FALSE	FALSE	Metacam
135	2017-04-28	TRUE	FALSE	TRUE	FALSE	FALSE	FALSE	FALSE	FALSE	TRUE	FALSE	FALSE	TRUE	TRUE	Metacam
135	2019-01-09	TRUE	FALSE	FALSE	FALSE	FALSE	FALSE	FALSE	FALSE	FALSE	FALSE	FALSE	FALSE	FALSE	Metacam
135	2019-02-11	TRUE	FALSE	TRUE	FALSE	FALSE	FALSE	FALSE	TRUE	TRUE	FALSE	FALSE	FALSE	FALSE	Metacam
135	2019-03-13	TRUE	FALSE	TRUE	FALSE	FALSE	FALSE	FALSE	TRUE	TRUE	FALSE	FALSE	TRUE	TRUE	Metacam
136	2015-04-16	FALSE	FALSE	FALSE	FALSE	FALSE	FALSE	FALSE	FALSE	FALSE	TRUE	FALSE	FALSE	FALSE
136	2015-06-03	TRUE	FALSE	FALSE	FALSE	FALSE	FALSE	FALSE	TRUE	FALSE	FALSE	FALSE	FALSE	TRUE	Metacam
136	2015-08-19	FALSE	FALSE	FALSE	FALSE	FALSE	FALSE	FALSE	TRUE	FALSE	FALSE	FALSE	FALSE	FALSE	Tramadol
136	2015-09-15	TRUE	FALSE	FALSE	FALSE	FALSE	FALSE	FALSE	TRUE	FALSE	FALSE	FALSE	FALSE	TRUE	Metacam, Tramadol
136	2015-09-28	TRUE	FALSE	FALSE	FALSE	FALSE	FALSE	FALSE	TRUE	FALSE	FALSE	FALSE	FALSE	FALSE	Metacam, stop tramadol
136	2016-04-13	FALSE	FALSE	TRUE	FALSE	FALSE	FALSE	FALSE	TRUE	TRUE	FALSE	FALSE	TRUE	TRUE	Tramadol
136	2016-04-26	FALSE	FALSE	FALSE	FALSE	FALSE	FALSE	FALSE	TRUE	FALSE	FALSE	FALSE	FALSE	FALSE	Tramadol
136	2018-11-26	FALSE	FALSE	TRUE	TRUE	FALSE	FALSE	FALSE	TRUE	TRUE	FALSE	FALSE	FALSE	FALSE
136	2018-12-11	FALSE	FALSE	TRUE	TRUE	FALSE	FALSE	FALSE	TRUE	TRUE	FALSE	FALSE	FALSE	FALSE
136	2019-02-18	FALSE	FALSE	TRUE	TRUE	FALSE	FALSE	FALSE	TRUE	TRUE	FALSE	FALSE	TRUE	TRUE	Carprophen
136	2019-05-13	FALSE	FALSE	TRUE	FALSE	FALSE	FALSE	FALSE	TRUE	TRUE	FALSE	FALSE	FALSE	TRUE
137	2019-02-01	TRUE	FALSE	FALSE	FALSE	FALSE	FALSE	FALSE	TRUE	FALSE	FALSE	FALSE	FALSE	FALSE	Metacam
137	2019-02-26	TRUE	FALSE	TRUE	FALSE	FALSE	FALSE	FALSE	TRUE	TRUE	FALSE	FALSE	FALSE	FALSE	Metacam
137	2019-03-25	TRUE	FALSE	TRUE	FALSE	FALSE	FALSE	FALSE	TRUE	FALSE	FALSE	FALSE	TRUE	TRUE	Metacam
137	2019-05-10	TRUE	FALSE	FALSE	FALSE	FALSE	FALSE	FALSE	TRUE	FALSE	FALSE	FALSE	FALSE	FALSE	Metacam
137	2019-06-17	TRUE	FALSE	TRUE	FALSE	FALSE	FALSE	FALSE	TRUE	TRUE	FALSE	FALSE	FALSE	TRUE	Metacam
137	2019-07-30	TRUE	FALSE	FALSE	FALSE	FALSE	FALSE	FALSE	TRUE	FALSE	FALSE	FALSE	FALSE	FALSE	Metacam as required
137	2019-08-28	FALSE	FALSE	FALSE	FALSE	FALSE	FALSE	FALSE	TRUE	FALSE	FALSE	FALSE	FALSE	FALSE	No meds
137	2019-10-08	FALSE	FALSE	FALSE	FALSE	FALSE	FALSE	FALSE	TRUE	FALSE	FALSE	FALSE	FALSE	FALSE	No meds
137	2019-11-04	FALSE	FALSE	FALSE	FALSE	FALSE	FALSE	FALSE	TRUE	FALSE	FALSE	FALSE	FALSE	FALSE	No meds
137	2019-11-11	TRUE	FALSE	FALSE	FALSE	FALSE	FALSE	FALSE	TRUE	FALSE	FALSE	FALSE	FALSE	FALSE	Metacam
137	2020-01-10	TRUE	FALSE	FALSE	FALSE	FALSE	FALSE	FALSE	TRUE	FALSE	FALSE	FALSE	FALSE	FALSE	Metacam
137	2020-04-22	TRUE	FALSE	FALSE	FALSE	FALSE	FALSE	FALSE	TRUE	FALSE	FALSE	FALSE	FALSE	FALSE	Metacam
138	2018-12-27	TRUE	FALSE	FALSE	FALSE	FALSE	FALSE	FALSE	FALSE	FALSE	FALSE	FALSE	FALSE	FALSE	Loxicom, LH lame, hip
138	2019-01-30	TRUE	FALSE	FALSE	FALSE	FALSE	FALSE	TRUE	FALSE	FALSE	FALSE	FALSE	FALSE	FALSE	Metacam
138	2019-03-04	FALSE	FALSE	TRUE	FALSE	FALSE	FALSE	FALSE	TRUE	TRUE	FALSE	FALSE	FALSE	FALSE
138	2019-03-29	FALSE	FALSE	TRUE	FALSE	FALSE	FALSE	FALSE	TRUE	TRUE	FALSE	FALSE	TRUE	TRUE
138	2019-05-10	TRUE	FALSE	TRUE	FALSE	FALSE	FALSE	FALSE	TRUE	TRUE	FALSE	FALSE	FALSE	FALSE	Metacam
138	2019-09-10	TRUE	FALSE	FALSE	FALSE	FALSE	FALSE	FALSE	TRUE	FALSE	FALSE	FALSE	FALSE	FALSE	Metacam
138	2020-03-10	FALSE	FALSE	FALSE	FALSE	FALSE	FALSE	FALSE	TRUE	FALSE	FALSE	FALSE	FALSE	FALSE	No meds
138	2020-07-08	TRUE	FALSE	TRUE	FALSE	FALSE	FALSE	FALSE	TRUE	FALSE	FALSE	FALSE	FALSE	FALSE	Metacam
138	2020-08-17	TRUE	FALSE	TRUE	FALSE	FALSE	FALSE	FALSE	TRUE	FALSE	FALSE	FALSE	FALSE	FALSE	Metacam, Robaxin
138	2020-09-07	TRUE	FALSE	FALSE	FALSE	FALSE	FALSE	FALSE	TRUE	FALSE	FALSE	FALSE	TRUE	TRUE	Metacam
138	2020-10-22	FALSE	FALSE	FALSE	FALSE	FALSE	FALSE	FALSE	TRUE	FALSE	FALSE	FALSE	FALSE	FALSE	No meds
139	2018-12-07	FALSE	FALSE	FALSE	FALSE	FALSE	FALSE	FALSE	FALSE	FALSE	FALSE	FALSE	FALSE	TRUE	NWB lame LH but improving
139	2019-01-04	TRUE	FALSE	FALSE	FALSE	FALSE	FALSE	FALSE	FALSE	FALSE	FALSE	FALSE	FALSE	FALSE	Metacam, Robaxin
139	2019-03-08	FALSE	FALSE	TRUE	FALSE	FALSE	FALSE	FALSE	TRUE	TRUE	FALSE	FALSE	TRUE	TRUE
139	2019-06-07	FALSE	FALSE	FALSE	FALSE	FALSE	FALSE	FALSE	TRUE	FALSE	FALSE	FALSE	FALSE	FALSE	No meds
139	2019-10-25	FALSE	FALSE	FALSE	FALSE	FALSE	FALSE	FALSE	TRUE	FALSE	FALSE	FALSE	FALSE	FALSE	No meds
140	2018-08-27	FALSE	FALSE	FALSE	FALSE	FALSE	FALSE	FALSE	FALSE	FALSE	FALSE	FALSE	FALSE	FALSE	FL lame
140	2018-09-06	TRUE	FALSE	FALSE	FALSE	FALSE	FALSE	FALSE	FALSE	FALSE	FALSE	FALSE	FALSE	FALSE	Metacam
140	2018-09-24	TRUE	FALSE	FALSE	FALSE	FALSE	FALSE	FALSE	FALSE	FALSE	FALSE	FALSE	FALSE	TRUE	Metacam
140	2018-10-26	TRUE	FALSE	TRUE	FALSE	FALSE	FALSE	FALSE	FALSE	TRUE	FALSE	FALSE	FALSE	FALSE	Metacam
140	2019-02-19	FALSE	FALSE	TRUE	FALSE	FALSE	FALSE	FALSE	TRUE	TRUE	FALSE	FALSE	FALSE	FALSE
140	2019-03-08	TRUE	FALSE	TRUE	FALSE	FALSE	FALSE	FALSE	TRUE	TRUE	FALSE	FALSE	TRUE	TRUE	Metacam
140	2019-04-17	TRUE	FALSE	FALSE	FALSE	FALSE	FALSE	FALSE	TRUE	FALSE	FALSE	FALSE	FALSE	FALSE	Metacam
140	2019-04-29	FALSE	FALSE	FALSE	FALSE	FALSE	FALSE	FALSE	TRUE	FALSE	FALSE	FALSE	FALSE	FALSE	No meds
140	2019-06-03	FALSE	FALSE	TRUE	FALSE	FALSE	FALSE	FALSE	TRUE	TRUE	FALSE	FALSE	TRUE	FALSE
140	2019-08-02	FALSE	FALSE	FALSE	FALSE	FALSE	FALSE	FALSE	TRUE	FALSE	FALSE	FALSE	FALSE	FALSE	No meds
140	2020-10-21	FALSE	FALSE	FALSE	FALSE	FALSE	FALSE	FALSE	TRUE	FALSE	FALSE	FALSE	FALSE	FALSE	No meds
141	2019-02-12	TRUE	FALSE	FALSE	FALSE	FALSE	FALSE	FALSE	FALSE	FALSE	FALSE	FALSE	FALSE	FALSE	Metacam, Robaxin
141	2019-02-25	TRUE	FALSE	TRUE	FALSE	FALSE	FALSE	FALSE	TRUE	TRUE	FALSE	FALSE	FALSE	FALSE	Metacam
141	2019-03-07	TRUE	FALSE	TRUE	FALSE	FALSE	FALSE	FALSE	TRUE	TRUE	FALSE	FALSE	FALSE	FALSE	Metacam
141	2019-03-27	FALSE	FALSE	TRUE	FALSE	FALSE	FALSE	FALSE	TRUE	TRUE	FALSE	FALSE	TRUE	TRUE	Robaxin
141	2019-05-20	FALSE	FALSE	FALSE	FALSE	FALSE	FALSE	FALSE	TRUE	FALSE	FALSE	FALSE	FALSE	FALSE	No meds
141	2019-07-30	FALSE	FALSE	FALSE	FALSE	FALSE	FALSE	FALSE	TRUE	FALSE	FALSE	FALSE	FALSE	FALSE	No meds
141	2019-09-24	TRUE	FALSE	FALSE	FALSE	FALSE	FALSE	FALSE	TRUE	FALSE	FALSE	FALSE	FALSE	FALSE	Metacam
141	2019-11-18	TRUE	FALSE	FALSE	FALSE	FALSE	FALSE	FALSE	TRUE	FALSE	FALSE	FALSE	FALSE	FALSE	Metacam, Robaxin
141	2020-03-06	TRUE	FALSE	FALSE	FALSE	FALSE	FALSE	FALSE	TRUE	FALSE	TRUE	FALSE	FALSE	FALSE	Metacam, Medial condylar fracture repair
141	2020-03-18	TRUE	FALSE	FALSE	FALSE	FALSE	FALSE	FALSE	TRUE	FALSE	FALSE	FALSE	FALSE	TRUE	Metacam
141	2020-12-03	FALSE	FALSE	FALSE	FALSE	FALSE	FALSE	FALSE	TRUE	FALSE	FALSE	FALSE	FALSE	FALSE	No meds
141	2021-03-16	TRUE	FALSE	FALSE	FALSE	FALSE	FALSE	FALSE	TRUE	FALSE	FALSE	FALSE	FALSE	FALSE	Metacam, R shoulder pain
142	2013-09-26	FALSE	FALSE	FALSE	FALSE	FALSE	FALSE	FALSE	FALSE	FALSE	FALSE	FALSE	FALSE	FALSE	RF lame, shoulder?
142	2014-11-25	FALSE	FALSE	FALSE	FALSE	FALSE	FALSE	FALSE	FALSE	FALSE	FALSE	FALSE	FALSE	FALSE	RF lame, shoulder?
142	2015-01-27	TRUE	FALSE	FALSE	FALSE	FALSE	FALSE	FALSE	FALSE	FALSE	FALSE	FALSE	FALSE	FALSE	Metacam, LF lame
142	2016-09-12	TRUE	FALSE	FALSE	FALSE	FALSE	FALSE	FALSE	FALSE	FALSE	FALSE	FALSE	FALSE	FALSE	Metacam, FL lameness ongoing, elbow OA
142	2016-11-07	TRUE	FALSE	FALSE	FALSE	FALSE	FALSE	FALSE	FALSE	FALSE	FALSE	FALSE	FALSE	FALSE	Cartrophen (makes it worse!), Onsior
142	2017-02-14	TRUE	FALSE	FALSE	FALSE	FALSE	FALSE	FALSE	FALSE	FALSE	FALSE	FALSE	FALSE	FALSE	Onsior
142	2017-03-13	TRUE	FALSE	FALSE	FALSE	FALSE	FALSE	FALSE	FALSE	FALSE	FALSE	FALSE	FALSE	FALSE	Onsior
142	2017-04-12	TRUE	FALSE	FALSE	TRUE	FALSE	FALSE	FALSE	TRUE	FALSE	FALSE	FALSE	FALSE	FALSE	Onsior
142	2017-05-03	TRUE	FALSE	FALSE	TRUE	FALSE	FALSE	FALSE	TRUE	FALSE	FALSE	FALSE	TRUE	TRUE	Onsior
142	2017-06-19	FALSE	FALSE	FALSE	FALSE	FALSE	FALSE	FALSE	TRUE	FALSE	FALSE	FALSE	FALSE	FALSE	No meds
142	2019-03-13	TRUE	FALSE	FALSE	TRUE	FALSE	FALSE	FALSE	TRUE	FALSE	FALSE	FALSE	FALSE	FALSE	Metacam
142	2019-06-05	TRUE	FALSE	FALSE	TRUE	FALSE	FALSE	FALSE	TRUE	FALSE	FALSE	FALSE	TRUE	TRUE	Metacam
142	2019-07-12	TRUE	FALSE	FALSE	TRUE	FALSE	FALSE	FALSE	TRUE	FALSE	FALSE	FALSE	FALSE	FALSE	Metacam, Robaxin
142	2019-07-31	TRUE	FALSE	FALSE	TRUE	FALSE	FALSE	FALSE	TRUE	FALSE	FALSE	FALSE	FALSE	FALSE	Metacam, Robaxin
143	2015-03-03	TRUE	FALSE	FALSE	FALSE	FALSE	FALSE	FALSE	FALSE	FALSE	FALSE	FALSE	FALSE	FALSE	Metacam, RF lame intermittently
143	2015-07-23	TRUE	FALSE	FALSE	FALSE	FALSE	FALSE	FALSE	FALSE	FALSE	FALSE	FALSE	FALSE	FALSE	Cimalgex
143	2016-10-24	FALSE	FALSE	FALSE	FALSE	FALSE	FALSE	FALSE	FALSE	FALSE	FALSE	FALSE	FALSE	FALSE	Intermittently lame
143	2017-05-16	FALSE	FALSE	FALSE	FALSE	FALSE	FALSE	FALSE	FALSE	FALSE	FALSE	FALSE	FALSE	FALSE	LF lame
143	2017-07-11	TRUE	FALSE	FALSE	FALSE	FALSE	FALSE	FALSE	FALSE	FALSE	TRUE	FALSE	FALSE	FALSE	Rimadyl
143	2017-08-10	TRUE	FALSE	FALSE	FALSE	FALSE	FALSE	FALSE	FALSE	FALSE	FALSE	FALSE	FALSE	FALSE	Carprofen
143	2018-04-25	TRUE	FALSE	FALSE	FALSE	FALSE	FALSE	FALSE	FALSE	FALSE	FALSE	FALSE	FALSE	FALSE	Carprofen
143	2018-08-14	TRUE	FALSE	FALSE	FALSE	FALSE	FALSE	FALSE	FALSE	FALSE	FALSE	FALSE	FALSE	FALSE	Carprofen, dragging LH, spondylosis?
143	2019-03-20	TRUE	FALSE	FALSE	FALSE	FALSE	FALSE	FALSE	FALSE	FALSE	FALSE	FALSE	FALSE	FALSE	Carprodyl, glucosamine
143	2019-05-15	TRUE	FALSE	FALSE	TRUE	FALSE	FALSE	FALSE	TRUE	FALSE	FALSE	FALSE	TRUE	TRUE	Carprodyl
143	2019-07-30	TRUE	FALSE	FALSE	TRUE	FALSE	FALSE	FALSE	TRUE	FALSE	FALSE	FALSE	FALSE	FALSE	Carprodyl
143	2019-09-17	TRUE	FALSE	FALSE	FALSE	FALSE	FALSE	FALSE	TRUE	FALSE	FALSE	FALSE	FALSE	FALSE	Carprodyl
144	2015-05-15	TRUE	FALSE	FALSE	FALSE	FALSE	FALSE	FALSE	FALSE	FALSE	FALSE	FALSE	FALSE	FALSE	Loxicom, sore back
144	2015-10-20	TRUE	FALSE	FALSE	FALSE	FALSE	FALSE	FALSE	FALSE	FALSE	FALSE	FALSE	FALSE	FALSE	Previcox, back pain
144	2017-03-14	TRUE	FALSE	FALSE	FALSE	FALSE	FALSE	FALSE	FALSE	FALSE	FALSE	FALSE	FALSE	FALSE	Previcox, LF lame
144	2017-05-18	FALSE	FALSE	FALSE	TRUE	FALSE	FALSE	FALSE	FALSE	FALSE	FALSE	FALSE	FALSE	FALSE	sore back
144	2017-11-17	FALSE	FALSE	FALSE	TRUE	FALSE	FALSE	FALSE	FALSE	FALSE	FALSE	FALSE	FALSE	FALSE	back pain
144	2019-02-27	FALSE	FALSE	FALSE	FALSE	FALSE	FALSE	FALSE	FALSE	FALSE	FALSE	FALSE	FALSE	FALSE	has had hemilaminectomy sx but don't know when
144	2019-03-19	FALSE	FALSE	FALSE	TRUE	FALSE	FALSE	FALSE	TRUE	TRUE	FALSE	FALSE	FALSE	FALSE
144	2019-04-17	FALSE	FALSE	FALSE	TRUE	FALSE	FALSE	FALSE	TRUE	TRUE	FALSE	FALSE	TRUE	TRUE
144	2019-05-28	FALSE	FALSE	FALSE	TRUE	FALSE	FALSE	FALSE	TRUE	TRUE	FALSE	FALSE	FALSE	FALSE
144	2019-07-24	FALSE	FALSE	TRUE	FALSE	FALSE	FALSE	FALSE	TRUE	TRUE	FALSE	FALSE	FALSE	FALSE
144	2019-09-04	FALSE	FALSE	FALSE	FALSE	FALSE	FALSE	FALSE	TRUE	FALSE	FALSE	FALSE	FALSE	FALSE	No meds
144	2020-01-31	FALSE	FALSE	FALSE	FALSE	FALSE	FALSE	FALSE	TRUE	TRUE	FALSE	FALSE	FALSE	FALSE	Codeine as required
144	2020-09-18	FALSE	FALSE	FALSE	TRUE	FALSE	FALSE	FALSE	TRUE	FALSE	FALSE	FALSE	FALSE	FALSE
144	2020-11-16	FALSE	FALSE	FALSE	TRUE	FALSE	FALSE	FALSE	TRUE	FALSE	FALSE	FALSE	TRUE	TRUE	ECSWT
145	2015-01-30	TRUE	FALSE	FALSE	FALSE	FALSE	FALSE	FALSE	FALSE	FALSE	FALSE	FALSE	FALSE	FALSE	Metacam, D4 dislocated, lame RF
145	2015-08-04	TRUE	FALSE	FALSE	FALSE	FALSE	FALSE	FALSE	FALSE	FALSE	FALSE	FALSE	FALSE	FALSE	Previcox, Metacarp joints OA, RF
145	2016-06-22	TRUE	FALSE	TRUE	FALSE	FALSE	FALSE	FALSE	FALSE	TRUE	FALSE	FALSE	FALSE	FALSE	Previcox, LH lame
145	2016-07-08	TRUE	FALSE	FALSE	FALSE	FALSE	FALSE	FALSE	FALSE	FALSE	FALSE	FALSE	FALSE	FALSE	LH lame
145	2016-08-11	TRUE	FALSE	FALSE	FALSE	FALSE	FALSE	FALSE	FALSE	FALSE	FALSE	FALSE	FALSE	FALSE	Metacam, LH lame
145	2016-10-06	TRUE	FALSE	FALSE	TRUE	FALSE	FALSE	FALSE	FALSE	FALSE	FALSE	FALSE	FALSE	FALSE	Metacam, Arthrotomy of stifle, ACL fine
145	2016-10-14	TRUE	FALSE	FALSE	FALSE	FALSE	FALSE	FALSE	FALSE	FALSE	FALSE	FALSE	FALSE	FALSE	Metacam, Tramadol
145	2017-06-01	FALSE	FALSE	TRUE	FALSE	FALSE	FALSE	FALSE	FALSE	TRUE	FALSE	FALSE	FALSE	FALSE	LH lame
145	2017-12-14	FALSE	FALSE	TRUE	FALSE	FALSE	FALSE	FALSE	FALSE	TRUE	FALSE	FALSE	FALSE	FALSE	L hip pain
145	2018-01-31	TRUE	FALSE	FALSE	FALSE	FALSE	FALSE	FALSE	FALSE	FALSE	FALSE	FALSE	FALSE	FALSE	Onsior
145	2018-09-22	TRUE	FALSE	FALSE	FALSE	FALSE	FALSE	FALSE	FALSE	FALSE	FALSE	FALSE	FALSE	FALSE	Onsior
145	2019-03-05	TRUE	FALSE	FALSE	FALSE	FALSE	FALSE	FALSE	FALSE	FALSE	FALSE	FALSE	FALSE	FALSE	Previcox, LF lame
145	2019-03-25	TRUE	FALSE	TRUE	FALSE	FALSE	FALSE	FALSE	TRUE	TRUE	FALSE	FALSE	FALSE	FALSE	Previcox
145	2019-05-20	FALSE	FALSE	TRUE	FALSE	FALSE	FALSE	FALSE	TRUE	TRUE	FALSE	FALSE	TRUE	TRUE
145	2019-07-02	TRUE	FALSE	TRUE	TRUE	FALSE	FALSE	FALSE	TRUE	TRUE	FALSE	FALSE	FALSE	FALSE	Previcox
145	2019-10-22	TRUE	FALSE	TRUE	FALSE	FALSE	FALSE	FALSE	TRUE	TRUE	FALSE	FALSE	FALSE	FALSE	Previcox
145	2019-11-06	TRUE	FALSE	TRUE	FALSE	FALSE	FALSE	FALSE	TRUE	TRUE	FALSE	FALSE	FALSE	FALSE	Previcox
146	2017-04-19	TRUE	FALSE	FALSE	FALSE	FALSE	FALSE	FALSE	FALSE	FALSE	FALSE	FALSE	FALSE	FALSE	Loxicom, Tramadol LH lame, cruciate draw
146	2017-04-22	FALSE	FALSE	FALSE	FALSE	FALSE	FALSE	FALSE	FALSE	FALSE	FALSE	TRUE	FALSE	FALSE	'Paul Manning' repair
146	2019-03-11	FALSE	FALSE	FALSE	FALSE	FALSE	FALSE	FALSE	FALSE	FALSE	FALSE	TRUE	FALSE	FALSE	Robaxin, Previous cruciate repair, Robaxin
146	2019-04-01	TRUE	FALSE	TRUE	FALSE	FALSE	FALSE	FALSE	TRUE	TRUE	FALSE	FALSE	FALSE	FALSE	Metacam
146	2019-04-19	TRUE	FALSE	TRUE	FALSE	FALSE	FALSE	FALSE	TRUE	TRUE	FALSE	FALSE	TRUE	TRUE	Metacam
146	2019-05-22	FALSE	FALSE	FALSE	FALSE	FALSE	FALSE	FALSE	TRUE	FALSE	FALSE	FALSE	FALSE	FALSE	No meds
146	2019-06-28	FALSE	FALSE	TRUE	FALSE	FALSE	FALSE	FALSE	TRUE	TRUE	FALSE	FALSE	FALSE	FALSE
146	2020-05-11	TRUE	FALSE	TRUE	FALSE	FALSE	FALSE	FALSE	TRUE	FALSE	FALSE	FALSE	FALSE	FALSE	Metacam, Robaxin, ECSWT
146	2020-06-17	TRUE	FALSE	TRUE	FALSE	FALSE	FALSE	FALSE	TRUE	FALSE	FALSE	FALSE	TRUE	TRUE	Metacam
146	2020-07-31	TRUE	FALSE	FALSE	FALSE	FALSE	FALSE	FALSE	TRUE	FALSE	FALSE	FALSE	FALSE	FALSE	Metacam, Robaxin
146	2020-08-26	FALSE	FALSE	FALSE	FALSE	FALSE	FALSE	FALSE	TRUE	FALSE	FALSE	FALSE	FALSE	FALSE	No meds
146	2021-03-12	FALSE	FALSE	FALSE	FALSE	FALSE	FALSE	FALSE	TRUE	FALSE	FALSE	FALSE	FALSE	FALSE	Robaxin
147	2018-12-12	TRUE	FALSE	FALSE	FALSE	FALSE	FALSE	FALSE	FALSE	FALSE	FALSE	FALSE	FALSE	FALSE	Rimadyl, RF lame
147	2019-02-06	TRUE	FALSE	FALSE	FALSE	FALSE	FALSE	FALSE	FALSE	FALSE	TRUE	FALSE	FALSE	FALSE	Loxicom, elbow arth at Dick Vets
147	2019-03-22	TRUE	FALSE	FALSE	TRUE	FALSE	FALSE	FALSE	FALSE	FALSE	TRUE	FALSE	FALSE	FALSE	Previous arthroscopy, Previcox
147	2019-04-02	TRUE	FALSE	TRUE	TRUE	FALSE	FALSE	FALSE	TRUE	TRUE	FALSE	FALSE	TRUE	TRUE	Previcox
147	2019-04-19	FALSE	FALSE	TRUE	FALSE	FALSE	FALSE	FALSE	TRUE	TRUE	FALSE	FALSE	TRUE	TRUE
147	2019-05-31	FALSE	FALSE	TRUE	FALSE	FALSE	FALSE	FALSE	TRUE	TRUE	FALSE	FALSE	FALSE	FALSE	Reducing Pardale
147	2019-07-12	FALSE	FALSE	FALSE	FALSE	FALSE	FALSE	FALSE	TRUE	FALSE	FALSE	FALSE	FALSE	FALSE	No meds
147	2019-08-23	FALSE	TRUE	FALSE	FALSE	FALSE	FALSE	FALSE	TRUE	FALSE	FALSE	FALSE	FALSE	FALSE	Given steroid injection by Willows!
147	2019-10-16	FALSE	TRUE	FALSE	FALSE	FALSE	FALSE	FALSE	TRUE	FALSE	FALSE	FALSE	FALSE	FALSE
147	2019-10-25	FALSE	TRUE	FALSE	FALSE	FALSE	FALSE	FALSE	TRUE	FALSE	FALSE	FALSE	FALSE	FALSE
147	2020-01-24	FALSE	TRUE	FALSE	FALSE	FALSE	FALSE	FALSE	TRUE	FALSE	FALSE	FALSE	FALSE	FALSE
147	2021-02-03	FALSE	TRUE	FALSE	FALSE	FALSE	FALSE	FALSE	FALSE	FALSE	FALSE	FALSE	FALSE	FALSE
147	2021-03-17	FALSE	TRUE	TRUE	FALSE	FALSE	FALSE	FALSE	FALSE	FALSE	FALSE	FALSE	TRUE	TRUE	Stem cells with HA in elbows
148	2017-02-21	FALSE	FALSE	FALSE	FALSE	FALSE	FALSE	FALSE	TRUE	FALSE	FALSE	FALSE	FALSE	FALSE
148	2017-03-21	TRUE	FALSE	TRUE	FALSE	FALSE	FALSE	FALSE	TRUE	TRUE	FALSE	FALSE	TRUE	TRUE	Onsior
148	2017-05-17	TRUE	FALSE	FALSE	FALSE	FALSE	FALSE	FALSE	TRUE	FALSE	FALSE	FALSE	FALSE	FALSE	Metacam
148	2017-05-31	TRUE	FALSE	TRUE	FALSE	FALSE	FALSE	FALSE	TRUE	TRUE	FALSE	FALSE	TRUE	TRUE	Metacam
148	2017-06-16	FALSE	FALSE	TRUE	FALSE	FALSE	FALSE	FALSE	TRUE	FALSE	FALSE	FALSE	FALSE	FALSE	Tramadol
148	2017-07-03	TRUE	FALSE	TRUE	FALSE	FALSE	FALSE	FALSE	TRUE	TRUE	FALSE	FALSE	FALSE	FALSE	Tramadol
148	2019-03-12	TRUE	FALSE	FALSE	FALSE	FALSE	FALSE	FALSE	TRUE	FALSE	FALSE	FALSE	FALSE	FALSE	No meds for 2 years, now add Metacam
148	2019-03-26	TRUE	FALSE	TRUE	FALSE	FALSE	FALSE	FALSE	TRUE	TRUE	FALSE	FALSE	FALSE	FALSE	Then prednisolone after stopping metacam
148	2019-04-08	TRUE	FALSE	TRUE	FALSE	FALSE	FALSE	FALSE	TRUE	TRUE	FALSE	FALSE	FALSE	FALSE	Remove MCT from L flank
148	2019-04-16	FALSE	FALSE	TRUE	FALSE	FALSE	FALSE	FALSE	TRUE	TRUE	FALSE	FALSE	TRUE	TRUE
148	2019-05-28	TRUE	FALSE	FALSE	FALSE	FALSE	FALSE	FALSE	FALSE	FALSE	FALSE	FALSE	FALSE	FALSE	Cimalgex
149	2018-03-06	TRUE	FALSE	FALSE	FALSE	FALSE	FALSE	FALSE	FALSE	FALSE	FALSE	FALSE	FALSE	FALSE	Metacam, LF lame
149	2019-01-03	TRUE	FALSE	FALSE	FALSE	FALSE	FALSE	FALSE	FALSE	FALSE	FALSE	FALSE	FALSE	FALSE	Metacam, Intermittent lameness LH
149	2019-01-09	TRUE	FALSE	FALSE	TRUE	FALSE	FALSE	FALSE	FALSE	FALSE	FALSE	FALSE	FALSE	FALSE	Metacam
149	2019-01-11	TRUE	FALSE	FALSE	TRUE	FALSE	FALSE	FALSE	FALSE	FALSE	FALSE	FALSE	FALSE	FALSE	Metacam
149	2019-03-22	FALSE	FALSE	FALSE	FALSE	FALSE	FALSE	FALSE	FALSE	FALSE	FALSE	FALSE	FALSE	FALSE	Robaxin
149	2019-04-10	TRUE	FALSE	TRUE	FALSE	FALSE	FALSE	FALSE	TRUE	TRUE	FALSE	FALSE	FALSE	FALSE	Metacam
149	2019-05-15	TRUE	FALSE	TRUE	FALSE	FALSE	FALSE	FALSE	TRUE	TRUE	FALSE	FALSE	TRUE	TRUE	Metacam
149	2019-08-21	FALSE	FALSE	TRUE	FALSE	FALSE	FALSE	FALSE	TRUE	TRUE	FALSE	FALSE	FALSE	FALSE
149	2019-10-09	FALSE	FALSE	FALSE	FALSE	FALSE	FALSE	FALSE	TRUE	FALSE	FALSE	FALSE	FALSE	FALSE	No meds
149	2019-12-18	TRUE	FALSE	TRUE	TRUE	FALSE	FALSE	FALSE	TRUE	FALSE	FALSE	FALSE	FALSE	FALSE	Metacam
149	2020-01-10	TRUE	FALSE	TRUE	TRUE	FALSE	TRUE	FALSE	TRUE	FALSE	FALSE	FALSE	FALSE	FALSE	Metacam
149	2020-02-07	TRUE	FALSE	TRUE	TRUE	FALSE	TRUE	FALSE	TRUE	FALSE	FALSE	FALSE	FALSE	TRUE
149	2020-05-18	TRUE	FALSE	FALSE	TRUE	FALSE	FALSE	FALSE	TRUE	FALSE	FALSE	FALSE	FALSE	FALSE	Metacam
149	2020-06-20	TRUE	FALSE	FALSE	FALSE	FALSE	FALSE	FALSE	TRUE	FALSE	FALSE	FALSE	FALSE	FALSE	Metacam
149	2020-11-02	FALSE	FALSE	FALSE	FALSE	FALSE	FALSE	FALSE	TRUE	FALSE	FALSE	FALSE	FALSE	FALSE	No meds
150	2019-03-27	TRUE	FALSE	FALSE	TRUE	FALSE	FALSE	TRUE	FALSE	FALSE	FALSE	FALSE	FALSE	FALSE	Cimalgex, RH pain, LS?
150	2019-04-01	FALSE	FALSE	FALSE	FALSE	FALSE	FALSE	FALSE	TRUE	FALSE	FALSE	FALSE	FALSE	FALSE
150	2019-04-15	FALSE	FALSE	TRUE	FALSE	FALSE	FALSE	FALSE	TRUE	TRUE	FALSE	FALSE	FALSE	FALSE
150	2019-05-17	FALSE	FALSE	FALSE	TRUE	FALSE	FALSE	TRUE	FALSE	FALSE	FALSE	FALSE	FALSE	FALSE
150	2019-06-04	TRUE	FALSE	FALSE	TRUE	FALSE	FALSE	FALSE	TRUE	FALSE	FALSE	FALSE	TRUE	TRUE	Metacam
150	2019-07-22	TRUE	FALSE	FALSE	TRUE	FALSE	FALSE	FALSE	TRUE	FALSE	FALSE	FALSE	FALSE	FALSE	Cimalgex
150	2019-09-03	TRUE	FALSE	FALSE	FALSE	FALSE	FALSE	FALSE	TRUE	FALSE	FALSE	FALSE	FALSE	FALSE	Cimalgex, Robaxin
150	2019-10-24	TRUE	FALSE	TRUE	FALSE	FALSE	FALSE	FALSE	TRUE	FALSE	FALSE	FALSE	FALSE	FALSE	Cimalgex
150	2019-12-09	FALSE	FALSE	FALSE	FALSE	FALSE	FALSE	FALSE	TRUE	FALSE	FALSE	FALSE	FALSE	FALSE	No meds
150	2019-12-10	FALSE	FALSE	FALSE	FALSE	FALSE	FALSE	FALSE	FALSE	FALSE	FALSE	FALSE	FALSE	FALSE	Soft tissue sarcoma removed
150	2020-05-20	TRUE	FALSE	FALSE	FALSE	FALSE	FALSE	FALSE	TRUE	FALSE	FALSE	FALSE	FALSE	FALSE	Cimalgex
150	2020-11-13	TRUE	FALSE	FALSE	FALSE	FALSE	FALSE	FALSE	TRUE	FALSE	FALSE	FALSE	FALSE	FALSE	Metacam
150	2021-02-26	TRUE	FALSE	FALSE	FALSE	FALSE	FALSE	FALSE	TRUE	FALSE	FALSE	FALSE	FALSE	FALSE	Metacam
151	2015-02-09	TRUE	FALSE	FALSE	FALSE	FALSE	FALSE	FALSE	FALSE	FALSE	FALSE	FALSE	FALSE	FALSE	Metacam, RF lame, pad
151	2015-10-02	TRUE	FALSE	FALSE	FALSE	FALSE	FALSE	FALSE	FALSE	FALSE	FALSE	FALSE	FALSE	FALSE	Metacam, R shoulder lame
151	2019-04-12	TRUE	FALSE	FALSE	FALSE	FALSE	FALSE	FALSE	FALSE	FALSE	FALSE	FALSE	FALSE	FALSE	Metacam, Robaxin
151	2019-05-10	FALSE	FALSE	FALSE	FALSE	FALSE	FALSE	FALSE	TRUE	FALSE	FALSE	FALSE	FALSE	FALSE
151	2019-07-11	TRUE	FALSE	TRUE	FALSE	FALSE	FALSE	FALSE	TRUE	TRUE	FALSE	FALSE	FALSE	FALSE	Metacam
151	2019-08-23	TRUE	FALSE	TRUE	FALSE	FALSE	FALSE	FALSE	TRUE	TRUE	FALSE	FALSE	TRUE	TRUE	Metacam
151	2019-10-04	TRUE	FALSE	FALSE	FALSE	FALSE	FALSE	FALSE	TRUE	FALSE	FALSE	FALSE	FALSE	FALSE	Metacam
151	2019-11-15	FALSE	FALSE	FALSE	FALSE	FALSE	FALSE	FALSE	TRUE	FALSE	FALSE	FALSE	FALSE	FALSE	No meds
152	2019-03-27	TRUE	FALSE	FALSE	FALSE	FALSE	FALSE	TRUE	FALSE	FALSE	FALSE	FALSE	FALSE	FALSE	Metacam, Hip dysplasia
152	2019-06-04	TRUE	FALSE	TRUE	FALSE	FALSE	FALSE	FALSE	TRUE	TRUE	FALSE	FALSE	FALSE	FALSE	Metacam, Robaxin
152	2019-07-10	TRUE	FALSE	TRUE	FALSE	FALSE	FALSE	FALSE	TRUE	TRUE	FALSE	FALSE	TRUE	TRUE	Metacam, Robaxin
152	2019-08-26	FALSE	FALSE	FALSE	FALSE	FALSE	FALSE	FALSE	TRUE	FALSE	FALSE	FALSE	FALSE	FALSE	No meds
152	2019-10-01	FALSE	FALSE	FALSE	FALSE	FALSE	FALSE	FALSE	TRUE	FALSE	FALSE	FALSE	FALSE	FALSE	No meds
152	2019-11-27	FALSE	FALSE	FALSE	FALSE	FALSE	FALSE	FALSE	TRUE	FALSE	FALSE	FALSE	FALSE	FALSE	No meds
152	2020-09-02	FALSE	FALSE	FALSE	FALSE	FALSE	FALSE	FALSE	TRUE	FALSE	FALSE	FALSE	FALSE	FALSE	No meds
153	2017-05-24	TRUE	FALSE	FALSE	FALSE	FALSE	FALSE	FALSE	FALSE	FALSE	FALSE	FALSE	FALSE	FALSE	Milprazon, RF lame occasionally
153	2017-06-28	FALSE	FALSE	FALSE	FALSE	FALSE	FALSE	FALSE	FALSE	FALSE	FALSE	FALSE	FALSE	FALSE	Tramadol, Hip dysplasia
153	2018-03-06	TRUE	FALSE	FALSE	FALSE	FALSE	FALSE	FALSE	FALSE	FALSE	FALSE	FALSE	FALSE	FALSE	Carprox
153	2018-04-12	TRUE	FALSE	FALSE	FALSE	FALSE	FALSE	FALSE	FALSE	FALSE	FALSE	FALSE	FALSE	FALSE	Rimadyl, HD worse
153	2018-09-19	TRUE	FALSE	FALSE	FALSE	FALSE	FALSE	FALSE	FALSE	FALSE	FALSE	FALSE	FALSE	FALSE	Carprox, Tramadol, RF lame
153	2019-01-07	TRUE	FALSE	FALSE	FALSE	FALSE	FALSE	FALSE	FALSE	FALSE	FALSE	FALSE	FALSE	FALSE	Carprox, Tramadol, Both front legs lame
153	2019-04-16	FALSE	FALSE	FALSE	FALSE	FALSE	FALSE	FALSE	FALSE	FALSE	FALSE	FALSE	FALSE	FALSE	Tramadol
153	2019-05-29	TRUE	FALSE	TRUE	FALSE	FALSE	FALSE	FALSE	TRUE	TRUE	FALSE	FALSE	FALSE	FALSE	Carprophen, Tramadol
153	2019-07-08	TRUE	FALSE	TRUE	FALSE	FALSE	FALSE	FALSE	TRUE	TRUE	FALSE	FALSE	TRUE	TRUE	Carprophen, Tramadol
153	2019-12-03	TRUE	FALSE	FALSE	FALSE	FALSE	FALSE	FALSE	TRUE	FALSE	FALSE	FALSE	FALSE	FALSE	Carprex
153	2020-07-27	TRUE	FALSE	TRUE	FALSE	FALSE	FALSE	FALSE	TRUE	FALSE	FALSE	FALSE	TRUE	TRUE	Carprieve, Tramadol
154	2019-02-07	TRUE	FALSE	FALSE	FALSE	FALSE	FALSE	FALSE	FALSE	FALSE	FALSE	FALSE	FALSE	FALSE	Meloxaid, hip dysplasia
154	2019-05-27	TRUE	FALSE	TRUE	FALSE	FALSE	FALSE	FALSE	TRUE	TRUE	FALSE	FALSE	FALSE	FALSE	Metacam
154	2019-07-22	TRUE	FALSE	TRUE	FALSE	FALSE	FALSE	FALSE	TRUE	TRUE	FALSE	FALSE	TRUE	TRUE
154	2019-09-17	TRUE	FALSE	FALSE	FALSE	FALSE	FALSE	FALSE	TRUE	FALSE	FALSE	FALSE	FALSE	FALSE	Metacam
154	2019-11-04	TRUE	FALSE	FALSE	FALSE	FALSE	FALSE	FALSE	TRUE	FALSE	FALSE	FALSE	FALSE	FALSE	Metacam
154	2020-01-17	TRUE	FALSE	FALSE	FALSE	FALSE	FALSE	FALSE	TRUE	FALSE	FALSE	FALSE	FALSE	FALSE	Metacam as required
154	2020-07-17	FALSE	FALSE	FALSE	FALSE	FALSE	FALSE	FALSE	TRUE	FALSE	FALSE	FALSE	FALSE	FALSE	No meds
155	2019-04-16	TRUE	FALSE	FALSE	TRUE	FALSE	FALSE	FALSE	TRUE	FALSE	FALSE	FALSE	FALSE	FALSE	Metacam
155	2019-05-23	TRUE	FALSE	TRUE	TRUE	FALSE	FALSE	FALSE	TRUE	TRUE	FALSE	FALSE	FALSE	FALSE	Metacam
155	2019-07-02	TRUE	FALSE	TRUE	TRUE	FALSE	FALSE	FALSE	TRUE	TRUE	FALSE	FALSE	TRUE	TRUE	Metacam
155	2019-08-20	TRUE	FALSE	FALSE	TRUE	FALSE	FALSE	FALSE	TRUE	FALSE	FALSE	FALSE	FALSE	FALSE	Metacam
155	2019-10-30	TRUE	FALSE	FALSE	FALSE	FALSE	FALSE	FALSE	TRUE	FALSE	FALSE	FALSE	FALSE	FALSE	Metacam
155	2019-11-07	FALSE	FALSE	TRUE	FALSE	FALSE	FALSE	FALSE	TRUE	TRUE	FALSE	FALSE	FALSE	TRUE
155	2019-12-17	FALSE	FALSE	FALSE	FALSE	FALSE	FALSE	FALSE	TRUE	FALSE	FALSE	FALSE	FALSE	FALSE	No meds
155	2020-11-03	TRUE	FALSE	FALSE	FALSE	FALSE	FALSE	FALSE	TRUE	FALSE	FALSE	FALSE	FALSE	FALSE	Metacam
156	2019-04-02	TRUE	FALSE	FALSE	TRUE	FALSE	FALSE	FALSE	TRUE	FALSE	FALSE	FALSE	FALSE	FALSE	Robaxin, Onsior
156	2019-05-06	TRUE	FALSE	FALSE	TRUE	FALSE	FALSE	FALSE	TRUE	FALSE	FALSE	FALSE	FALSE	FALSE	Onsior
156	2019-05-09	TRUE	FALSE	TRUE	TRUE	FALSE	FALSE	FALSE	TRUE	TRUE	FALSE	FALSE	FALSE	FALSE	Onsior
156	2019-06-18	TRUE	FALSE	TRUE	FALSE	FALSE	FALSE	FALSE	TRUE	TRUE	FALSE	FALSE	TRUE	TRUE	Onsior
156	2019-07-30	FALSE	FALSE	FALSE	FALSE	FALSE	FALSE	FALSE	TRUE	FALSE	FALSE	FALSE	FALSE	FALSE	No meds
156	2019-09-09	FALSE	FALSE	FALSE	FALSE	FALSE	FALSE	FALSE	TRUE	FALSE	FALSE	FALSE	FALSE	FALSE	No meds
156	2019-09-24	FALSE	FALSE	FALSE	TRUE	FALSE	FALSE	FALSE	TRUE	TRUE	FALSE	FALSE	FALSE	FALSE	Chronic pancreatitis
156	2019-10-31	FALSE	FALSE	TRUE	FALSE	FALSE	FALSE	FALSE	TRUE	FALSE	FALSE	FALSE	FALSE	FALSE
156	2019-12-11	FALSE	FALSE	FALSE	FALSE	FALSE	FALSE	FALSE	TRUE	FALSE	FALSE	FALSE	FALSE	FALSE	No meds
156	2020-07-29	TRUE	FALSE	FALSE	TRUE	FALSE	FALSE	FALSE	TRUE	FALSE	FALSE	FALSE	FALSE	FALSE	Cimalgex, Robaxin
156	2020-09-07	TRUE	FALSE	TRUE	TRUE	FALSE	FALSE	FALSE	TRUE	FALSE	FALSE	FALSE	TRUE	TRUE	Cimalgex
156	2020-10-22	TRUE	FALSE	FALSE	FALSE	FALSE	FALSE	FALSE	TRUE	FALSE	FALSE	FALSE	FALSE	FALSE	Cimalgex
156	2020-12-01	FALSE	FALSE	TRUE	TRUE	FALSE	FALSE	FALSE	FALSE	FALSE	FALSE	FALSE	FALSE	FALSE	Metacam, RH non weight bearing
156	2020-12-14	TRUE	FALSE	TRUE	TRUE	FALSE	TRUE	FALSE	FALSE	FALSE	FALSE	FALSE	FALSE	FALSE	Metacam
156	2021-01-07	TRUE	FALSE	TRUE	FALSE	FALSE	TRUE	FALSE	FALSE	TRUE	FALSE	FALSE	TRUE	TRUE	Metacam,
156	2021-02-02	TRUE	FALSE	FALSE	TRUE	FALSE	TRUE	FALSE	FALSE	FALSE	FALSE	FALSE	FALSE	FALSE	Metacam, RH lame
157	2015-03-24	FALSE	FALSE	FALSE	FALSE	FALSE	FALSE	FALSE	FALSE	FALSE	FALSE	TRUE	FALSE	FALSE
157	2017-02-15	FALSE	FALSE	FALSE	FALSE	FALSE	FALSE	FALSE	FALSE	FALSE	FALSE	FALSE	FALSE	FALSE	LF elbow OA due to dysplasia
157	2017-04-26	TRUE	FALSE	FALSE	FALSE	FALSE	FALSE	FALSE	FALSE	FALSE	FALSE	FALSE	FALSE	FALSE	Radiotherapy & Loxicom
157	2018-04-01	TRUE	FALSE	FALSE	FALSE	FALSE	FALSE	FALSE	FALSE	FALSE	FALSE	FALSE	FALSE	FALSE	Tramadol & Loxicom
157	2018-05-01	TRUE	FALSE	FALSE	TRUE	FALSE	FALSE	FALSE	FALSE	FALSE	FALSE	FALSE	FALSE	FALSE	Loxicom
157	2018-10-10	TRUE	FALSE	TRUE	FALSE	FALSE	FALSE	FALSE	FALSE	FALSE	FALSE	FALSE	FALSE	FALSE	Synoquin, Trocoxil
157	2018-10-20	TRUE	FALSE	TRUE	FALSE	FALSE	FALSE	FALSE	FALSE	FALSE	FALSE	FALSE	FALSE	FALSE	Onsior, Previcox
157	2019-06-17	TRUE	FALSE	TRUE	TRUE	FALSE	FALSE	FALSE	FALSE	FALSE	FALSE	FALSE	FALSE	FALSE	Synulox, Meloxicam
157	2019-06-24	FALSE	FALSE	TRUE	FALSE	FALSE	FALSE	FALSE	TRUE	TRUE	FALSE	FALSE	FALSE	FALSE
157	2019-07-02	FALSE	FALSE	FALSE	FALSE	FALSE	TRUE	FALSE	FALSE	FALSE	FALSE	FALSE	FALSE	FALSE	Septic arthritis confirmed
157	2019-08-28	TRUE	FALSE	TRUE	TRUE	FALSE	TRUE	FALSE	FALSE	FALSE	FALSE	FALSE	FALSE	FALSE	Meloxicom
157	2019-12-16	TRUE	FALSE	FALSE	TRUE	FALSE	FALSE	FALSE	FALSE	FALSE	FALSE	FALSE	TRUE	FALSE	Loxicom, Rilexine
157	2020-02-03	TRUE	FALSE	TRUE	TRUE	FALSE	TRUE	FALSE	FALSE	FALSE	FALSE	FALSE	FALSE	FALSE	Septic arthrits, Clindamycin
157	2020-03-23	TRUE	FALSE	FALSE	TRUE	FALSE	TRUE	FALSE	FALSE	FALSE	FALSE	FALSE	FALSE	FALSE
157	2020-04-28	FALSE	FALSE	FALSE	FALSE	FALSE	FALSE	FALSE	FALSE	FALSE	FALSE	FALSE	FALSE	FALSE	PTS due to v poor QOL
158	2018-08-15	TRUE	FALSE	FALSE	FALSE	FALSE	FALSE	FALSE	FALSE	FALSE	FALSE	FALSE	FALSE	FALSE	Loxicom
158	2019-02-27	TRUE	FALSE	FALSE	TRUE	FALSE	FALSE	FALSE	FALSE	FALSE	FALSE	FALSE	FALSE	FALSE	Previcox
158	2019-03-19	TRUE	FALSE	FALSE	FALSE	FALSE	FALSE	FALSE	FALSE	FALSE	FALSE	FALSE	FALSE	FALSE	Previcox
158	2019-05-20	TRUE	FALSE	TRUE	FALSE	FALSE	FALSE	FALSE	TRUE	TRUE	FALSE	FALSE	FALSE	FALSE	Metacam
158	2019-06-28	TRUE	FALSE	TRUE	FALSE	FALSE	FALSE	FALSE	TRUE	TRUE	FALSE	FALSE	TRUE	TRUE	Metacam
158	2019-08-19	FALSE	FALSE	FALSE	FALSE	FALSE	FALSE	FALSE	TRUE	FALSE	FALSE	FALSE	FALSE	FALSE	No meds
158	2019-10-04	TRUE	FALSE	FALSE	FALSE	FALSE	FALSE	FALSE	TRUE	FALSE	FALSE	FALSE	FALSE	TRUE	Metacam
158	2019-11-22	FALSE	FALSE	FALSE	FALSE	FALSE	FALSE	FALSE	TRUE	FALSE	FALSE	FALSE	FALSE	FALSE	No meds
159	2018-08-08	TRUE	FALSE	TRUE	FALSE	FALSE	FALSE	FALSE	FALSE	TRUE	FALSE	FALSE	FALSE	FALSE	Metacam for hindlimb lameness
159	2019-05-31	TRUE	FALSE	FALSE	TRUE	FALSE	FALSE	TRUE	FALSE	FALSE	FALSE	FALSE	FALSE	FALSE	Metacam
159	2019-06-13	FALSE	FALSE	TRUE	FALSE	FALSE	FALSE	TRUE	FALSE	TRUE	FALSE	FALSE	FALSE	FALSE
159	2019-09-17	FALSE	FALSE	TRUE	TRUE	FALSE	FALSE	FALSE	TRUE	TRUE	FALSE	FALSE	TRUE	TRUE
159	2019-11-01	FALSE	FALSE	FALSE	TRUE	FALSE	FALSE	FALSE	FALSE	FALSE	FALSE	FALSE	FALSE	FALSE	Reducing Gaba
159	2019-12-06	FALSE	FALSE	TRUE	FALSE	FALSE	FALSE	FALSE	FALSE	TRUE	FALSE	FALSE	FALSE	TRUE
159	2020-01-17	FALSE	FALSE	FALSE	FALSE	FALSE	FALSE	FALSE	TRUE	FALSE	FALSE	FALSE	FALSE	FALSE	No meds
159	2020-07-03	FALSE	FALSE	FALSE	FALSE	FALSE	FALSE	FALSE	FALSE	FALSE	FALSE	FALSE	FALSE	FALSE	Robaxin & dry needling
160	2015-11-21	FALSE	FALSE	FALSE	FALSE	FALSE	FALSE	FALSE	FALSE	FALSE	FALSE	FALSE	FALSE	FALSE	Neutrophilic joint disease diagnosed
160	2016-01-18	TRUE	FALSE	TRUE	FALSE	FALSE	FALSE	FALSE	FALSE	TRUE	FALSE	FALSE	FALSE	FALSE	Metacam, Synoquin
160	2016-02-23	FALSE	FALSE	TRUE	FALSE	FALSE	FALSE	FALSE	FALSE	TRUE	FALSE	FALSE	TRUE	TRUE	Tramadol, synoquin, nanofibres
160	2016-03-15	FALSE	FALSE	FALSE	FALSE	FALSE	FALSE	FALSE	FALSE	FALSE	FALSE	FALSE	FALSE	FALSE	synoquin
160	2016-10-04	TRUE	FALSE	TRUE	FALSE	FALSE	FALSE	FALSE	FALSE	TRUE	FALSE	FALSE	TRUE	TRUE	Cimalgex
160	2016-10-31	FALSE	FALSE	FALSE	FALSE	FALSE	FALSE	FALSE	FALSE	FALSE	FALSE	FALSE	FALSE	FALSE	Stop cimalgex
160	2017-04-28	TRUE	FALSE	FALSE	FALSE	FALSE	FALSE	FALSE	FALSE	FALSE	FALSE	FALSE	FALSE	FALSE	synoquin, Loxicom
160	2017-06-19	FALSE	FALSE	TRUE	FALSE	FALSE	FALSE	FALSE	FALSE	TRUE	FALSE	FALSE	TRUE	TRUE	synoquin
160	2017-08-07	TRUE	FALSE	FALSE	FALSE	FALSE	FALSE	FALSE	FALSE	FALSE	FALSE	FALSE	FALSE	FALSE	loxicom after a fall
160	2017-08-28	FALSE	FALSE	FALSE	FALSE	FALSE	FALSE	FALSE	FALSE	FALSE	FALSE	FALSE	FALSE	FALSE	No meds
160	2018-04-30	FALSE	FALSE	TRUE	FALSE	FALSE	FALSE	FALSE	FALSE	TRUE	FALSE	FALSE	FALSE	FALSE	synoquin
160	2019-06-12	FALSE	FALSE	TRUE	FALSE	FALSE	FALSE	FALSE	TRUE	TRUE	FALSE	FALSE	TRUE	TRUE	synoquin
160	2019-07-15	TRUE	FALSE	TRUE	TRUE	FALSE	FALSE	FALSE	TRUE	TRUE	FALSE	FALSE	FALSE	FALSE	synoquin, metacam
160	2019-07-22	TRUE	FALSE	FALSE	TRUE	FALSE	FALSE	FALSE	TRUE	FALSE	FALSE	FALSE	FALSE	FALSE	Metacam
160	2019-09-30	FALSE	FALSE	FALSE	FALSE	FALSE	FALSE	FALSE	FALSE	FALSE	FALSE	FALSE	FALSE	FALSE	Synoquin. Stance unreliable due to leaning
161	2017-11-14	TRUE	FALSE	FALSE	FALSE	FALSE	FALSE	FALSE	FALSE	FALSE	FALSE	FALSE	FALSE	FALSE	Onsior
161	2017-11-21	TRUE	FALSE	TRUE	FALSE	FALSE	FALSE	FALSE	FALSE	TRUE	FALSE	FALSE	FALSE	FALSE	Onsior, Synoquin
161	2018-01-24	TRUE	FALSE	FALSE	FALSE	FALSE	FALSE	FALSE	FALSE	FALSE	FALSE	FALSE	FALSE	FALSE	Onsior, synoquin
161	2018-09-11	TRUE	FALSE	FALSE	TRUE	FALSE	FALSE	FALSE	FALSE	FALSE	FALSE	FALSE	FALSE	FALSE	Onsior, Synoquin
161	2018-09-18	TRUE	FALSE	FALSE	FALSE	FALSE	FALSE	FALSE	FALSE	FALSE	FALSE	FALSE	FALSE	FALSE	Onsior, synoquin
161	2019-06-11	TRUE	FALSE	FALSE	TRUE	FALSE	FALSE	FALSE	FALSE	FALSE	FALSE	FALSE	FALSE	FALSE	Onsior, synoquin
161	2019-08-07	TRUE	FALSE	TRUE	TRUE	FALSE	FALSE	FALSE	TRUE	TRUE	FALSE	FALSE	FALSE	FALSE	Onsior
161	2019-09-10	TRUE	FALSE	TRUE	TRUE	FALSE	FALSE	FALSE	TRUE	FALSE	FALSE	FALSE	TRUE	TRUE	Onsior
161	2019-11-04	TRUE	FALSE	FALSE	TRUE	FALSE	FALSE	FALSE	TRUE	FALSE	FALSE	FALSE	FALSE	FALSE	Onsior
161	2019-12-03	TRUE	FALSE	TRUE	TRUE	FALSE	FALSE	FALSE	TRUE	FALSE	FALSE	FALSE	FALSE	TRUE	Onsior
161	2020-01-17	TRUE	FALSE	FALSE	FALSE	FALSE	FALSE	FALSE	TRUE	FALSE	FALSE	FALSE	FALSE	FALSE	Onsior
161	2020-02-17	TRUE	FALSE	TRUE	FALSE	FALSE	FALSE	FALSE	TRUE	FALSE	FALSE	FALSE	FALSE	FALSE	Onsior
161	2020-03-24	TRUE	FALSE	FALSE	TRUE	FALSE	FALSE	FALSE	TRUE	FALSE	FALSE	FALSE	FALSE	FALSE	Onsior
161	2020-06-03	TRUE	FALSE	FALSE	TRUE	FALSE	FALSE	FALSE	TRUE	FALSE	FALSE	FALSE	FALSE	FALSE	Onsior
161	2020-11-05	TRUE	FALSE	FALSE	TRUE	FALSE	TRUE	FALSE	TRUE	FALSE	FALSE	FALSE	FALSE	FALSE	Onsior reduce Gaba
161	2020-11-24	TRUE	FALSE	FALSE	TRUE	FALSE	TRUE	FALSE	TRUE	FALSE	FALSE	FALSE	FALSE	FALSE	Onsior
162	2018-11-13	TRUE	FALSE	FALSE	FALSE	FALSE	FALSE	FALSE	FALSE	FALSE	FALSE	FALSE	FALSE	FALSE	Metacam occasionally
162	2019-05-15	TRUE	FALSE	FALSE	FALSE	FALSE	FALSE	FALSE	FALSE	FALSE	FALSE	FALSE	FALSE	FALSE	Metacam
162	2019-05-20	TRUE	FALSE	FALSE	FALSE	FALSE	FALSE	FALSE	FALSE	FALSE	FALSE	FALSE	FALSE	FALSE	Lumpectomy & shotgun pellets removed from hind legs!
162	2019-06-19	TRUE	FALSE	TRUE	FALSE	FALSE	FALSE	FALSE	TRUE	TRUE	FALSE	FALSE	FALSE	FALSE	Robaxin, Metacam
162	2019-09-12	TRUE	FALSE	FALSE	FALSE	FALSE	FALSE	FALSE	TRUE	FALSE	FALSE	FALSE	FALSE	FALSE	Metacam only
162	2019-09-24	TRUE	FALSE	FALSE	FALSE	FALSE	FALSE	FALSE	TRUE	FALSE	FALSE	FALSE	FALSE	FALSE	Metacam, Robaxin if needed
162	2019-12-04	TRUE	FALSE	FALSE	FALSE	FALSE	FALSE	FALSE	TRUE	FALSE	FALSE	FALSE	FALSE	FALSE	Metacam if needed
163	2019-06-07	TRUE	FALSE	FALSE	FALSE	FALSE	FALSE	FALSE	FALSE	FALSE	FALSE	FALSE	FALSE	FALSE	Roaxin, Metacam
163	2019-07-02	TRUE	FALSE	TRUE	FALSE	FALSE	FALSE	FALSE	TRUE	TRUE	FALSE	FALSE	FALSE	FALSE	Metacam
163	2019-09-27	TRUE	FALSE	TRUE	FALSE	FALSE	FALSE	FALSE	TRUE	TRUE	FALSE	FALSE	TRUE	TRUE	Synulox, Metacam
163	2019-11-11	TRUE	FALSE	FALSE	FALSE	FALSE	FALSE	FALSE	TRUE	FALSE	FALSE	FALSE	FALSE	FALSE	Metacam
163	2019-12-17	FALSE	FALSE	FALSE	FALSE	FALSE	FALSE	FALSE	TRUE	FALSE	FALSE	FALSE	FALSE	FALSE	No meds
163	2020-11-25	FALSE	FALSE	FALSE	FALSE	FALSE	FALSE	FALSE	TRUE	FALSE	FALSE	FALSE	FALSE	FALSE	No meds
164	2019-07-01	TRUE	FALSE	TRUE	FALSE	FALSE	FALSE	FALSE	FALSE	TRUE	FALSE	FALSE	TRUE	TRUE	Metacam
164	2019-08-21	TRUE	FALSE	FALSE	FALSE	FALSE	FALSE	FALSE	FALSE	FALSE	FALSE	FALSE	FALSE	FALSE	Metacam intermittantly
164	2020-06-22	TRUE	FALSE	FALSE	FALSE	FALSE	FALSE	FALSE	FALSE	FALSE	FALSE	FALSE	FALSE	FALSE	Histiocytoma removed from elbow
164	2020-06-28	FALSE	FALSE	FALSE	FALSE	FALSE	FALSE	FALSE	FALSE	FALSE	FALSE	FALSE	FALSE	FALSE	No meds
165	2019-02-28	TRUE	FALSE	FALSE	FALSE	FALSE	FALSE	FALSE	FALSE	FALSE	FALSE	FALSE	FALSE	FALSE	Metacam
165	2019-03-25	TRUE	FALSE	FALSE	FALSE	FALSE	FALSE	FALSE	FALSE	FALSE	FALSE	FALSE	FALSE	FALSE	Metacam
165	2019-05-15	TRUE	FALSE	TRUE	FALSE	FALSE	FALSE	FALSE	TRUE	TRUE	FALSE	FALSE	FALSE	FALSE	Metacam
165	2019-06-17	TRUE	FALSE	TRUE	FALSE	FALSE	FALSE	FALSE	TRUE	TRUE	FALSE	FALSE	TRUE	TRUE	Metacam
165	2019-07-29	FALSE	FALSE	FALSE	FALSE	FALSE	FALSE	FALSE	TRUE	FALSE	FALSE	FALSE	FALSE	FALSE	No meds
165	2019-09-09	FALSE	FALSE	FALSE	FALSE	FALSE	FALSE	FALSE	TRUE	FALSE	FALSE	FALSE	FALSE	FALSE	No meds
165	2019-09-24	FALSE	FALSE	TRUE	FALSE	FALSE	FALSE	FALSE	TRUE	TRUE	FALSE	FALSE	FALSE	TRUE
165	2019-11-06	FALSE	FALSE	FALSE	FALSE	FALSE	FALSE	FALSE	TRUE	FALSE	FALSE	FALSE	FALSE	FALSE	No meds
166	2019-03-18	TRUE	FALSE	FALSE	FALSE	FALSE	FALSE	FALSE	FALSE	FALSE	FALSE	FALSE	FALSE	FALSE	Meloxidyl
166	2019-04-03	TRUE	FALSE	FALSE	FALSE	FALSE	FALSE	FALSE	FALSE	FALSE	FALSE	FALSE	FALSE	FALSE	Meloxidyl
166	2019-05-17	TRUE	FALSE	FALSE	FALSE	FALSE	FALSE	FALSE	FALSE	FALSE	FALSE	FALSE	FALSE	FALSE	Meloxaid
166	2019-06-04	TRUE	FALSE	TRUE	FALSE	FALSE	FALSE	FALSE	TRUE	TRUE	FALSE	FALSE	FALSE	FALSE	Meloxaid
166	2019-09-03	TRUE	FALSE	TRUE	FALSE	FALSE	FALSE	FALSE	TRUE	TRUE	FALSE	FALSE	TRUE	TRUE	Meloxaid
166	2019-10-11	TRUE	FALSE	FALSE	FALSE	FALSE	FALSE	FALSE	TRUE	FALSE	FALSE	FALSE	FALSE	FALSE	Meloxaid
166	2019-11-25	FALSE	FALSE	TRUE	FALSE	FALSE	FALSE	FALSE	TRUE	FALSE	FALSE	FALSE	FALSE	FALSE
166	2020-01-20	TRUE	FALSE	FALSE	FALSE	FALSE	FALSE	FALSE	TRUE	FALSE	FALSE	FALSE	FALSE	FALSE	Cimalgex, Cartrophen
166	2020-03-04	TRUE	FALSE	FALSE	FALSE	FALSE	FALSE	FALSE	TRUE	FALSE	FALSE	FALSE	FALSE	FALSE	Cimalgex
166	2020-04-07	TRUE	FALSE	TRUE	FALSE	FALSE	FALSE	FALSE	TRUE	FALSE	FALSE	FALSE	TRUE	TRUE	Cimalgex
166	2020-07-01	FALSE	FALSE	FALSE	FALSE	FALSE	FALSE	FALSE	TRUE	FALSE	FALSE	FALSE	FALSE	FALSE	No meds
167	2018-03-08	FALSE	FALSE	FALSE	FALSE	FALSE	FALSE	FALSE	FALSE	FALSE	FALSE	FALSE	FALSE	FALSE	Tramadol for lameness
167	2018-11-03	FALSE	FALSE	FALSE	FALSE	FALSE	FALSE	FALSE	FALSE	FALSE	FALSE	FALSE	FALSE	FALSE	Tramadol
167	2019-04-18	FALSE	FALSE	FALSE	FALSE	FALSE	FALSE	FALSE	FALSE	FALSE	FALSE	FALSE	FALSE	FALSE	Tramadol
[truncated: 1,123 more rows]

## Sheet: Vmet Owner assessment
Dog	Date Completed	Energetic/Enthusiastic	Happy/Content	Active/Comfortable	Calm/Relaxed	Breed	BreedGroupName	Gender	Neutered	Date of Birth
2	2017-09-15	44.6746	38.964	28.395	45.3792	Cross Breed (Unknown X )/ Mongrel	Extra Large	F	TRUE	2013-11-01
2	2018-10-18	33.2828	41.4841	28.1635	36.2891	Cross Breed (Unknown X )/ Mongrel	Extra Large	F	TRUE	2013-11-01
2	2018-11-15	51.7037	57.0796	51.7692	42.9751	Cross Breed (Unknown X )/ Mongrel	Extra Large	F	TRUE	2013-11-01
2	2018-11-29	55.2517	57.0796	46.3923	45.548	Cross Breed (Unknown X )/ Mongrel	Extra Large	F	TRUE	2013-11-01
3	2017-10-18	46.133	57.0796	21.5619	53.8272	Jack/Parson Russell Terrier	Small	M	TRUE	2012-03-01
3	2017-11-22	38.7579	49.1249	21.6459	46.8584	Jack/Parson Russell Terrier	Small	M	TRUE	2012-03-01
4	2017-10-09	58.4932	57.0796	49.4087	53.0262	Lurcher	Large	F	FALSE	2017-05-01
5	2017-10-17	22.2421	34.1352	18.3027	44.5624	Retriever - Labrador	Large	M	FALSE	2006-10-01
5	2017-11-21	27.8355	36.2999	22.5111	36.4359	Retriever - Labrador	Large	M	FALSE	2006-10-01
6	2017-10-20	0	9.0928	12.0564	24.8781	Border Collie	Medium	M	TRUE	2010-01-01
6	2017-11-30	20.0827	23.4989	19.372	29.4944	Border Collie	Medium	M	TRUE	2010-01-01
6	2017-12-20	31.3769	30.7576	24.879	51.3141	Border Collie	Medium	M	TRUE	2010-01-01
6	2018-02-02	37.9754	31.654	30.8307	43.8319	Border Collie	Medium	M	TRUE	2010-01-01
7	2017-10-16	37.7228	57.0796	25.1327	45.928	Rottweiler	Large	F	TRUE	2013-06-01
7	2017-10-17	16.5028	24.2982	24.1969	26.2439	Rottweiler	Large	F	TRUE	2013-06-01
7	2017-10-25	49.5424	57.0796	29.9293	23.6875	Rottweiler	Large	F	TRUE	2013-06-01
7	2017-11-26	52.8976	39.4748	33.8093	22.461	Rottweiler	Large	F	TRUE	2013-06-01
7	2018-01-05	54.3034	57.0796	43.9986	31.5405	Rottweiler	Large	F	TRUE	2013-06-01
7	2018-07-16	44.6977	57.0796	20.9551	19.394	Rottweiler	Large	F	TRUE	2013-06-01
7	2018-11-16	36.6223	43.3573	20.0998	45.928	Rottweiler	Large	F	TRUE	2013-06-01
7	2019-05-19	18.3293	35.3477	19.6367	45.2105	Rottweiler	Large	F	TRUE	2013-06-01
8	2017-10-18	25.0893	31.5195	22.6434	37.9889	Slovakian Rough Haired Pointer	Large	F	TRUE	2011-06-01
8	2017-11-07	13.532	21.2292	22.1413	40.0499	Slovakian Rough Haired Pointer	Large	F	TRUE	2011-06-01
8	2017-12-05	47.1592	44.1932	29.6619	36.4647	Slovakian Rough Haired Pointer	Large	F	TRUE	2011-06-01
8	2018-01-16	41.2903	48.9634	30.4763	33.5671	Slovakian Rough Haired Pointer	Large	F	TRUE	2011-06-01
8	2018-04-10	48.3104	57.0796	38.8975	39.6656	Slovakian Rough Haired Pointer	Large	F	TRUE	2011-06-01
8	2018-10-24	17.5876	25.9337	20.5198	33.9745	Slovakian Rough Haired Pointer	Large	F	TRUE	2011-06-01
8	2019-02-11	50.6497	50.1552	39.5905	33.5356	Slovakian Rough Haired Pointer	Large	F	TRUE	2011-06-01
9	2017-10-23	37.4306	31.9475	24.9056	37.9889	Jack/Parson Russell Terrier	Small	M	TRUE	2011-11-01
9	2017-11-08	55.3771	57.0796	43.725	44.4514	Jack/Parson Russell Terrier	Small	M	TRUE	2011-11-01
9	2017-12-04	28.5414	37.5403	25.6339	45.928	Jack/Parson Russell Terrier	Small	M	TRUE	2011-11-01
9	2018-02-01	30.3211	49.1249	36.7239	43.9032	Jack/Parson Russell Terrier	Small	M	TRUE	2011-11-01
9	2018-04-16	41.8812	57.0796	36.3127	47.5792	Jack/Parson Russell Terrier	Small	M	TRUE	2011-11-01
9	2018-10-29	23.1362	29.4274	22.2753	49.0709	Jack/Parson Russell Terrier	Small	M	TRUE	2011-11-01
10	2017-10-19	25.3178	29.152	23.2782	39.4945	Retriever - Labrador	Large	F	TRUE	2016-11-01
10	2017-11-27	53.6598	34.4714	46.7362	11.1688	Retriever - Labrador	Large	F	TRUE	2016-11-01
10	2017-12-14	58.4932	57.0796	59.0854	15.0628	Retriever - Labrador	Large	F	TRUE	2016-11-01
10	2018-01-24	58.4932	57.0796	59.0854	38.1619	Retriever - Labrador	Large	F	TRUE	2016-11-01
10	2018-04-18	58.4932	57.0796	59.0854	31.5405	Retriever - Labrador	Large	F	TRUE	2016-11-01
10	2018-11-01	58.4932	57.0796	59.0854	46.097	Retriever - Labrador	Large	F	TRUE	2016-11-01
10	2019-04-10	58.4932	57.0796	59.0854	49.2421	Retriever - Labrador	Large	F	TRUE	2016-11-01
10	2019-05-10	58.4932	57.0796	38.9282	47.0702	Retriever - Labrador	Large	F	TRUE	2016-11-01
10	2019-06-13	58.4932	57.0796	59.0854	46.6467	Retriever - Labrador	Large	F	TRUE	2016-11-01
10	2019-09-18	58.4932	57.0796	59.0854	53.6039	Retriever - Labrador	Large	F	TRUE	2016-11-01
10	2021-03-25	52.4819	36.6991	29.1708	44.4514	Retriever - Labrador	Large	F	TRUE	2016-11-01
10	2021-05-29	57.1005	57.0796	51.7692	36.0692	Retriever - Labrador	Large	F	TRUE	2016-11-01
11	2017-10-19	48.1925	41.7036	38.5944	47.5792	Retriever - Labrador	Large	M	FALSE	2012-12-01
11	2017-11-22	41.9267	33.6215	38.7451	40.7738	Retriever - Labrador	Large	M	FALSE	2012-12-01
11	2021-04-09	46.7716	48.3657	32.5689	47.3589	Retriever - Labrador	Large	M	FALSE	2012-12-01
12	2017-10-20	31.691	41.6153	24.0676	43.7345	Retriever - Labrador	Large	M	FALSE	2011-09-01
12	2017-12-06	33.9101	37.0665	25.1461	49.0709	Retriever - Labrador	Large	M	FALSE	2011-09-01
12	2018-01-05	36.959	37.0665	24.9722	49.0709	Retriever - Labrador	Large	M	FALSE	2011-09-01
12	2018-02-21	46.5987	57.0796	32.8388	51.3141	Retriever - Labrador	Large	M	FALSE	2011-09-01
12	2018-05-08	47.7689	57.0796	26.6115	52.8492	Retriever - Labrador	Large	M	FALSE	2011-09-01
12	2018-10-11	44.6977	49.1249	35.7177	51.3141	Retriever - Labrador	Large	M	FALSE	2011-09-01
12	2018-11-22	47.6515	57.0796	34.2418	58.6366	Retriever - Labrador	Large	M	FALSE	2011-09-01
12	2019-02-13	50.6927	60.4527	32.6355	44.0349	Retriever - Labrador	Large	M	FALSE	2011-09-01
12	2019-03-07	48.8118	41.1509	29.0822	44.0349	Retriever - Labrador	Large	M	FALSE	2011-09-01
12	2019-06-21	49.5069	54.0693	32.7292	47.3589	Retriever - Labrador	Large	M	FALSE	2011-09-01
12	2019-11-24	46.1561	50.5553	31.7339	50.3785	Retriever - Labrador	Large	M	FALSE	2011-09-01
12	2020-08-28	46.1561	60.4527	30.8307	50.3785	Retriever - Labrador	Large	M	FALSE	2011-09-01
12	2020-12-12	45.6952	51.0198	26.7212	54.0087	Retriever - Labrador	Large	M	FALSE	2011-09-01
12	2021-01-21	47.2481	54.4691	31.7339	50.3785	Retriever - Labrador	Large	M	FALSE	2011-09-01
12	2021-05-12	44.9282	48.7366	27.5065	54.0087	Retriever - Labrador	Large	M	FALSE	2011-09-01
13	2017-10-26	38.5327	32.4101	19.177	46.8584	Mixed (Medium)	Medium	M	FALSE	2014-05-01
13	2017-11-22	25.8199	19.9988	28.5508	34.7382	Mixed (Medium)	Medium	M	FALSE	2014-05-01
13	2017-11-28	31.5789	20.886	22.508	40.0499	Mixed (Medium)	Medium	M	FALSE	2014-05-01
13	2017-12-28	32.4087	26.318	27.874	47.5792	Mixed (Medium)	Medium	M	FALSE	2014-05-01
13	2018-02-11	40.0895	27.0461	34.5075	44.4514	Mixed (Medium)	Medium	M	FALSE	2014-05-01
14	2017-10-31	43.4795	30.2629	29.1385	27.7707	Border Collie	Medium	F	FALSE	2012-12-01
14	2018-01-08	24.3333	22.6618	32.0575	20.1853	Border Collie	Medium	F	FALSE	2012-12-01
14	2018-01-29	41.018	21.0203	34.374	8.6567	Border Collie	Medium	F	FALSE	2012-12-01
15	2017-11-03	49.2096	57.0796	41.9652	43.9032	Border Collie	Medium	M	TRUE	2011-02-01
15	2018-03-11	20.3414	25.4973	28.0411	56.1884	Border Collie	Medium	M	TRUE	2011-02-01
15	2018-04-20	30.9503	44.4113	39.6549	56.9781	Border Collie	Medium	M	TRUE	2011-02-01
16	2017-11-08	40.4066	28.4425	22.3454	48.2528	Retriever - Labrador	Large	F	TRUE	2007-10-01
16	2018-01-22	44.9003	44.0013	24.067	42.2434	Retriever - Labrador	Large	F	TRUE	2007-10-01
16	2018-03-04	53.4148	44.0495	29.0246	46.8317	Retriever - Labrador	Large	F	TRUE	2007-10-01
17	2017-11-16	39.4779	35.905	20.2712	51.8251	Retriever - Labrador	Large	M	FALSE	2006-08-01
18	2017-11-16	27.4393	38.442	24.6931	49.681	Retriever - Labrador	Large	M	FALSE	2006-04-01
18	2018-02-09	35.2197	39.2016	31.4162	57.217	Retriever - Labrador	Large	M	FALSE	2006-04-01
18	2018-03-02	28.9735	36.2741	25.7679	46.1427	Retriever - Labrador	Large	M	FALSE	2006-04-01
18	2018-04-17	31.704	36.3776	25.6512	51.2859	Retriever - Labrador	Large	M	FALSE	2006-04-01
18	2018-06-28	31.6886	39.2016	28.0164	36.0474	Retriever - Labrador	Large	M	FALSE	2006-04-01
19	2017-11-26	17.5636	20.3792	24.879	46.8584	Rottweiler	Large	F	TRUE	2014-09-01
19	2018-01-09	13.0826	19.8692	29.7784	40.0499	Rottweiler	Large	F	TRUE	2014-09-01
19	2018-01-28	36.5774	31.9909	39.6874	33.7484	Rottweiler	Large	F	TRUE	2014-09-01
19	2018-03-06	39.1862	31.9475	41.7716	33.1574	Rottweiler	Large	F	TRUE	2014-09-01
19	2020-07-23	3.5318	16.7556	18.0959	40.0499	Rottweiler	Large	F	TRUE	2014-09-01
19	2020-09-03	33.8877	30.3999	33.5976	33.7484	Rottweiler	Large	F	TRUE	2014-09-01
19	2020-10-22	41.1087	34.863	33.7243	35.3174	Rottweiler	Large	F	TRUE	2014-09-01
19	2020-12-06	47.4169	39.4748	40.8462	37.599	Rottweiler	Large	F	TRUE	2014-09-01
19	2021-01-06	50.7143	32.7495	37.8941	47.0278	Rottweiler	Large	F	TRUE	2014-09-01
20	2017-11-24	32.4665	34.419	27.2541	30.961	Setter - Gordon	Large	M	FALSE	2009-07-01
20	2018-01-07	36.9162	42.667	35.2053	33.9387	Setter - Gordon	Large	M	FALSE	2009-07-01
20	2018-01-18	37.7757	42.9695	39.6523	43.8319	Setter - Gordon	Large	M	FALSE	2009-07-01
20	2018-02-28	51.3119	60.4527	48.1393	52.5338	Setter - Gordon	Large	M	FALSE	2009-07-01
21	2017-11-24	39.1673	41.2448	26.205	45.2514	Retriever - Labrador	Large	F	FALSE	2008-04-01
21	2018-01-28	38.8702	41.6087	27.1121	45.2514	Retriever - Labrador	Large	F	FALSE	2008-04-01
21	2018-02-27	17.0167	31.9025	22.7286	36.4359	Retriever - Labrador	Large	F	FALSE	2008-04-01
21	2018-04-10	57.0526	53.9396	42.6011	62.0292	Retriever - Labrador	Large	F	FALSE	2008-04-01
21	2018-07-04	52.9284	54.4691	38.2401	59.5692	Retriever - Labrador	Large	F	FALSE	2008-04-01
22	2017-11-23	33.1483	37.0355	22.2876	52.8492	Retriever - Labrador	Large	M	FALSE	2011-05-01
22	2018-07-13	32.7449	39.1805	23.5814	55.1801	Retriever - Labrador	Large	M	FALSE	2011-05-01
22	2020-12-23	41.527	60.4527	27.9941	54.9483	Retriever - Labrador	Large	M	FALSE	2011-05-01
23	2017-11-26	14.4987	32.9337	26.3845	49.0709	Retriever - Labrador	Large	F	FALSE	2011-03-01
24	2017-11-30	28.1348	25.767	20.3794	39.4945	Spaniel - English Cocker	Medium	M	FALSE	2015-03-01
24	2020-12-05	38.0376	34.3432	23.4294	36.8587	Spaniel - English Cocker	Medium	M	FALSE	2015-03-01
24	2021-01-21	44.2831	44.6334	27.9195	36.2891	Spaniel - English Cocker	Medium	M	FALSE	2015-03-01
24	2021-04-23	44.8361	40.7651	30.1324	38.5501	Spaniel - English Cocker	Medium	M	FALSE	2015-03-01
25	2018-01-05	45.576	40.7651	26.048	38.5501	Spaniel - English Springer	Medium	M	FALSE	2011-02-01
25	2018-03-02	22.4883	33.4285	37.2016	51.3141	Spaniel - English Springer	Medium	M	FALSE	2011-02-01
25	2018-03-30	37.0712	57.0796	31.0768	45.928	Spaniel - English Springer	Medium	M	FALSE	2011-02-01
25	2018-05-11	38.6003	38.8216	30.6507	45.3792	Spaniel - English Springer	Medium	M	FALSE	2011-02-01
25	2018-08-03	53.2165	57.0796	36.3127	47.5792	Spaniel - English Springer	Medium	M	FALSE	2011-02-01
25	2019-01-23	50.9803	54.0693	37.6905	54.0087	Spaniel - English Springer	Medium	M	FALSE	2011-02-01
25	2019-02-16	53.5035	60.4527	39.7144	41.8752	Spaniel - English Springer	Medium	M	FALSE	2011-02-01
25	2019-02-21	49.7204	54.4691	40.0716	48.9454	Spaniel - English Springer	Medium	M	FALSE	2011-02-01
25	2019-04-04	45.4859	37.3437	33.6915	35.8741	Spaniel - English Springer	Medium	M	FALSE	2011-02-01
25	2019-06-24	43.8696	34.6612	32.0821	36.6079	Spaniel - English Springer	Medium	M	FALSE	2011-02-01
25	2019-06-28	50.9803	46.3254	45.4822	41.8752	Spaniel - English Springer	Medium	M	FALSE	2011-02-01
25	2019-08-17	50.621	54.0693	29.1977	37.5475	Spaniel - English Springer	Medium	M	FALSE	2011-02-01
26	2018-01-07	21.6576	31.8326	26.7861	54.9483	German Shepherd / Alsatian	Large	F	TRUE	2006-07-01
26	2018-02-28	28.016	31.8127	27.7495	51.8251	German Shepherd / Alsatian	Large	F	TRUE	2006-07-01
27	2018-01-07	21.8613	36.5787	29.058	56.1884	Retriever - Labrador	Large	F	FALSE	2013-11-01
27	2018-02-05	0	26.9495	25.6066	43.7345	Retriever - Labrador	Large	F	FALSE	2013-11-01
27	2018-02-28	36.9814	38.751	26.583	38.5501	Retriever - Labrador	Large	F	FALSE	2013-11-01
27	2018-04-26	25.2036	36.9429	28.6449	37.2513	Retriever - Labrador	Large	F	FALSE	2013-11-01
27	2018-07-07	47.8629	49.1249	37.2286	33.203	Retriever - Labrador	Large	F	FALSE	2013-11-01
27	2019-02-07	19.3746	29.3904	24.4442	32.9745	Retriever - Labrador	Large	F	FALSE	2013-11-01
27	2019-04-29	39.457	57.0796	39.8844	49.0709	Retriever - Labrador	Large	F	FALSE	2013-11-01
27	2020-05-09	16.4786	28.1273	20.0069	36.8587	Retriever - Labrador	Large	F	FALSE	2013-11-01
27	2020-07-11	10.5716	22.3763	18.9597	13.2543	Retriever - Labrador	Large	F	FALSE	2013-11-01
27	2020-08-23	22.5578	28.0077	29.5626	28.8608	Retriever - Labrador	Large	F	FALSE	2013-11-01
27	2021-03-12	54.6064	60.4527	34.8708	41.3832	Retriever - Labrador	Large	F	FALSE	2013-11-01
28	2018-01-05	21.7682	27.855	33.7455	28.8608	Border Collie	Medium	F	FALSE	2014-05-01
28	2018-02-23	34.515	35.0227	40.0509	35.8929	Border Collie	Medium	F	FALSE	2014-05-01
28	2018-03-07	38.4877	38.857	37.6966	27.7707	Border Collie	Medium	F	FALSE	2014-05-01
28	2018-04-11	49.7092	57.0796	38.7451	33.7484	Border Collie	Medium	F	FALSE	2014-05-01
28	2018-07-04	58.4932	57.0796	59.0854	46.6467	Border Collie	Medium	F	FALSE	2014-05-01
28	2019-01-21	58.4932	57.0796	59.0854	61.1971	Border Collie	Medium	F	FALSE	2014-05-01
28	2019-07-22	58.4932	57.0796	59.0854	61.1971	Border Collie	Medium	F	FALSE	2014-05-01
28	2019-12-17	58.4932	57.0796	59.0854	61.1971	Border Collie	Medium	F	FALSE	2014-05-01
28	2020-03-10	58.4932	57.0796	40.2536	58.6366	Border Collie	Medium	F	FALSE	2014-05-01
28	2020-06-05	48.3575	57.0796	36.3127	51.3141	Border Collie	Medium	F	FALSE	2014-05-01
28	2020-07-20	58.4932	57.0796	59.0854	61.1971	Border Collie	Medium	F	FALSE	2014-05-01
28	2021-03-12	58.4932	57.0796	50.3262	61.1971	Border Collie	Medium	F	FALSE	2014-05-01
28	2021-04-23	57.1005	57.0796	42.8973	61.1971	Border Collie	Medium	F	FALSE	2014-05-01
29	2018-02-01	19.2562	20.704	39.8844	42.257	Mixed (Medium)	Medium	F	TRUE	2014-09-01
30	2018-01-08	30.2292	36.2098	21.3696	49.681	Retriever - Golden	Large	M	TRUE	2005-06-01
31	2018-02-25	43.0756	45.6881	30.9912	57.217	German Shepherd / Alsatian	Large	F	FALSE	2008-06-01
32	2018-03-20	50.0433	45.09	27.5141	37.0334	Greyhound	Large	M	FALSE	2012-08-01
32	2018-05-10	55.2768	57.0796	51.7692	49.8001	Greyhound	Large	M	FALSE	2012-08-01
32	2018-06-25	56.6411	45.3248	34.5971	61.1971	Greyhound	Large	M	FALSE	2012-08-01
32	2020-04-16	8.6693	23.0426	27.2213	45.7781	Greyhound	Large	M	FALSE	2012-08-01
32	2020-07-17	24.0881	26.3078	23.6823	43.1406	Greyhound	Large	M	FALSE	2012-08-01
33	2018-02-15	37.2894	41.1322	25.8317	50.914	Retriever - Labrador	Large	M	FALSE	2009-09-01
33	2020-04-27	40.224	36.2355	25.3129	49.681	Retriever - Labrador	Large	M	FALSE	2009-09-01
34	2018-02-23	46.5987	57.0796	38.8975	25.9845	Retriever - Labrador	Large	F	FALSE	2013-09-01
34	2018-05-17	39.8409	44.746	37.0672	40.7738	Retriever - Labrador	Large	F	FALSE	2013-09-01
34	2018-06-28	51.8007	57.0796	51.7692	42.9751	Retriever - Labrador	Large	F	FALSE	2013-09-01
34	2018-09-20	58.4932	57.0796	59.0854	42.9751	Retriever - Labrador	Large	F	FALSE	2013-09-01
34	2019-04-05	58.4932	57.0796	59.0854	42.9751	Retriever - Labrador	Large	F	FALSE	2013-09-01
34	2019-10-07	58.4932	57.0796	59.0854	56.9781	Retriever - Labrador	Large	F	FALSE	2013-09-01
34	2019-12-17	58.4932	57.0796	59.0854	61.1971	Retriever - Labrador	Large	F	FALSE	2013-09-01
34	2020-04-06	58.4932	57.0796	59.0854	61.1971	Retriever - Labrador	Large	F	FALSE	2013-09-01
34	2021-03-12	59.0676	60.4527	62.3168	62.0292	Retriever - Labrador	Large	F	FALSE	2013-09-01
35	2018-02-22	28.9895	37.3021	27.9384	50.3785	German Shepherd / Alsatian	Large	F	FALSE	2008-09-01
36	2018-03-01	57.9796	60.4527	62.3168	43.9943	German Shepherd / Alsatian	Large	M	TRUE	2010-09-01
36	2018-05-30	59.0676	60.4527	56.0784	44.8867	German Shepherd / Alsatian	Large	M	TRUE	2010-09-01
36	2018-06-27	59.0676	60.4527	50.9725	62.0292	German Shepherd / Alsatian	Large	M	TRUE	2010-09-01
36	2018-08-13	59.0676	42.0851	43.4039	50.5842	German Shepherd / Alsatian	Large	M	TRUE	2010-09-01
36	2018-11-01	58.2018	60.4527	47.6907	62.0292	German Shepherd / Alsatian	Large	M	TRUE	2010-09-01
36	2019-05-16	59.0676	60.4527	62.3168	62.0292	German Shepherd / Alsatian	Large	M	TRUE	2010-09-01
36	2019-11-18	59.0676	60.4527	62.3168	62.0292	German Shepherd / Alsatian	Large	M	TRUE	2010-09-01
36	2020-10-25	59.0676	60.4527	44.2336	62.0292	German Shepherd / Alsatian	Large	M	TRUE	2010-09-01
36	2020-12-16	59.0676	60.4527	62.3168	62.0292	German Shepherd / Alsatian	Large	M	TRUE	2010-09-01
36	2021-04-09	59.0676	60.4527	62.3168	62.0292	German Shepherd / Alsatian	Large	M	TRUE	2010-09-01
37	2018-03-07	52.6058	60.4527	48.6503	59.5692	Border Collie	Medium	M	TRUE	2010-10-01
37	2018-07-16	44.3013	44.3927	39.1456	50.3785	Border Collie	Medium	M	TRUE	2010-10-01
37	2020-06-13	45.6534	48.1139	41.6054	59.5692	Border Collie	Medium	M	TRUE	2010-10-01
37	2020-10-03	46.9116	48.1139	33.4533	57.217	Border Collie	Medium	M	TRUE	2010-10-01
37	2020-11-24	44.0367	41.0763	34.9614	50.5842	Border Collie	Medium	M	TRUE	2010-10-01
37	2021-03-23	50.4919	60.4527	41.2978	59.5692	Border Collie	Medium	M	TRUE	2010-10-01
38	2018-03-07	44.1911	28.8452	21.5021	42.257	Retriever - Labrador	Large	F	FALSE	2014-07-01
38	2018-05-03	54.3531	38.7862	34.198	57.5887	Retriever - Labrador	Large	F	FALSE	2014-07-01
38	2018-06-15	53.4625	57.0796	37.1746	49.2421	Retriever - Labrador	Large	F	FALSE	2014-07-01
38	2018-09-08	57.1005	48.9634	35.5487	53.6039	Retriever - Labrador	Large	F	FALSE	2014-07-01
38	2019-03-24	54.8013	35.8214	35.5968	58.6366	Retriever - Labrador	Large	F	FALSE	2014-07-01
38	2019-09-20	38.9382	34.8895	19.5676	43.7345	Retriever - Labrador	Large	F	FALSE	2014-07-01
38	2019-11-27	22.3956	23.8261	20.8488	32.377	Retriever - Labrador	Large	F	FALSE	2014-07-01
38	2019-12-05	26.2981	22.222	15.7115	26.2439	Retriever - Labrador	Large	F	FALSE	2014-07-01
38	2020-01-24	53.8327	57.0796	44.2786	58.6366	Retriever - Labrador	Large	F	FALSE	2014-07-01
38	2020-02-06	55.2015	49.6232	59.0854	61.1971	Retriever - Labrador	Large	F	FALSE	2014-07-01
38	2020-02-10	58.4932	48.9634	50.3262	61.1971	Retriever - Labrador	Large	F	FALSE	2014-07-01
38	2020-03-22	58.4932	57.0796	59.0854	61.1971	Retriever - Labrador	Large	F	FALSE	2014-07-01
38	2020-06-27	55.6537	48.9634	43.4134	61.1971	Retriever - Labrador	Large	F	FALSE	2014-07-01
38	2020-09-12	51.4616	44.6334	38.2396	51.3141	Retriever - Labrador	Large	F	FALSE	2014-07-01
39	2018-03-12	30.9478	33.7677	27.2431	41.7113	Spaniel - English Springer	Medium	F	FALSE	2005-04-01
39	2018-04-07	45.9046	50.5553	31.6572	52.5338	Spaniel - English Springer	Medium	F	FALSE	2005-04-01
39	2018-05-23	48.4726	43.6234	36.8855	56.2482	Spaniel - English Springer	Medium	F	FALSE	2005-04-01
39	2018-08-10	48.9818	54.0693	33.8614	52.5338	Spaniel - English Springer	Medium	F	FALSE	2005-04-01
39	2019-03-29	43.3821	60.4527	29.3137	50.3785	Spaniel - English Springer	Medium	F	FALSE	2005-04-01
40	2018-03-12	42.0857	41.4158	36.4652	50.3785	Mixed (Medium)	Medium	F	TRUE	2006-03-01
40	2018-05-03	50.4919	50.7384	39.6317	59.5692	Mixed (Medium)	Medium	F	TRUE	2006-03-01
40	2018-06-25	52.4595	60.4527	43.5429	59.5692	Mixed (Medium)	Medium	F	TRUE	2006-03-01
40	2019-03-29	54.7567	60.4527	37.9261	59.5692	Mixed (Medium)	Medium	F	TRUE	2006-03-01
41	2018-03-03	23.4131	44.746	28.2866	32.9745	Setter - Gordon	Large	F	FALSE	2011-11-01
41	2018-05-15	35.1872	39.3637	34.2418	49.0709	Setter - Gordon	Large	F	FALSE	2011-11-01
41	2018-06-13	41.904	44.746	37.9226	49.0709	Setter - Gordon	Large	F	FALSE	2011-11-01
41	2018-07-25	20.9278	30.2434	25.6202	37.8158	Setter - Gordon	Large	F	FALSE	2011-11-01
41	2018-10-10	36.5101	32.5902	29.8118	45.3792	Setter - Gordon	Large	F	FALSE	2011-11-01
41	2019-05-02	51.5432	53.9396	39.1257	50.3785	Setter - Gordon	Large	F	FALSE	2011-11-01
41	2019-12-02	47.2622	50.465	39.9656	56.2482	Setter - Gordon	Large	F	FALSE	2011-11-01
41	2020-05-02	45.1234	39.7732	28.8868	48.2528	Setter - Gordon	Large	F	FALSE	2011-11-01
42	2018-03-06	50.4982	38.857	39.2707	25.3029	Retriever - Golden	Large	M	FALSE	2016-06-01
42	2018-03-21	41.3811	45.3248	41.7716	36.4647	Retriever - Golden	Large	M	FALSE	2016-06-01
42	2018-05-02	58.4932	57.0796	59.0854	56.9781	Retriever - Golden	Large	M	FALSE	2016-06-01
42	2018-07-26	57.0238	57.0796	59.0854	53.0262	Retriever - Golden	Large	M	FALSE	2016-06-01
42	2019-02-08	56.6411	49.6232	43.5016	43.3549	Retriever - Golden	Large	M	FALSE	2016-06-01
42	2019-08-07	48.1218	49.6232	51.7692	61.1971	Retriever - Golden	Large	M	FALSE	2016-06-01
42	2019-09-24	46.5054	45.3248	35.0535	51.3141	Retriever - Golden	Large	M	FALSE	2016-06-01
42	2019-10-01	51.2683	49.6232	46.7362	54.5909	Retriever - Golden	Large	M	FALSE	2016-06-01
42	2020-02-09	45.2288	37.0665	38.7451	54.5909	Retriever - Golden	Large	M	FALSE	2016-06-01
42	2020-03-20	55.2768	45.3248	43.4134	41.8763	Retriever - Golden	Large	M	FALSE	2016-06-01
42	2020-11-10	51.0994	45.3248	47.4562	43.3549	Retriever - Golden	Large	M	FALSE	2016-06-01
42	2021-05-21	50.4263	57.0796	51.7692	61.1971	Retriever - Golden	Large	M	FALSE	2016-06-01
43	2018-03-06	57.1005	57.0796	43.1957	58.6366	Retriever - Golden	Large	F	FALSE	2013-03-01
43	2018-04-26	51.8007	57.0796	38.3863	58.6366	Retriever - Golden	Large	F	FALSE	2013-03-01
43	2018-07-22	57.1005	57.0796	45.7335	61.1971	Retriever - Golden	Large	F	FALSE	2013-03-01
44	2018-03-06	49.5901	48.9634	46.3923	61.1971	Setter - Gordon	Large	M	FALSE	2012-04-01
44	2018-03-14	51.1959	48.9634	35.2637	61.1971	Setter - Gordon	Large	M	FALSE	2012-04-01
44	2018-04-17	58.4932	57.0796	59.0854	61.1971	Setter - Gordon	Large	M	FALSE	2012-04-01
44	2018-07-18	58.4932	57.0796	59.0854	61.1971	Setter - Gordon	Large	M	FALSE	2012-04-01
45	2018-03-06	45.275	57.0796	44.5171	40.7738	Spaniel - English Cocker	Medium	M	TRUE	2017-04-01
45	2018-05-09	53.2165	49.6232	46.3923	42.4261	Spaniel - English Cocker	Medium	M	TRUE	2017-04-01
45	2018-07-13	35.8596	37.4762	34.8921	33.7484	Spaniel - English Cocker	Medium	M	TRUE	2017-04-01
45	2018-09-12	48.1925	57.0796	39.2707	50.7496	Spaniel - English Cocker	Medium	M	TRUE	2017-04-01
45	2019-03-28	52.1408	57.0796	47.3945	49.2421	Spaniel - English Cocker	Medium	M	TRUE	2017-04-01
45	2019-06-24	48.6883	49.1249	47.3945	49.2421	Spaniel - English Cocker	Medium	M	TRUE	2017-04-01
45	2019-10-07	46.4588	49.9674	34.8921	54.5909	Spaniel - English Cocker	Medium	M	TRUE	2017-04-01
45	2020-01-23	43.2734	44.9742	37.3646	49.2421	Spaniel - English Cocker	Medium	M	TRUE	2017-04-01
45	2021-04-26	49.9716	57.0796	41.2818	40.2205	Spaniel - English Cocker	Medium	M	TRUE	2017-04-01
46	2018-03-22	39.5924	57.0796	27.2189	58.6366	Retriever - Labrador	Large	M	TRUE	2012-05-01
46	2018-05-01	49.8284	49.6232	38.037	58.6366	Retriever - Labrador	Large	M	TRUE	2012-05-01
46	2018-07-25	38.0601	36.9429	26.1876	52.8492	Retriever - Labrador	Large	M	TRUE	2012-05-01
46	2019-01-28	31.9154	41.9721	27.9195	56.1884	Retriever - Labrador	Large	M	TRUE	2012-05-01
46	2019-02-13	42.2	39.1079	35.1465	56.1884	Retriever - Labrador	Large	M	TRUE	2012-05-01
46	2020-08-28	45.8767	46.0891	42.5752	57.217	Retriever - Labrador	Large	M	TRUE	2012-05-01
46	2020-10-26	47.8946	54.4691	41.9943	59.5692	Retriever - Labrador	Large	M	TRUE	2012-05-01
46	2020-12-08	57.0681	60.4527	55.564	62.0292	Retriever - Labrador	Large	M	TRUE	2012-05-01
46	2021-01-18	51.4709	60.4527	51.8728	59.5692	Retriever - Labrador	Large	M	TRUE	2012-05-01
46	2021-05-23	51.3119	60.4527	45.4822	59.5692	Retriever - Labrador	Large	M	TRUE	2012-05-01
47	2018-03-06	53.4591	60.4527	40.6371	27.5933	Spaniel - English Springer	Medium	M	TRUE	2009-07-01
47	2018-03-20	49.7204	60.4527	34.2496	41.8752	Spaniel - English Springer	Medium	M	TRUE	2009-07-01
47	2018-05-09	45.4999	50.1988	28.613	17.1592	Spaniel - English Springer	Medium	M	TRUE	2009-07-01
47	2018-07-24	52.4595	60.4527	48.1393	24.3192	Spaniel - English Springer	Medium	M	TRUE	2009-07-01
47	2020-06-18	35.1758	39.2176	22.7597	28.4467	Spaniel - English Springer	Medium	M	TRUE	2009-07-01
47	2020-11-03	36.4695	34.6961	22.7597	31.987	Spaniel - English Springer	Medium	M	TRUE	2009-07-01
47	2020-12-03	37.1747	38.8862	20.5653	23.8754	Spaniel - English Springer	Medium	M	TRUE	2009-07-01
47	2021-04-25	38.8844	39.1379	26.2906	26.6704	Spaniel - English Springer	Medium	M	TRUE	2009-07-01
48	2018-03-06	3.6444	27.2572	19.4065	55.1801	Border Collie	Medium	F	TRUE	2014-01-01
48	2018-05-07	16.5997	41.5277	29.1869	54.5909	Border Collie	Medium	F	TRUE	2014-01-01
48	2018-06-19	34.515	45.09	33.3268	58.6366	Border Collie	Medium	F	TRUE	2014-01-01
48	2018-09-12	1.8479	29.6698	21.1327	51.3141	Border Collie	Medium	F	TRUE	2014-01-01
48	2019-04-05	0	16.9832	19.9373	43.1861	Border Collie	Medium	F	TRUE	2014-01-01
48	2019-10-01	0	20.0107	17.3849	36.2891	Border Collie	Medium	F	TRUE	2014-01-01
48	2020-04-01	0	20.2717	19.6252	38.5501	Border Collie	Medium	F	TRUE	2014-01-01
50	2018-03-14	42.2671	51.0198	31.9267	57.217	Retriever - Labrador	Large	F	TRUE	2008-11-01
51	2018-03-14	43.1818	57.0796	38.8668	51.3141	Australian Shepherd	Medium	M	FALSE	2015-03-01
51	2018-05-18	13.9545	31.062	25.5383	32.9745	Australian Shepherd	Medium	M	FALSE	2015-03-01
51	2018-06-14	23.0669	27.7372	25.0122	35.3174	Australian Shepherd	Medium	M	FALSE	2015-03-01
51	2018-07-25	31.7583	38.857	41.9652	41.3256	Australian Shepherd	Medium	M	FALSE	2015-03-01
51	2018-10-18	47.0891	49.9674	47.3945	49.2421	Australian Shepherd	Medium	M	FALSE	2015-03-01
51	2019-05-02	41.2676	44.9742	28.5352	30.1207	Australian Shepherd	Medium	M	FALSE	2015-03-01
52	2018-03-14	37.3467	38.9487	26.4624	48.2528	Retriever - Labrador	Large	M	TRUE	2008-02-01
52	2018-04-02	42.3089	54.4691	39.0267	59.5692	Retriever - Labrador	Large	M	TRUE	2008-02-01
52	2018-05-15	39.7739	60.4527	34.916	56.2482	Retriever - Labrador	Large	M	TRUE	2008-02-01
52	2018-08-03	42.0857	60.4527	33.2319	50.3785	Retriever - Labrador	Large	M	TRUE	2008-02-01
52	2019-02-14	39.8161	54.0042	31.2028	54.0087	Retriever - Labrador	Large	M	TRUE	2008-02-01
52	2019-08-15	33.9372	42.5188	27.1775	50.3785	Retriever - Labrador	Large	M	TRUE	2008-02-01
52	2020-02-16	34.1746	47.9727	27.265	47.3589	Retriever - Labrador	Large	M	TRUE	2008-02-01
53	2018-03-14	45.1931	48.1852	28.477	38.098	Retriever - Labrador	Large	M	TRUE	2006-12-01
53	2018-04-05	57.3495	53.9396	38.11	62.0292	Retriever - Labrador	Large	M	TRUE	2006-12-01
54	2018-03-15	22.2234	29.3665	22.0759	52.7432	Retriever - Labrador	Large	F	FALSE	2010-01-01
54	2018-06-02	46.5616	45.6881	38.0915	59.5692	Retriever - Labrador	Large	F	FALSE	2010-01-01
54	2018-07-01	49.6492	50.8313	40.7039	54.7338	Retriever - Labrador	Large	F	FALSE	2010-01-01
54	2018-08-10	3.8008	26.5507	33.7338	40.1047	Retriever - Labrador	Large	F	FALSE	2010-01-01
54	2018-10-17	37.7757	34.7077	31.9396	47.3589	Retriever - Labrador	Large	F	FALSE	2010-01-01
55	2018-03-19	28.3263	38.6852	23.9109	48.2528	Retriever - Golden	Large	F	TRUE	2010-04-01
55	2018-05-29	46.3797	54.4691	31.888	59.5692	Retriever - Golden	Large	F	TRUE	2010-04-01
55	2018-07-17	47.543	60.4527	36.6655	59.5692	Retriever - Golden	Large	F	TRUE	2010-04-01
55	2018-08-17	46.4357	54.4691	36.6655	59.5692	Retriever - Golden	Large	F	TRUE	2010-04-01
56	2018-03-15	0	14.9898	8.2853	26.7071	Retriever - Labrador	Large	M	TRUE	2012-07-01
56	2018-04-06	0	16.0682	20.2394	31.1652	Retriever - Labrador	Large	M	TRUE	2012-07-01
56	2018-05-04	25.3635	29.483	22.7174	43.7345	Retriever - Labrador	Large	M	TRUE	2012-07-01
56	2018-06-14	33.6637	28.9528	28.3484	49.0709	Retriever - Labrador	Large	M	TRUE	2012-07-01
56	2018-09-05	29.5561	33.1673	27.8136	49.0709	Retriever - Labrador	Large	M	TRUE	2012-07-01
56	2019-03-22	43.4337	37.0665	34.7779	51.3141	Retriever - Labrador	Large	M	TRUE	2012-07-01
56	2019-06-17	43.4337	41.7036	36.9341	58.6366	Retriever - Labrador	Large	M	TRUE	2012-07-01
56	2019-09-22	43.4337	33.1438	36.3127	51.3141	Retriever - Labrador	Large	M	TRUE	2012-07-01
56	2020-03-27	45.4859	41.3967	37.0742	52.5338	Retriever - Labrador	Large	M	TRUE	2012-07-01
57	2018-03-14	13.6315	28.0931	20.0533	39.4945	Retriever - Labrador	Large	M	TRUE	2012-10-01
57	2018-09-19	37.8127	39.3268	31.0768	42.257	Retriever - Labrador	Large	M	TRUE	2012-10-01
57	2018-10-17	37.6553	34.3432	37.4194	47.5792	Retriever - Labrador	Large	M	TRUE	2012-10-01
57	2018-12-01	48.2396	49.6232	37.2286	49.0709	Retriever - Labrador	Large	M	TRUE	2012-10-01
57	2019-02-20	44.1221	57.0796	33.5976	54.5909	Retriever - Labrador	Large	M	TRUE	2012-10-01
57	2019-09-05	18.9954	22.1836	20.2394	40.0499	Retriever - Labrador	Large	M	TRUE	2012-10-01
57	2020-09-07	35.3367	40.0948	25.8317	44.7246	Retriever - Labrador	Large	M	TRUE	2012-10-01
58	2018-04-04	53.5858	57.0796	40.7042	37.599	German Shepherd / Alsatian	Large	M	FALSE	2014-09-01
58	2018-06-04	35.4561	57.0796	33.5976	37.599	German Shepherd / Alsatian	Large	M	FALSE	2014-09-01
58	2018-07-08	39.1862	41.7924	40.0845	42.9751	German Shepherd / Alsatian	Large	M	FALSE	2014-09-01
58	2018-08-12	35.4561	41.6594	33.2649	43.9032	German Shepherd / Alsatian	Large	M	FALSE	2014-09-01
58	2018-10-30	55.6537	57.0796	51.7692	36.0692	German Shepherd / Alsatian	Large	M	FALSE	2014-09-01
58	2018-11-27	58.4932	57.0796	59.0854	46.097	German Shepherd / Alsatian	Large	M	FALSE	2014-09-01
58	2019-05-19	54.0306	57.0796	41.7716	40.7738	German Shepherd / Alsatian	Large	M	FALSE	2014-09-01
58	2019-11-18	29.128	30.5977	21.2872	46.8584	German Shepherd / Alsatian	Large	M	FALSE	2014-09-01
58	2020-05-19	51.922	57.0796	28.4416	1.2035	German Shepherd / Alsatian	Large	M	FALSE	2014-09-01
59	2018-04-30	40.7713	39.6072	30.199	31.5697	Spaniel - English Cocker	Medium	F	TRUE	2007-08-01
59	2018-06-20	28.7801	31.8326	30.5372	41.7113	Spaniel - English Cocker	Medium	F	TRUE	2007-08-01
59	2018-07-15	36.9162	44.2936	31.8108	36.6079	Spaniel - English Cocker	Medium	F	TRUE	2007-08-01
59	2018-08-21	57.9005	60.4527	49.1861	57.9757	Spaniel - English Cocker	Medium	F	TRUE	2007-08-01
59	2018-11-17	55.8486	60.4527	50.6012	54.1788	Spaniel - English Cocker	Medium	F	TRUE	2007-08-01
59	2020-05-31	36.9018	35.459	28.8868	42.2434	Spaniel - English Cocker	Medium	F	TRUE	2007-08-01
60	2018-05-02	37.0168	38.9643	32.5157	41.7113	Border Terrier	Small	M	TRUE	2005-07-01
60	2018-06-02	23.3854	33.2249	28.477	38.098	Border Terrier	Small	M	TRUE	2005-07-01
60	2018-06-29	40.2942	42.667	30.7938	47.7243	Border Terrier	Small	M	TRUE	2005-07-01
60	2018-08-15	31.9948	32.5629	28.5563	34.3392	Border Terrier	Small	M	TRUE	2005-07-01
60	2018-11-07	49.5923	50.8313	31.7339	53.4582	Border Terrier	Small	M	TRUE	2005-07-01
60	2019-05-20	27.9012	35.6927	26.4624	28.4467	Border Terrier	Small	M	TRUE	2005-07-01
61	2018-05-03	25.4549	38.751	22.4712	37.8158	Australian Cattle Dog	Medium	F	TRUE	2012-07-01
61	2018-07-29	39.8183	57.0796	36.75	44.4514	Australian Cattle Dog	Medium	F	TRUE	2012-07-01
61	2018-09-05	46.133	49.9674	40.7042	43.9032	Australian Cattle Dog	Medium	F	TRUE	2012-07-01
61	2018-12-01	41.0633	49.6232	47.77	40.7738	Australian Cattle Dog	Medium	F	TRUE	2012-07-01
61	2019-06-04	29.0829	35.3203	25.5111	43.7345	Australian Cattle Dog	Medium	F	TRUE	2012-07-01
61	2019-06-13	26.9343	35.0227	20.7899	43.7345	Australian Cattle Dog	Medium	F	TRUE	2012-07-01
61	2019-08-20	17.5396	28.1788	30.3724	40.0499	Australian Cattle Dog	Medium	F	TRUE	2012-07-01
61	2019-08-28	19.2562	37.0355	17.9376	44.6622	Australian Cattle Dog	Medium	F	TRUE	2012-07-01
61	2019-09-23	35.4561	49.9674	27.1019	52.8492	Australian Cattle Dog	Medium	F	TRUE	2012-07-01
61	2019-09-29	37.9476	49.9674	24.9722	45.928	Australian Cattle Dog	Medium	F	TRUE	2012-07-01
61	2019-12-13	33.6188	57.0796	20.6488	43.7345	Australian Cattle Dog	Medium	F	TRUE	2012-07-01
61	2020-02-24	36.7867	40.1119	27.5616	43.8319	Australian Cattle Dog	Medium	F	TRUE	2012-07-01
61	2020-05-08	31.5043	36.5079	25.5242	41.7113	Australian Cattle Dog	Medium	F	TRUE	2012-07-01
61	2020-07-20	37.69	40.1463	29.4885	41.7113	Australian Cattle Dog	Medium	F	TRUE	2012-07-01
61	2020-08-30	33.5499	36.9737	26.9705	38.098	Australian Cattle Dog	Medium	F	TRUE	2012-07-01
61	2020-10-03	36.9018	40.0948	28.477	41.7113	Australian Cattle Dog	Medium	F	TRUE	2012-07-01
61	2020-11-17	38.53	37.1232	25.7149	39.5648	Australian Cattle Dog	Medium	F	TRUE	2012-07-01
61	2021-01-08	35	36.1203	26.1515	41.7113	Australian Cattle Dog	Medium	F	TRUE	2012-07-01
61	2021-03-11	40.0131	40.0948	28.4657	41.7113	Australian Cattle Dog	Medium	F	TRUE	2012-07-01
61	2021-04-09	34.956	33.9115	25.5877	39.5648	Australian Cattle Dog	Medium	F	TRUE	2012-07-01
62	2018-05-01	53.8574	48.9634	37.7246	61.1971	Italian Spinone	Large	F	TRUE	2013-08-01
62	2018-05-30	14.6959	27.3555	23.8491	46.8584	Italian Spinone	Large	F	TRUE	2013-08-01
62	2018-06-27	33.9773	37.1912	27.4548	45.928	Italian Spinone	Large	F	TRUE	2013-08-01
62	2018-08-13	41.813	32.681	30.3897	51.3141	Italian Spinone	Large	F	TRUE	2013-08-01
62	2018-10-31	33.9101	30.05	21.6459	46.8584	Italian Spinone	Large	F	TRUE	2013-08-01
62	2019-03-04	49.471	48.9634	46.6204	61.1971	Italian Spinone	Large	F	TRUE	2013-08-01
62	2019-04-05	44.6977	57.0796	36.3127	58.6366	Italian Spinone	Large	F	TRUE	2013-08-01
62	2019-05-06	49.4472	48.9634	42.8973	61.1971	Italian Spinone	Large	F	TRUE	2013-08-01
62	2019-07-29	47.8394	48.9634	43.2389	57.5887	Italian Spinone	Large	F	TRUE	2013-08-01
62	2020-05-22	46.0168	57.0796	40.8462	51.3141	Italian Spinone	Large	F	TRUE	2013-08-01
62	2020-11-20	38.6003	33.1438	34.8921	51.3141	Italian Spinone	Large	F	TRUE	2013-08-01
62	2021-02-18	46.8976	41.0949	35.7039	52.5338	Italian Spinone	Large	F	TRUE	2013-08-01
62	2021-03-31	47.9227	44.343	34.4837	52.5338	Italian Spinone	Large	F	TRUE	2013-08-01
63	2018-05-02	39.4118	33.1908	21.9351	34.7382	Retriever - Labrador	Large	M	FALSE	2017-07-01
63	2018-06-22	42.679	45.3248	20.508	29.9287	Retriever - Labrador	Large	M	FALSE	2017-07-01
63	2018-07-22	47.2529	45.747	30.7034	41.707	Retriever - Labrador	Large	M	FALSE	2017-07-01
63	2018-08-31	48.5464	57.0796	31.5137	43.9032	Retriever - Labrador	Large	M	FALSE	2017-07-01
63	2018-12-03	41.7902	44.746	22.2144	35.7162	Retriever - Labrador	Large	M	FALSE	2017-07-01
63	2019-05-12	41.6993	57.0796	27.8136	40.7738	Retriever - Labrador	Large	M	FALSE	2017-07-01
63	2019-12-08	38.5327	42.4796	26.5119	43.9032	Retriever - Labrador	Large	M	FALSE	2017-07-01
63	2020-04-04	40.5421	36.6991	25.1864	41.707	Retriever - Labrador	Large	M	FALSE	2017-07-01
63	2020-06-08	43.0217	41.3974	36.6199	43.9032	Retriever - Labrador	Large	M	FALSE	2017-07-01
63	2020-06-26	43.4337	42.1543	35.0303	45.3792	Retriever - Labrador	Large	M	FALSE	2017-07-01
64	2018-05-06	29.9929	31.117	28.0834	30.961	German Shepherd / Alsatian	Large	M	FALSE	2007-02-01
64	2018-07-07	26.4175	34.1465	29.0476	34.9134	German Shepherd / Alsatian	Large	M	FALSE	2007-02-01
64	2018-08-06	28.2448	29.2675	27.4295	38.6453	German Shepherd / Alsatian	Large	M	FALSE	2007-02-01
64	2018-09-19	16.7551	26.9889	22.1588	39.5648	German Shepherd / Alsatian	Large	M	FALSE	2007-02-01
64	2018-12-10	39.6189	40.0776	34.5427	52.5338	German Shepherd / Alsatian	Large	M	FALSE	2007-02-01
64	2019-06-25	21.9604	28.6358	23.7343	52.7432	German Shepherd / Alsatian	Large	M	FALSE	2007-02-01
64	2019-07-07	25.6662	28.1545	21.9825	36.4359	German Shepherd / Alsatian	Large	M	FALSE	2007-02-01
64	2020-05-25	19.9263	28.1545	22.9358	33.175	German Shepherd / Alsatian	Large	M	FALSE	2007-02-01
64	2020-08-31	20.4603	30.4231	24.4005	46.6695	German Shepherd / Alsatian	Large	M	FALSE	2007-02-01
64	2021-05-23	13.0395	26.0241	19.1781	49.681	German Shepherd / Alsatian	Large	M	FALSE	2007-02-01
65	2018-05-04	40.5647	32.9569	34.8921	40.7738	Retriever - Labrador	Large	F	FALSE	2017-01-01
65	2020-06-08	39.8409	38.4035	29.7617	38.5501	Retriever - Labrador	Large	F	FALSE	2017-01-01
67	2018-05-17	31.2422	28.7738	17.2274	44.6622	Retriever - Labrador	Large	F	FALSE	2014-07-01
67	2018-07-31	14.3012	20.8617	26.971	32.9745	Retriever - Labrador	Large	F	FALSE	2014-07-01
67	2020-06-10	53.4625	57.0796	47.0906	53.0262	Retriever - Labrador	Large	F	FALSE	2014-07-01
68	2018-06-04	35.3659	38.2032	26.6024	48.2528	Retriever - Labrador	Large	F	TRUE	2009-01-01
68	2018-07-29	46.3518	46.0891	26.7212	57.217	Retriever - Labrador	Large	F	TRUE	2009-01-01
68	2018-08-28	51.9058	51.0198	36.8855	59.5692	Retriever - Labrador	Large	F	TRUE	2009-01-01
68	2018-10-07	54.2171	60.4527	46.7701	62.0292	Retriever - Labrador	Large	F	TRUE	2009-01-01
68	2018-12-30	51.0811	53.9396	30.0554	57.217	Retriever - Labrador	Large	F	TRUE	2009-01-01
68	2019-06-17	50.077	50.5553	39.3865	59.5692	Retriever - Labrador	Large	F	TRUE	2009-01-01
68	2020-02-12	55.9404	60.4527	43.1034	55.6821	Retriever - Labrador	Large	F	TRUE	2009-01-01
68	2020-07-14	51.9639	54.4691	35.9109	59.5692	Retriever - Labrador	Large	F	TRUE	2009-01-01
69	2018-06-19	22.7995	35.5816	19.3812	44.5624	Retriever - Labrador	Large	F	FALSE	2007-01-01
69	2018-09-04	26.9395	32.6561	23.9837	41.7113	Retriever - Labrador	Large	F	FALSE	2007-01-01
70	2018-06-19	33.238	30.0692	20.5784	21.486	Spaniel - English Springer	Medium	M	TRUE	2015-06-01
70	2018-09-05	35.7027	31.5618	28.4416	39.4945	Spaniel - English Springer	Medium	M	TRUE	2015-06-01
70	2018-10-08	16.4544	24.3544	18.0394	26.2439	Spaniel - English Springer	Medium	M	TRUE	2015-06-01
70	2018-11-05	50.1389	57.0796	37.0672	43.9032	Spaniel - English Springer	Medium	M	TRUE	2015-06-01
70	2018-12-18	57.1005	57.0796	43.725	58.6366	Spaniel - English Springer	Medium	M	TRUE	2015-06-01
70	2019-02-25	58.4932	57.0796	59.0854	61.1971	Spaniel - English Springer	Medium	M	TRUE	2015-06-01
70	2019-06-24	58.4932	57.0796	59.0854	61.1971	Spaniel - English Springer	Medium	M	TRUE	2015-06-01
70	2019-09-25	58.4932	57.0796	59.0854	61.1971	Spaniel - English Springer	Medium	M	TRUE	2015-06-01
70	2019-12-18	25.7287	33.3807	23.8107	25.091	Spaniel - English Springer	Medium	M	TRUE	2015-06-01
70	2020-01-28	24.1955	29.5202	20.3093	17.755	Spaniel - English Springer	Medium	M	TRUE	2015-06-01
70	2020-04-03	33.9773	41.7036	26.8409	36.8587	Spaniel - English Springer	Medium	M	TRUE	2015-06-01
70	2020-05-15	35.8148	41.5277	22.7174	32.9745	Spaniel - English Springer	Medium	M	TRUE	2015-06-01
70	2020-06-18	58.4932	57.0796	46.9713	51.3141	Spaniel - English Springer	Medium	M	TRUE	2015-06-01
70	2021-01-19	54.4277	57.0796	47.4562	41.3256	Spaniel - English Springer	Medium	M	TRUE	2015-06-01
70	2021-05-14	53.4625	57.0796	38.3863	50.7496	Spaniel - English Springer	Medium	M	TRUE	2015-06-01
71	2018-06-21	41.995	41.9721	22.7051	25.091	Retriever - Labrador	Large	F	TRUE	2013-08-01
72	2018-06-23	22.4187	24.9686	20.0765	51.532	Newfoundland	Extra Large	F	FALSE	2015-02-01
74	2018-06-20	55.2517	57.0796	51.7692	61.1971	Border Collie	Medium	M	FALSE	2011-05-01
74	2018-08-01	53.0937	57.0796	59.0854	61.1971	Border Collie	Medium	M	FALSE	2011-05-01
74	2018-08-29	58.4932	57.0796	59.0854	61.1971	Border Collie	Medium	M	FALSE	2011-05-01
74	2018-10-10	58.4932	57.0796	59.0854	61.1971	Border Collie	Medium	M	FALSE	2011-05-01
74	2019-01-02	59.0676	60.4527	62.3168	62.0292	Border Collie	Medium	M	FALSE	2011-05-01
74	2019-07-18	57.0526	60.4527	46.9184	62.0292	Border Collie	Medium	M	FALSE	2011-05-01
74	2020-01-18	58.2018	60.4527	55.564	62.0292	Border Collie	Medium	M	FALSE	2011-05-01
74	2020-07-18	57.0526	60.4527	55.564	62.0292	Border Collie	Medium	M	FALSE	2011-05-01
75	2018-07-09	30.7612	30.3202	24.6722	38.6453	Retriever - Labrador	Large	M	FALSE	2008-06-01
76	2018-07-06	13.9049	19.0222	18.2885	33.9745	Mixed (Medium)	Medium	F	TRUE	2013-06-01
76	2018-09-05	30.6358	27.687	21.7301	32.377	Mixed (Medium)	Medium	F	TRUE	2013-06-01
76	2018-10-08	0	18.0172	11.6817	7.1237	Mixed (Medium)	Medium	F	TRUE	2013-06-01
76	2018-11-05	31.2871	39.1079	24.4442	46.8584	Mixed (Medium)	Medium	F	TRUE	2013-06-01
76	2018-12-18	31.9154	33.3807	24.5883	46.8584	Mixed (Medium)	Medium	F	TRUE	2013-06-01
76	2019-02-25	41.2676	49.6232	32.0957	49.0709	Mixed (Medium)	Medium	F	TRUE	2013-06-01
76	2019-06-24	45.8079	39.1805	34.7779	58.6366	Mixed (Medium)	Medium	F	TRUE	2013-06-01
76	2019-09-25	57.0238	45.09	46.336	56.9781	Mixed (Medium)	Medium	F	TRUE	2013-06-01
76	2019-12-18	16.9138	25.2312	19.5676	26.9116	Mixed (Medium)	Medium	F	TRUE	2013-06-01
76	2020-01-28	0	13.5558	11.4697	0	Mixed (Medium)	Medium	F	TRUE	2013-06-01
76	2020-05-15	7.4268	19.3907	17.0812	26.2439	Mixed (Medium)	Medium	F	TRUE	2013-06-01
76	2020-06-18	40.0443	45.995	36.6199	43.9032	Mixed (Medium)	Medium	F	TRUE	2013-06-01
76	2020-08-07	58.4932	57.0796	59.0854	61.1971	Mixed (Medium)	Medium	F	TRUE	2013-06-01
76	2020-11-20	0	17.9615	17.2161	11.5665	Mixed (Medium)	Medium	F	TRUE	2013-06-01
76	2021-01-19	26.3497	33.4725	27.5506	35.4827	Mixed (Medium)	Medium	F	TRUE	2013-06-01
76	2021-05-14	50.1627	47.7646	32.265	49.1494	Mixed (Medium)	Medium	F	TRUE	2013-06-01
77	2018-07-13	23.0437	38.751	36.1365	35.3174	Bearded Collie	Large	F	TRUE	2012-03-01
77	2018-10-06	38.0826	44.746	41.7716	48.1319	Bearded Collie	Large	F	TRUE	2012-03-01
78	2018-07-09	52.7017	36.6087	27.6334	37.9889	Retriever - Labrador	Large	M	TRUE	2015-09-01
78	2018-07-26	52.1164	57.0796	41.3188	35.8929	Retriever - Labrador	Large	M	TRUE	2015-09-01
78	2018-08-21	58.4932	57.0796	59.0854	38.1619	Retriever - Labrador	Large	M	TRUE	2015-09-01
78	2018-10-01	58.4932	57.0796	59.0854	38.1619	Retriever - Labrador	Large	M	TRUE	2015-09-01
78	2018-12-31	57.1005	57.0796	31.9624	26.0365	Retriever - Labrador	Large	M	TRUE	2015-09-01
78	2019-07-12	58.4932	57.0796	59.0854	53.0262	Retriever - Labrador	Large	M	TRUE	2015-09-01
78	2019-11-20	57.1005	57.0796	51.7692	38.1619	Retriever - Labrador	Large	M	TRUE	2015-09-01
79	2018-07-12	47.6273	60.4527	35.7991	62.0292	Border Collie	Medium	M	FALSE	2010-06-01
79	2018-09-09	53.8149	60.4527	38.0178	52.5338	Border Collie	Medium	M	FALSE	2010-06-01
79	2018-10-01	58.2018	60.4527	55.564	54.7338	Border Collie	Medium	M	FALSE	2010-06-01
79	2018-11-19	53.6072	60.4527	34.8257	47.0344	Border Collie	Medium	M	FALSE	2010-06-01
79	2019-02-06	56.7571	60.4527	62.3168	51.0792	Border Collie	Medium	M	FALSE	2010-06-01
79	2019-12-03	59.0676	60.4527	41.8227	27.5933	Border Collie	Medium	M	FALSE	2010-06-01
79	2020-04-30	53.6072	60.4527	30.9047	41.1777	Border Collie	Medium	M	FALSE	2010-06-01
80	2018-07-06	43.4796	47.9727	29.5822	48.2528	Mixed (Large)	Large	F	TRUE	2007-05-01
80	2020-07-16	15.8896	33.4942	20.7434	43.1406	Mixed (Large)	Large	F	TRUE	2007-05-01
81	2018-08-02	49.5069	54.4691	45.5483	47.5213	Cross Breed (Unknown X )/ Mongrel	Extra Large	F	TRUE	2010-04-01
81	2018-09-10	52.811	60.4527	48.8704	45.4135	Cross Breed (Unknown X )/ Mongrel	Extra Large	F	TRUE	2010-04-01
81	2018-10-07	50.077	54.4691	46.5151	51.9914	Cross Breed (Unknown X )/ Mongrel	Extra Large	F	TRUE	2010-04-01
81	2018-11-16	51.3841	60.4527	41.8959	41.8752	Cross Breed (Unknown X )/ Mongrel	Extra Large	F	TRUE	2010-04-01
81	2019-02-10	44.566	54.4691	48.8704	48.4156	Cross Breed (Unknown X )/ Mongrel	Extra Large	F	TRUE	2010-04-01
81	2019-08-30	44.3152	44.1221	38.4658	48.9454	Cross Breed (Unknown X )/ Mongrel	Extra Large	F	TRUE	2010-04-01
82	2018-08-02	5.4229	24.4673	25.4159	48.6862	Jack/Parson Russell Terrier	Small	F	TRUE	2014-05-01
82	2018-09-11	7.7468	21.891	18.1638	53.8272	Jack/Parson Russell Terrier	Small	F	TRUE	2014-05-01
82	2018-10-08	44.813	41.2257	35.6209	58.6366	Jack/Parson Russell Terrier	Small	F	TRUE	2014-05-01
82	2018-11-19	54.9012	57.0796	34.2638	61.1971	Jack/Parson Russell Terrier	Small	F	TRUE	2014-05-01
83	2018-08-03	29.2621	30.3295	21.2342	36.9936	Retriever - Labrador	Large	F	FALSE	2007-07-01
84	2018-09-23	18.5443	34.7194	24.4005	43.1406	Border Collie	Medium	F	TRUE	2004-04-01
84	2018-10-16	25.975	37.0687	25.9594	51.8251	Border Collie	Medium	F	TRUE	2004-04-01
84	2018-11-29	21.0059	33.8782	26.034	40.1047	Border Collie	Medium	F	TRUE	2004-04-01
85	2020-02-15	34.9853	44.0013	26.6348	49.1494	Border Collie	Medium	M	TRUE	2007-08-01
86	2018-08-23	22.0705	31.7963	20.7546	29.9287	Retriever - Labrador	Large	M	FALSE	2015-12-01
87	2018-08-28	2.5952	22.7402	19.2229	33.5671	Retriever - Labrador	Large	M	TRUE	2012-09-01
88	2018-08-30	29.0698	27.3456	32.0432	31.5697	Samoyed	Large	F	TRUE	2009-01-01
88	2018-10-29	30.8079	26.0074	26.9162	39.5648	Samoyed	Large	F	TRUE	2009-01-01
88	2018-11-26	28.7317	32.0732	28.5336	41.7113	Samoyed	Large	F	TRUE	2009-01-01
88	2019-01-09	25.164	29.6655	31.0284	32.5842	Samoyed	Large	F	TRUE	2009-01-01
88	2019-04-04	17.3408	26.8368	21.1195	34.9134	Samoyed	Large	F	TRUE	2009-01-01
88	2019-10-18	41.1214	34.6496	35.831	41.8752	Samoyed	Large	F	TRUE	2009-01-01
89	2018-08-30	42.6297	40.0434	26.8619	52.7432	Retriever - Labrador	Large	M	TRUE	2008-05-01
89	2018-10-29	41.1074	31.4768	29.3602	50.3785	Retriever - Labrador	Large	M	TRUE	2008-05-01
89	2018-11-26	31.6272	32.4701	26.8945	41.7113	Retriever - Labrador	Large	M	TRUE	2008-05-01
89	2019-01-09	39.3509	33.7677	30.211	46.8317	Retriever - Labrador	Large	M	TRUE	2008-05-01
89	2019-04-04	37.8756	36.1203	33.0674	46.8317	Retriever - Labrador	Large	M	TRUE	2008-05-01
89	2019-09-10	46.4497	41.3585	37.1607	59.5692	Retriever - Labrador	Large	M	TRUE	2008-05-01
89	2019-10-18	38.8985	34.5685	34.5427	48.9454	Retriever - Labrador	Large	M	TRUE	2008-05-01
89	2020-04-22	35.8467	36.2741	29.3602	43.8319	Retriever - Labrador	Large	M	TRUE	2008-05-01
89	2020-05-15	35.5848	31.1074	25.5242	45.2514	Retriever - Labrador	Large	M	TRUE	2008-05-01
89	2020-06-28	34.8826	33.0228	25.5242	38.098	Retriever - Labrador	Large	M	TRUE	2008-05-01
90	2018-09-06	25.0207	49.6232	17.475	52.2763	Border Collie	Medium	M	FALSE	2013-10-01
90	2018-09-20	46.2726	57.0796	43.4575	56.9781	Border Collie	Medium	M	FALSE	2013-10-01
91	2018-09-09	56.6157	57.0796	52.3265	51.3141	Border Collie	Medium	M	FALSE	2014-03-01
91	2018-11-19	55.2517	57.0796	51.7692	56.9781	Border Collie	Medium	M	FALSE	2014-03-01
91	2018-12-10	16.4059	27.0623	31.005	32.9745	Border Collie	Medium	M	FALSE	2014-03-01
91	2019-02-06	47.3466	49.1249	36.338	35.3174	Border Collie	Medium	M	FALSE	2014-03-01
91	2019-12-03	55.2517	57.0796	41.2818	33.7484	Border Collie	Medium	M	FALSE	2014-03-01
91	2020-01-12	55.2517	57.0796	51.7692	42.9751	Border Collie	Medium	M	FALSE	2014-03-01
93	2018-09-13	40.4346	39.2336	26.7644	50.3785	Retriever - Labrador	Large	M	TRUE	2009-09-01
93	2020-05-22	29.0538	30.4137	28.3641	41.7113	Retriever - Labrador	Large	M	TRUE	2009-09-01
94	2018-12-07	20.812	25.8826	34.1916	44.1973	Border Collie	Medium	M	FALSE	2007-09-01
94	2020-05-08	39.4497	46.0891	26.5916	49.681	Border Collie	Medium	M	FALSE	2007-09-01
94	2020-06-12	32.1626	31.8127	25.2813	54.0087	Border Collie	Medium	M	FALSE	2007-09-01
94	2020-08-23	37.7471	35.2046	24.7245	41.1777	Border Collie	Medium	M	FALSE	2007-09-01
94	2020-10-26	44.0367	44.5432	29.6291	40.6422	Border Collie	Medium	M	FALSE	2007-09-01
94	2021-03-17	45.6394	37.9396	25.2707	57.217	Border Collie	Medium	M	FALSE	2007-09-01
95	2018-09-07	11.3143	31.6467	20.8724	49.0709	Retriever - Labrador	Large	F	FALSE	2012-06-01
95	2018-11-23	0.2089	15.8765	20.3911	43.7345	Retriever - Labrador	Large	F	FALSE	2012-06-01
95	2020-05-15	27.9832	40.3547	26.7861	51.8251	Retriever - Labrador	Large	F	FALSE	2012-06-01
96	2018-10-01	45.8311	49.6232	38.3863	48.1319	Spaniel - English Cocker	Medium	F	FALSE	2018-01-01
96	2018-10-31	50.0672	57.0796	47.3945	53.6039	Spaniel - English Cocker	Medium	F	FALSE	2018-01-01
96	2018-12-01	58.4932	57.0796	59.0854	61.1971	Spaniel - English Cocker	Medium	F	FALSE	2018-01-01
96	2019-01-12	58.4932	57.0796	59.0854	61.1971	Spaniel - English Cocker	Medium	F	FALSE	2018-01-01
96	2019-05-01	58.4932	57.0796	37.0405	61.1971	Spaniel - English Cocker	Medium	F	FALSE	2018-01-01
96	2019-10-22	58.4932	57.0796	59.0854	61.1971	Spaniel - English Cocker	Medium	F	FALSE	2018-01-01
96	2020-02-29	58.4932	57.0796	59.0854	61.1971	Spaniel - English Cocker	Medium	F	FALSE	2018-01-01
96	2020-10-17	58.4932	57.0796	59.0854	61.1971	Spaniel - English Cocker	Medium	F	FALSE	2018-01-01
97	2018-10-01	35.4389	48.1852	26.6132	54.9483	Retriever - Golden	Large	F	FALSE	2006-04-01
97	2018-11-17	34.293	41.6282	24.484	52.7432	Retriever - Golden	Large	F	FALSE	2006-04-01
97	2018-12-14	46.0583	50.8313	44.4127	59.5692	Retriever - Golden	Large	F	FALSE	2006-04-01
97	2019-01-27	46.4916	54.4691	40.9065	59.5692	Retriever - Golden	Large	F	FALSE	2006-04-01
97	2019-02-14	46.3238	54.4691	39.6317	59.5692	Retriever - Golden	Large	F	FALSE	2006-04-01
97	2019-03-14	42.5042	50.8313	38.5801	57.217	Retriever - Golden	Large	F	FALSE	2006-04-01
97	2019-04-20	46.184	48.1852	27.4845	54.9483	Retriever - Golden	Large	F	FALSE	2006-04-01
97	2019-04-28	41.9601	50.8313	30.0434	54.9483	Retriever - Golden	Large	F	FALSE	2006-04-01
97	2019-07-22	38.7569	46.2066	35.4216	54.9483	Retriever - Golden	Large	F	FALSE	2006-04-01
97	2019-11-04	36.5561	44.5432	32.7829	57.217	Retriever - Golden	Large	F	FALSE	2006-04-01
97	2020-02-01	35.4827	48.1852	33.947	57.217	Retriever - Golden	Large	F	FALSE	2006-04-01
97	2020-11-05	30.6832	43.1017	29.1977	54.9483	Retriever - Golden	Large	F	FALSE	2006-04-01
97	2021-02-02	34.4113	40.2501	28.4657	51.8251	Retriever - Golden	Large	F	FALSE	2006-04-01
98	2020-10-07	48.4867	38.0561	30.3433	29.9136	Retriever - Labrador	Large	F	FALSE	2011-05-01
99	2018-10-01	0	6.106	11.7991	0	Jack/Parson Russell Terrier	Small	F	FALSE	2015-09-01
100	2018-10-05	50.3544	41.7036	32.1723	18.8355	Border Collie	Medium	M	FALSE	2017-05-01
100	2018-11-18	45.0901	49.1249	36.6458	16.5714	Border Collie	Medium	M	FALSE	2017-05-01
100	2018-12-12	51.8007	49.1249	51.7692	24.1244	Border Collie	Medium	M	FALSE	2017-05-01
100	2019-01-27	55.3771	49.1249	38.7451	21.1944	Border Collie	Medium	M	FALSE	2017-05-01
100	2019-04-23	58.4932	57.0796	50.6494	28.6151	Border Collie	Medium	M	FALSE	2017-05-01
100	2019-10-31	58.4932	57.0796	59.0854	39.8365	Border Collie	Medium	M	FALSE	2017-05-01
100	2020-11-05	51.4616	57.0796	47.77	25.3029	Border Collie	Medium	M	FALSE	2017-05-01
101	2018-10-03	55.3771	57.0796	40.0509	50.3603	Border Collie	Medium	F	FALSE	2017-10-01
101	2018-10-25	39.6602	38.8926	25.5929	27.1151	Border Collie	Medium	F	FALSE	2017-10-01
101	2018-11-22	45.1594	44.4113	28.0564	37.599	Border Collie	Medium	F	FALSE	2017-10-01
101	2019-01-03	47.1358	41.7036	34.9841	33.7484	Border Collie	Medium	F	FALSE	2017-10-01
101	2019-03-28	58.4932	57.0796	50.6494	46.097	Border Collie	Medium	F	FALSE	2017-10-01
101	2019-07-02	50.4982	49.1249	38.5346	30.312	Border Collie	Medium	F	FALSE	2017-10-01
101	2019-10-11	58.4932	57.0796	49.4087	61.1971	Border Collie	Medium	F	FALSE	2017-10-01
101	2019-12-17	50.4742	57.0796	36.75	51.3141	Border Collie	Medium	F	FALSE	2017-10-01
101	2020-03-02	55.2517	57.0796	40.425	51.3141	Border Collie	Medium	F	FALSE	2017-10-01
101	2020-09-07	53.5611	49.1249	25.5111	51.3141	Border Collie	Medium	F	FALSE	2017-10-01
101	2020-10-11	58.4932	57.0796	49.4087	61.1971	Border Collie	Medium	F	FALSE	2017-10-01
101	2021-03-12	55.2768	57.0796	36.3127	58.6366	Border Collie	Medium	F	FALSE	2017-10-01
101	2021-05-24	53.5611	57.0796	31.868	56.1884	Border Collie	Medium	F	FALSE	2017-10-01
102	2018-10-08	36.4262	41.0206	30.6346	44.7246	Border Collie	Medium	F	FALSE	2008-05-01
102	2018-11-12	30.839	33.9004	30.8923	38.098	Border Collie	Medium	F	FALSE	2008-05-01
102	2018-12-06	50.4919	54.4691	43.5429	55.6821	Border Collie	Medium	F	FALSE	2008-05-01
102	2019-01-21	32.7842	34.5917	29.7705	45.2514	Border Collie	Medium	F	FALSE	2008-05-01
102	2019-04-15	40.4627	42.5821	37.4586	52.5338	Border Collie	Medium	F	FALSE	2008-05-01
102	2019-11-01	46.198	45.7728	40.2431	52.5338	Border Collie	Medium	F	FALSE	2008-05-01
102	2020-04-23	33.8183	38.8085	31.6955	45.2514	Border Collie	Medium	F	FALSE	2008-05-01
103	2018-11-27	28.5861	33.8671	23.6304	32.5842	Border Collie	Medium	M	FALSE	2007-05-01
103	2018-12-27	42.5181	48.1139	35.2514	47.3589	Border Collie	Medium	M	FALSE	2007-05-01
103	2019-02-22	48.134	39.9414	30.4643	42.6109	Border Collie	Medium	M	FALSE	2007-05-01
103	2019-05-03	35.2929	37.178	22.7597	31.987	Border Collie	Medium	M	FALSE	2007-05-01
103	2019-10-15	47.6273	39.5743	35.0676	47.3589	Border Collie	Medium	M	FALSE	2007-05-01
103	2019-11-18	32.9802	29.7477	27.3527	32.5842	Border Collie	Medium	M	FALSE	2007-05-01
103	2020-07-27	36.3106	32.8963	29.0822	41.7113	Border Collie	Medium	M	FALSE	2007-05-01
103	2020-09-07	40.9954	36.9737	30.7693	32.5842	Border Collie	Medium	M	FALSE	2007-05-01
103	2020-11-15	46.7856	44.0979	32.1734	44.0349	Border Collie	Medium	M	FALSE	2007-05-01
104	2018-10-17	9.4845	23.4584	20.9433	44.2827	Retriever - Golden	Large	F	FALSE	2011-06-01
104	2020-04-23	35.5848	35.6309	30.9912	51.8251	Retriever - Golden	Large	F	FALSE	2011-06-01
104	2020-06-09	30.6208	34.1465	26.9162	45.2514	Retriever - Golden	Large	F	FALSE	2011-06-01
104	2020-07-20	25.1988	37.5113	28.7382	51.8251	Retriever - Golden	Large	F	FALSE	2011-06-01
104	2020-12-28	41.5131	40.6024	35.4372	57.217	Retriever - Golden	Large	F	FALSE	2011-06-01
106	2018-10-18	51.631	41.4407	22.4957	43.7345	Airedale Terrier	Large	M	FALSE	2017-09-01
106	2018-12-07	38.3076	33.5972	29.7617	42.257	Airedale Terrier	Large	M	FALSE	2017-09-01
106	2019-01-06	43.0217	45.3248	43.725	51.3141	Airedale Terrier	Large	M	FALSE	2017-09-01
106	2019-02-15	48.1218	44.746	47.77	44.4514	Airedale Terrier	Large	M	FALSE	2017-09-01
106	2019-05-10	53.3149	57.0796	44.2786	50.7496	Airedale Terrier	Large	M	FALSE	2017-09-01
106	2019-11-23	46.5287	44.6334	38.7451	51.3141	Airedale Terrier	Large	M	FALSE	2017-09-01
106	2020-11-22	52.1894	49.6232	51.7692	56.9781	Airedale Terrier	Large	M	FALSE	2017-09-01
107	2018-10-18	49.2512	46.1771	29.7115	44.7246	Spaniel - English Springer	Medium	F	FALSE	2010-11-01
107	2018-12-27	46.4497	48.1139	40.2431	52.5338	Spaniel - English Springer	Medium	F	FALSE	2010-11-01
107	2019-01-22	50.9659	60.4527	41.9943	52.5338	Spaniel - English Springer	Medium	F	FALSE	2010-11-01
107	2019-04-23	53.4444	60.4527	55.564	57.9757	Spaniel - English Springer	Medium	F	FALSE	2010-11-01
107	2019-09-13	58.2018	60.4527	55.564	43.9943	Spaniel - English Springer	Medium	F	FALSE	2010-11-01
107	2020-03-10	59.0676	60.4527	62.3168	62.0292	Spaniel - English Springer	Medium	F	FALSE	2010-11-01
107	2020-09-06	59.0676	60.4527	62.3168	62.0292	Spaniel - English Springer	Medium	F	FALSE	2010-11-01
107	2020-12-17	59.0676	60.4527	62.3168	62.0292	Spaniel - English Springer	Medium	F	FALSE	2010-11-01
107	2021-03-28	50.7645	48.0784	38.8893	54.0087	Spaniel - English Springer	Medium	F	FALSE	2010-11-01
107	2021-05-16	45.3883	46.0309	39.0465	54.0087	Spaniel - English Springer	Medium	F	FALSE	2010-11-01
108	2018-11-07	31.381	30.4512	23.0083	54.9483	Spaniel - English Springer	Medium	M	FALSE	2008-03-01
108	2019-02-07	35.4827	35.73	26.2264	52.7432	Spaniel - English Springer	Medium	M	FALSE	2008-03-01
108	2019-03-06	44.7471	45.4107	33.6071	54.9483	Spaniel - English Springer	Medium	M	FALSE	2008-03-01
108	2019-04-13	39.985	45.7162	23.3918	57.217	Spaniel - English Springer	Medium	M	FALSE	2008-03-01
108	2019-06-05	44.9003	60.4527	26.2371	54.9483	Spaniel - English Springer	Medium	M	FALSE	2008-03-01
108	2019-07-12	45.9745	60.4527	26.9596	59.5692	Spaniel - English Springer	Medium	M	FALSE	2008-03-01
109	2018-11-29	6.662	27.2434	19.4985	31.802	Retriever - Labrador	Large	M	FALSE	2008-09-01
110	2018-11-11	39.8161	36.9737	27.6278	39.5648	Cross Breed (Unknown X )/ Mongrel	Extra Large	M	FALSE	2007-10-01
111	2018-12-07	58.4932	57.0796	59.0854	38.1619	Border Collie	Medium	F	FALSE	2011-08-01
111	2018-12-28	28.7671	23.7165	32.1723	36.2891	Border Collie	Medium	F	FALSE	2011-08-01
111	2019-01-25	35.5702	28.0243	44.7482	37.1644	Border Collie	Medium	F	FALSE	2011-08-01
111	2019-05-01	59.0676	60.4527	62.3168	39.8973	Border Collie	Medium	F	FALSE	2011-08-01
111	2019-06-02	59.0676	60.4527	43.7119	25.5662	Border Collie	Medium	F	FALSE	2011-08-01
111	2019-12-17	53.7852	60.4527	62.3168	62.0292	Border Collie	Medium	F	FALSE	2011-08-01
111	2020-05-08	57.9005	60.4527	33.1358	48.4563	Border Collie	Medium	F	FALSE	2011-08-01
111	2020-06-12	34.6473	27.3627	34.469	37.1644	Border Collie	Medium	F	FALSE	2011-08-01
111	2020-08-23	59.0676	60.4527	62.3168	39.8973	Border Collie	Medium	F	FALSE	2011-08-01
111	2020-12-14	58.2018	60.4527	36.8515	57.217	Border Collie	Medium	F	FALSE	2011-08-01
111	2021-03-17	59.0676	60.4527	41.8227	48.4563	Border Collie	Medium	F	FALSE	2011-08-01
111	2021-05-20	59.0676	60.4527	41.9696	57.9757	Border Collie	Medium	F	FALSE	2011-08-01
112	2018-10-31	13.3325	22.6879	17.8246	39.4945	Cross Breed (Unknown X )/ Mongrel	Extra Large	F	FALSE	2013-03-01
112	2018-12-20	23.5514	22.3119	26.8554	8.6567	Cross Breed (Unknown X )/ Mongrel	Extra Large	F	FALSE	2013-03-01
112	2019-01-18	41.2222	29.3904	33.2238	30.312	Cross Breed (Unknown X )/ Mongrel	Extra Large	F	FALSE	2013-03-01
112	2019-03-06	15.6763	19.6933	21.8385	40.0499	Cross Breed (Unknown X )/ Mongrel	Extra Large	F	FALSE	2013-03-01
112	2019-05-20	49.2808	57.0796	59.0854	35.4949	Cross Breed (Unknown X )/ Mongrel	Extra Large	F	FALSE	2013-03-01
112	2019-12-05	43.5483	30.899	47.0906	32.7453	Cross Breed (Unknown X )/ Mongrel	Extra Large	F	FALSE	2013-03-01
112	2020-12-05	45.6687	34.7051	35.9379	53.6039	Cross Breed (Unknown X )/ Mongrel	Extra Large	F	FALSE	2013-03-01
113	2018-11-03	32.857	39.1079	25.7987	55.1801	German Shepherd / Alsatian	Large	F	FALSE	2013-11-01
113	2019-03-07	41.6765	45.3248	31.3851	58.6366	German Shepherd / Alsatian	Large	F	FALSE	2013-11-01
113	2019-03-26	47.8629	36.1078	33.9163	56.9781	German Shepherd / Alsatian	Large	F	FALSE	2013-11-01
113	2021-02-06	49.5069	51.0198	35.7673	59.5692	German Shepherd / Alsatian	Large	F	FALSE	2013-11-01
114	2020-12-05	37.8898	50.51	28.0276	45.2514	Spaniel - English Cocker	Medium	M	FALSE	2011-10-01
[truncated: 619 more rows]

## Sheet: Vet Health Assessment
Dog	Vmet Assess date	1 DJD
[truncated: 1,135 more rows]

[truncated: 1 more sheets: Vmet vet results]
